# Supplementary material for: Iodine-DMSO mediated conversion of N-arylcyanothioformamides to N-arylcyanoformamides and the unexpected formation of 2-cyanobenzothiazoles
Source: RSC Adv. 2022 Feb 21;12(10):6133–48. doi: 10.1039/d2ra00049k (PMC8981512; doi:10.1039/d2ra00049k)
Supplement: RA-012-D2RA00049K-s002 [file RA-012-D2RA00049K-s002.cif]

# Electronic Supplementary Material (ESI) for RSC Advances.
# This journal is © The Royal Society of Chemistry 2022

####################################################################### 
# 
# This file contains crystal structure data downloaded from the 
# Cambridge Structural Database (CSD) hosted by the Cambridge 
# Crystallographic Data Centre (CCDC).
# 
# Full information about CCDC data access policies and citation 
# guidelines are available at http://www.ccdc.cam.ac.uk/access/V1 
# 
# Audit and citation data items may have been added by the CCDC. 
# Please retain this information to preserve the provenance of 
# this file and to allow appropriate attribution of the data. 
# 
#######################################################################

data_exp_218_auto
_database_code_depnum_ccdc_archive 'CCDC 2129908'
loop_
_audit_author_name
_audit_author_address
'Ahmed Alzamly'
;UAEU
United Arab Emirates
;
_audit_update_record             
;
2021-12-20 deposited with the CCDC.	2022-01-31 downloaded from the CCDC.
;
_audit_creation_date             2021-12-20
_audit_creation_method           
;
Olex2 1.3
(compiled 2020.11.12 svn.r5f609507 for OlexSys, GUI svn.r6408)
;
_shelx_SHELXL_version_number     2018/3
_chemical_name_common            ?
_chemical_name_systematic        ?
_chemical_formula_moiety         'C8 H5 Br N2 O'
_chemical_formula_sum            'C8 H5 Br N2 O'
_chemical_formula_weight         225.05
_chemical_melting_point          ?
_chemical_oxdiff_formula         'C32  H20  Br4  N8  O4  '
loop_
_atom_type_symbol
_atom_type_description
_atom_type_scat_dispersion_real
_atom_type_scat_dispersion_imag
_atom_type_scat_source
C C 0.0181 0.0091 'International Tables Vol C Tables 4.2.6.8 and 6.1.1.4'
H H 0.0000 0.0000 'International Tables Vol C Tables 4.2.6.8 and 6.1.1.4'
Br Br -0.6763 1.2805 'International Tables Vol C Tables 4.2.6.8 and 6.1.1.4'
N N 0.0311 0.0180 'International Tables Vol C Tables 4.2.6.8 and 6.1.1.4'
O O 0.0492 0.0322 'International Tables Vol C Tables 4.2.6.8 and 6.1.1.4'

_shelx_space_group_comment       
;
The symmetry employed for this shelxl refinement is uniquely defined
by the following loop, which should always be used as a source of
symmetry information in preference to the above space-group names.
They are only intended as comments.
;
_space_group_crystal_system      triclinic
_space_group_IT_number           2
_space_group_name_H-M_alt        'P -1'
_space_group_name_Hall           '-P 1'
loop_
_space_group_symop_operation_xyz
'x, y, z'
'-x, -y, -z'

_cell_length_a                   8.65259(19)
_cell_length_b                   9.7551(2)
_cell_length_c                   10.0315(3)
_cell_angle_alpha                82.229(2)
_cell_angle_beta                 85.282(2)
_cell_angle_gamma                79.1919(19)
_cell_volume                     822.66(3)
_cell_formula_units_Z            4
_cell_measurement_reflns_used    7063
_cell_measurement_temperature    297.00(10)
_cell_measurement_theta_max      76.7990
_cell_measurement_theta_min      4.4720
_shelx_estimated_absorpt_T_max   0.645
_shelx_estimated_absorpt_T_min   0.389
_exptl_absorpt_coefficient_mu    6.405
_exptl_absorpt_correction_T_max  1.00000
_exptl_absorpt_correction_T_min  0.54138
_exptl_absorpt_correction_type   multi-scan
_exptl_absorpt_process_details   
;
CrysAlisPro 1.171.41.120a (Rigaku Oxford Diffraction, 2021)
Empirical absorption correction using spherical harmonics,
implemented in SCALE3 ABSPACK scaling algorithm.
;
_exptl_absorpt_special_details   ?
_exptl_crystal_colour            yellow
_exptl_crystal_colour_primary    yellow
_exptl_crystal_density_diffrn    1.817
_exptl_crystal_density_meas      ?
_exptl_crystal_density_method    ?
_exptl_crystal_description       block
_exptl_crystal_F_000             440
loop_
_exptl_crystal_face_index_h
_exptl_crystal_face_index_k
_exptl_crystal_face_index_l
_exptl_crystal_face_perp_dist
0 -1 -1 0.0294
0 1 1 0.0455
-1 -1 0 0.0392
1 1 0 0.0426
1 2 1 0.0477
-1 0 -1 0.0768
1 0 2 0.0602
-1 0 1 0.0566
1 0 -1 0.0449
1 1 2 0.0434
-2 -1 -1 0.0637
-1 2 1 0.0729
0 1 0 0.0828
-2 1 0 0.0794
-1 1 -1 0.0872
2 -1 0 0.0636

_exptl_crystal_size_max          0.182
_exptl_crystal_size_mid          0.1
_exptl_crystal_size_min          0.075
loop_
_exptl_oxdiff_crystal_face_indexfrac_h
_exptl_oxdiff_crystal_face_indexfrac_k
_exptl_oxdiff_crystal_face_indexfrac_l
_exptl_oxdiff_crystal_face_x
_exptl_oxdiff_crystal_face_y
_exptl_oxdiff_crystal_face_z
-0.0005 -0.9992 -1.0002 0.0263 0.1673 -0.1244
0.0005 0.9992 1.0002 -0.0263 -0.1673 0.1244
-0.9999 -1.0015 -0.0001 0.0242 0.1833 0.1207
0.9999 1.0015 0.0001 -0.0242 -0.1833 -0.1207
1.0004 2.0007 1.0004 -0.0505 -0.3506 0.0037
-1.0013 -0.0019 -0.9997 0.2169 0.0753 0.0331
1.0022 0.0017 1.9996 -0.3264 -0.1049 0.0729
-0.9994 -0.0024 1.0001 -0.0020 0.0160 0.2451
0.9994 0.0024 -1.0001 0.0020 -0.0160 -0.2451
1.0018 1.0011 1.9999 -0.2432 -0.2426 0.0913
-2.0011 -1.0035 -0.9998 0.2411 0.2586 0.1538
-1.0003 1.9964 1.0008 0.1643 -0.2594 0.2819
-0.0005 0.9994 0.0003 0.0832 -0.1377 0.0184
-2.0011 0.9951 0.0008 0.2981 -0.0464 0.2966
-1.0017 0.9974 -0.9993 0.3001 -0.0624 0.0515
2.0011 -0.9951 -0.0008 -0.2981 0.0464 -0.2966

_exptl_transmission_factor_max   ?
_exptl_transmission_factor_min   ?
_diffrn_reflns_av_R_equivalents  0.0349
_diffrn_reflns_av_unetI/netI     0.0237
_diffrn_reflns_Laue_measured_fraction_full 0.992
_diffrn_reflns_Laue_measured_fraction_max 0.939
_diffrn_reflns_limit_h_max       10
_diffrn_reflns_limit_h_min       -10
_diffrn_reflns_limit_k_max       12
_diffrn_reflns_limit_k_min       -11
_diffrn_reflns_limit_l_max       12
_diffrn_reflns_limit_l_min       -11
_diffrn_reflns_number            14176
_diffrn_reflns_point_group_measured_fraction_full 0.992
_diffrn_reflns_point_group_measured_fraction_max 0.939
_diffrn_reflns_theta_full        67.684
_diffrn_reflns_theta_max         77.459
_diffrn_reflns_theta_min         4.456
_diffrn_ambient_environment      air
_diffrn_ambient_temperature      297.00(10)
_diffrn_detector                 'Hybrid Pixel Array Detector'
_diffrn_detector_area_resol_mean 10.0000
_diffrn_detector_type            HyPix
_diffrn_measured_fraction_theta_full 0.992
_diffrn_measured_fraction_theta_max 0.939
_diffrn_measurement_details      
;
List of Runs (angles in degrees, time in seconds):

  # Type    Start    End  Width  t~exp~   \w     \q     \k     \f   Frames
#--------------------------------------------------------------------------
  1  \w     45.00 122.00   0.50    0.05    --   49.76  19.00 -30.00  154
  2  \w     45.00 122.00   0.50    0.05    --   49.76  19.00 -60.00  154
  3  \w     45.00 122.00   0.50    0.05    --   49.76  19.00 -90.00  154
  4  \w     45.00 122.00   0.50    0.05    --   49.76  19.00-150.00  154
  5  \w     45.00 122.00   0.50    0.05    --   49.76  19.00  60.00  154
  6  \w      1.00  56.00   0.50    0.05    --   49.76   0.00  90.00  110
  7  \w     36.00 121.00   0.50    0.05    --   49.76  64.00  87.00  170
  8  \w    -64.00  22.00   0.50    0.05    --  -49.76  64.00  87.00  172
  9  \w    -76.00 -18.00   0.50    0.17    --  -90.00  64.00  87.00  116
 10  \w    -26.00  22.00   0.50    0.05    --  -49.76  19.00   0.00   96
 11  \w    -66.00 -18.00   0.50    0.17    --  -90.00  57.00 -90.00   96
 12  \w    -66.00 -18.00   0.50    0.17    --  -90.00  57.00-120.00   96
 13  \w     56.00 111.00   0.50    0.17    --  104.80   0.00 120.00  110
 14  \w    131.00 177.00   0.50    0.17    --  104.80  37.00 120.00   92
 15  \w     91.00 177.00   0.50    0.17    --  104.80  64.00  87.00  172
 16  \w    131.00 177.00   0.50    0.17    --  104.80  37.00-180.00   92
 17  \w     56.00 111.00   0.50    0.17    --  104.80   0.00 -60.00  110
 18  \w    131.00 177.00   0.50    0.17    --  104.80  37.00 -30.00   92
 19  \w    137.00 177.00   0.50    0.17    --  104.80  57.00 -60.00   80
 20  \w    113.00 177.00   0.50    0.17    --  104.80 125.00  30.00  128
 21  \w     33.00  66.00   0.50    0.17    --  104.80 -57.00  30.00   66
 22  \w     33.00  76.00   0.50    0.17    --  104.80 -64.00 -48.00   86
 23  \w    -21.00  64.00   0.50    0.05    --   49.76 -64.00 -48.00  170
 24  \w     33.00  66.00   0.50    0.17    --  104.80 -57.00  90.00   66
 25  \w     33.00  66.00   0.50    0.17    --  104.80 -57.00 150.00   66
 26  \w     33.00 106.00   0.50    0.17    --  104.80 -99.00 120.00  146
 27  \w     33.00 106.00   0.50    0.17    --  104.80 -99.00  60.00  146
 28  \w     33.00 106.00   0.50    0.17    --  104.80 -99.00   0.00  146
 29  \w     33.00 106.00   0.50    0.17    --  104.80 -99.00 -30.00  146
 30  \w     35.00 111.00   0.50    0.17    --  104.80-125.00 -60.00  152
 31  \w     33.00 106.00   0.50    0.17    --  104.80 -99.00-180.00  146
 32  \w     35.00  94.00   0.50    0.05    --   49.76-125.00-180.00  118
 33  \w   -120.00 -36.00   0.50    0.05    --  -49.76 -64.00 -48.00  168
 34  \w   -161.00-134.00   0.50    0.17    --  -90.00 -77.00 -90.00   54
 35  \w   -161.00-134.00   0.50    0.17    --  -90.00 -77.00 -60.00   54
 36  \w   -161.00-134.00   0.50    0.17    --  -90.00 -77.00   0.00   54
 37  \w   -161.00 -76.00   0.50    0.17    --  -90.00 -64.00 -48.00  170
 38  \w   -121.00 -45.00   0.50    0.05    --  -49.76 -19.00  60.00  152
 39  \w   -121.00 -45.00   0.50    0.05    --  -49.76 -21.00 141.26  152
 40  \w   -161.00-131.00   0.50    0.17    --  -90.00 -37.00  90.00   60
 41  \w   -161.00-126.00   0.50    0.17    --  -90.00 -99.00  90.00   70
 42  \w   -161.00-126.00   0.50    0.17    --  -90.00 -99.00-120.00   70
;
_diffrn_measurement_device       'four-circle diffractometer'
_diffrn_measurement_device_type  'XtaLAB Synergy, Dualflex, HyPix'
_diffrn_measurement_method       '\w scans'
_diffrn_orient_matrix_type       
'CrysAlisPro convention (1999,Acta A55,543-557)'
_diffrn_orient_matrix_UB_11      -0.1075989000
_diffrn_orient_matrix_UB_12      0.0832345000
_diffrn_orient_matrix_UB_13      -0.1093683000
_diffrn_orient_matrix_UB_21      -0.0453359000
_diffrn_orient_matrix_UB_22      -0.1377648000
_diffrn_orient_matrix_UB_23      -0.0296390000
_diffrn_orient_matrix_UB_31      -0.1390525000
_diffrn_orient_matrix_UB_32      0.0182962000
_diffrn_orient_matrix_UB_33      0.1061431000
_diffrn_radiation_monochromator  mirror
_diffrn_radiation_probe          x-ray
_diffrn_radiation_type           'Cu K\a'
_diffrn_radiation_wavelength     1.54184
_diffrn_source                   'micro-focus sealed X-ray tube'
_diffrn_source_type              'PhotonJet (Cu) X-ray Source'
_reflns_Friedel_coverage         0.000
_reflns_Friedel_fraction_full    .
_reflns_Friedel_fraction_max     .
_reflns_number_gt                2977
_reflns_number_total             3283
_reflns_odcompleteness_completeness 99.35
_reflns_odcompleteness_iscentric 1
_reflns_odcompleteness_theta     66.97
_reflns_special_details          
;
 Reflections were merged by SHELXL according to the crystal
 class for the calculation of statistics and refinement.
 
 _reflns_Friedel_fraction is defined as the number of unique
 Friedel pairs measured divided by the number that would be
 possible theoretically, ignoring centric projections and
 systematic absences.
;
_reflns_threshold_expression     'I > 2\s(I)'
_computing_cell_refinement       'CrysAlisPro 1.171.41.120a (Rigaku OD, 2021)'
_computing_data_collection       'CrysAlisPro 1.171.41.120a (Rigaku OD, 2021)'
_computing_data_reduction        'CrysAlisPro 1.171.41.120a (Rigaku OD, 2021)'
_computing_molecular_graphics    'Olex2 1.3 (Dolomanov et al., 2009)'
_computing_publication_material  'Olex2 1.3 (Dolomanov et al., 2009)'
_computing_structure_refinement  'SHELXL 2018/3 (Sheldrick, 2015)'
_computing_structure_solution    'SHELXT  (Sheldrick, 2015)'
_refine_diff_density_max         0.351
_refine_diff_density_min         -0.501
_refine_diff_density_rms         0.064
_refine_ls_extinction_coef       .
_refine_ls_extinction_method     none
_refine_ls_goodness_of_fit_ref   1.071
_refine_ls_hydrogen_treatment    mixed
_refine_ls_matrix_type           full
_refine_ls_number_parameters     225
_refine_ls_number_reflns         3283
_refine_ls_number_restraints     0
_refine_ls_R_factor_all          0.0333
_refine_ls_R_factor_gt           0.0301
_refine_ls_restrained_S_all      1.071
_refine_ls_shift/su_max          0.001
_refine_ls_shift/su_mean         0.000
_refine_ls_structure_factor_coef Fsqd
_refine_ls_weighting_details     
'w=1/[\s^2^(Fo^2^)+(0.0381P)^2^+0.3986P] where P=(Fo^2^+2Fc^2^)/3'
_refine_ls_weighting_scheme      calc
_refine_ls_wR_factor_gt          0.0786
_refine_ls_wR_factor_ref         0.0807
_refine_special_details          ?
_olex2_refinement_description    
;
1. Fixed Uiso
 At 1.2 times of:
  All C(H) groups
2.a Aromatic/amide H refined with riding coordinates:
 C18(H18), C5(H5), C7(H7), C4(H4), C19(H19), C8(H8), C16(H16), C15(H15)
;
_atom_sites_solution_hydrogens   mixed
_atom_sites_solution_primary     dual
_atom_sites_solution_secondary   ?
loop_
_atom_site_label
_atom_site_type_symbol
_atom_site_fract_x
_atom_site_fract_y
_atom_site_fract_z
_atom_site_U_iso_or_equiv
_atom_site_adp_type
_atom_site_occupancy
_atom_site_site_symmetry_order
_atom_site_calc_flag
_atom_site_refinement_flags_posn
_atom_site_refinement_flags_adp
_atom_site_refinement_flags_occupancy
_atom_site_disorder_assembly
_atom_site_disorder_group
Br11 Br 0.06144(3) 0.61880(3) 1.20384(3) 0.05332(11) Uani 1 1 d . . . . .
Br1 Br 1.14329(4) 0.12253(3) 0.09613(3) 0.05664(11) Uani 1 1 d . . . . .
O11 O 0.5706(2) 0.42628(19) 0.64520(19) 0.0536(4) Uani 1 1 d . . . . .
O1 O 0.6050(2) -0.07936(18) 0.62332(19) 0.0547(5) Uani 1 1 d . . . . .
N13 N 0.5277(3) 0.6435(2) 0.7185(2) 0.0443(5) Uani 1 1 d . . . . .
N2 N 0.6753(3) 0.1386(2) 0.5814(2) 0.0452(5) Uani 1 1 d . . . . .
C12 C 0.5936(3) 0.5468(3) 0.6386(3) 0.0442(5) Uani 1 1 d . . . . .
N1 N 0.4045(3) 0.1279(3) 0.8460(3) 0.0738(8) Uani 1 1 d . . . . .
C17 C 0.2091(3) 0.6213(3) 1.0522(3) 0.0423(5) Uani 1 1 d . . . . .
C14 C 0.4199(3) 0.6297(2) 0.8311(2) 0.0404(5) Uani 1 1 d . . . . .
C6 C 0.9971(3) 0.1234(3) 0.2486(3) 0.0444(5) Uani 1 1 d . . . . .
C3 C 0.7851(3) 0.1259(2) 0.4690(2) 0.0407(5) Uani 1 1 d . . . . .
N11 N 0.7917(4) 0.6332(3) 0.4492(3) 0.0724(8) Uani 1 1 d . . . . .
C2 C 0.5968(3) 0.0422(3) 0.6464(3) 0.0448(5) Uani 1 1 d . . . . .
C18 C 0.2413(3) 0.5105(3) 0.9778(3) 0.0494(6) Uani 1 1 d . . . . .
H18 H 0.192086 0.433082 1.002118 0.059 Uiso 1 1 calc R U . . .
C11 C 0.7038(3) 0.5995(3) 0.5327(3) 0.0517(6) Uani 1 1 d . . . . .
C1 C 0.4892(3) 0.0944(3) 0.7585(3) 0.0532(6) Uani 1 1 d . . . . .
C5 C 0.9667(3) 0.2381(3) 0.3184(3) 0.0532(6) Uani 1 1 d . . . . .
H5 H 1.017221 0.314301 0.291363 0.064 Uiso 1 1 calc R U . . .
C7 C 0.9245(3) 0.0089(3) 0.2889(3) 0.0505(6) Uani 1 1 d . . . . .
H7 H 0.946730 -0.068716 0.241414 0.061 Uiso 1 1 calc R U . . .
C4 C 0.8609(3) 0.2399(3) 0.4287(3) 0.0513(6) Uani 1 1 d . . . . .
H4 H 0.840044 0.317365 0.476443 0.062 Uiso 1 1 calc R U . . .
C19 C 0.3467(3) 0.5134(3) 0.8664(3) 0.0487(6) Uani 1 1 d . . . . .
H19 H 0.368508 0.438351 0.815528 0.058 Uiso 1 1 calc R U . . .
C8 C 0.8184(3) 0.0097(3) 0.4002(3) 0.0489(6) Uani 1 1 d . . . . .
H8 H 0.769947 -0.067632 0.428226 0.059 Uiso 1 1 calc R U . . .
C16 C 0.2812(3) 0.7372(3) 1.0187(3) 0.0524(6) Uani 1 1 d . . . . .
H16 H 0.258794 0.812018 1.069853 0.063 Uiso 1 1 calc R U . . .
C15 C 0.3868(3) 0.7402(3) 0.9082(3) 0.0510(6) Uani 1 1 d . . . . .
H15 H 0.436497 0.817522 0.885148 0.061 Uiso 1 1 calc R U . . .
H2 H 0.650(3) 0.214(3) 0.606(3) 0.047(8) Uiso 1 1 d . . . . .
H13 H 0.547(4) 0.715(4) 0.702(3) 0.060(10) Uiso 1 1 d . . . . .

loop_
_atom_site_aniso_label
_atom_site_aniso_U_11
_atom_site_aniso_U_22
_atom_site_aniso_U_33
_atom_site_aniso_U_23
_atom_site_aniso_U_13
_atom_site_aniso_U_12
Br11 0.05558(19) 0.05291(18) 0.04910(18) -0.00428(12) 0.01198(13) -0.01157(13)
Br1 0.0601(2) 0.05366(18) 0.05056(19) -0.00287(13) 0.01471(13) -0.00609(13)
O11 0.0637(11) 0.0378(9) 0.0606(11) -0.0148(8) 0.0132(9) -0.0134(8)
O1 0.0691(12) 0.0380(9) 0.0584(11) -0.0054(8) 0.0123(9) -0.0203(8)
N13 0.0518(12) 0.0329(10) 0.0483(12) -0.0063(9) 0.0112(9) -0.0130(9)
N2 0.0541(12) 0.0317(10) 0.0496(12) -0.0080(9) 0.0101(10) -0.0109(9)
C12 0.0462(13) 0.0405(12) 0.0461(13) -0.0080(10) 0.0050(11) -0.0095(10)
N1 0.0774(19) 0.077(2) 0.0684(19) -0.0204(16) 0.0309(16) -0.0249(16)
C17 0.0435(13) 0.0388(12) 0.0425(13) -0.0023(10) 0.0025(10) -0.0063(10)
C14 0.0447(13) 0.0331(11) 0.0426(13) -0.0030(10) 0.0029(10) -0.0086(9)
C6 0.0464(13) 0.0402(12) 0.0435(13) -0.0009(10) 0.0040(10) -0.0060(10)
C3 0.0461(13) 0.0349(11) 0.0409(13) -0.0029(10) 0.0032(10) -0.0103(10)
N11 0.0829(19) 0.0716(18) 0.0637(16) -0.0152(14) 0.0265(15) -0.0243(15)
C2 0.0486(14) 0.0417(13) 0.0438(13) -0.0039(10) 0.0056(11) -0.0118(10)
C18 0.0576(15) 0.0392(12) 0.0528(15) -0.0054(11) 0.0091(12) -0.0179(11)
C11 0.0597(16) 0.0446(14) 0.0515(15) -0.0132(12) 0.0101(13) -0.0116(12)
C1 0.0584(16) 0.0489(14) 0.0546(16) -0.0058(12) 0.0090(13) -0.0211(12)
C5 0.0630(16) 0.0377(12) 0.0598(16) -0.0057(11) 0.0145(13) -0.0190(11)
C7 0.0598(16) 0.0373(12) 0.0538(15) -0.0112(11) 0.0110(12) -0.0089(11)
C4 0.0636(16) 0.0347(12) 0.0564(16) -0.0099(11) 0.0151(13) -0.0160(11)
C19 0.0625(16) 0.0349(12) 0.0509(14) -0.0101(10) 0.0103(12) -0.0165(11)
C8 0.0562(15) 0.0343(12) 0.0568(15) -0.0076(11) 0.0073(12) -0.0130(10)
C16 0.0632(16) 0.0367(12) 0.0579(16) -0.0146(11) 0.0166(13) -0.0128(11)
C15 0.0599(16) 0.0332(12) 0.0613(16) -0.0107(11) 0.0141(13) -0.0164(11)

_geom_special_details            
;
 All esds (except the esd in the dihedral angle between two l.s. planes)
 are estimated using the full covariance matrix.  The cell esds are taken
 into account individually in the estimation of esds in distances, angles
 and torsion angles; correlations between esds in cell parameters are only
 used when they are defined by crystal symmetry.  An approximate (isotropic)
 treatment of cell esds is used for estimating esds involving l.s. planes.
;
loop_
_geom_bond_atom_site_label_1
_geom_bond_atom_site_label_2
_geom_bond_distance
_geom_bond_site_symmetry_2
_geom_bond_publ_flag
Br11 C17 1.905(2) . ?
Br1 C6 1.903(3) . ?
O11 C12 1.220(3) . ?
O1 C2 1.227(3) . ?
N13 C12 1.337(3) . ?
N13 C14 1.413(3) . ?
N13 H13 0.74(4) . ?
N2 C3 1.416(3) . ?
N2 C2 1.331(3) . ?
N2 H2 0.79(3) . ?
C12 C11 1.474(4) . ?
N1 C1 1.139(4) . ?
C17 C18 1.369(4) . ?
C17 C16 1.381(3) . ?
C14 C19 1.392(3) . ?
C14 C15 1.384(3) . ?
C6 C5 1.372(4) . ?
C6 C7 1.381(4) . ?
C3 C4 1.393(3) . ?
C3 C8 1.379(3) . ?
N11 C11 1.141(4) . ?
C2 C1 1.481(4) . ?
C18 H18 0.9300 . ?
C18 C19 1.384(4) . ?
C5 H5 0.9300 . ?
C5 C4 1.377(4) . ?
C7 H7 0.9300 . ?
C7 C8 1.385(4) . ?
C4 H4 0.9300 . ?
C19 H19 0.9300 . ?
C8 H8 0.9300 . ?
C16 H16 0.9300 . ?
C16 C15 1.378(4) . ?
C15 H15 0.9300 . ?

loop_
_geom_angle_atom_site_label_1
_geom_angle_atom_site_label_2
_geom_angle_atom_site_label_3
_geom_angle
_geom_angle_site_symmetry_1
_geom_angle_site_symmetry_3
_geom_angle_publ_flag
C12 N13 C14 128.5(2) . . ?
C12 N13 H13 118(3) . . ?
C14 N13 H13 114(3) . . ?
C3 N2 H2 117(2) . . ?
C2 N2 C3 128.3(2) . . ?
C2 N2 H2 114(2) . . ?
O11 C12 N13 127.3(2) . . ?
O11 C12 C11 120.0(2) . . ?
N13 C12 C11 112.8(2) . . ?
C18 C17 Br11 120.26(19) . . ?
C18 C17 C16 121.1(2) . . ?
C16 C17 Br11 118.69(19) . . ?
C19 C14 N13 123.7(2) . . ?
C15 C14 N13 116.7(2) . . ?
C15 C14 C19 119.6(2) . . ?
C5 C6 Br1 119.23(19) . . ?
C5 C6 C7 120.7(2) . . ?
C7 C6 Br1 120.04(19) . . ?
C4 C3 N2 116.1(2) . . ?
C8 C3 N2 123.9(2) . . ?
C8 C3 C4 120.0(2) . . ?
O1 C2 N2 127.6(2) . . ?
O1 C2 C1 119.3(2) . . ?
N2 C2 C1 113.2(2) . . ?
C17 C18 H18 119.9 . . ?
C17 C18 C19 120.2(2) . . ?
C19 C18 H18 119.9 . . ?
N11 C11 C12 176.3(3) . . ?
N1 C1 C2 176.5(3) . . ?
C6 C5 H5 120.2 . . ?
C6 C5 C4 119.7(2) . . ?
C4 C5 H5 120.2 . . ?
C6 C7 H7 120.0 . . ?
C6 C7 C8 119.9(2) . . ?
C8 C7 H7 120.0 . . ?
C3 C4 H4 120.0 . . ?
C5 C4 C3 120.1(2) . . ?
C5 C4 H4 120.0 . . ?
C14 C19 H19 120.3 . . ?
C18 C19 C14 119.4(2) . . ?
C18 C19 H19 120.3 . . ?
C3 C8 C7 119.5(2) . . ?
C3 C8 H8 120.2 . . ?
C7 C8 H8 120.2 . . ?
C17 C16 H16 120.5 . . ?
C15 C16 C17 118.9(2) . . ?
C15 C16 H16 120.5 . . ?
C14 C15 H15 119.6 . . ?
C16 C15 C14 120.9(2) . . ?
C16 C15 H15 119.6 . . ?

loop_
_geom_torsion_atom_site_label_1
_geom_torsion_atom_site_label_2
_geom_torsion_atom_site_label_3
_geom_torsion_atom_site_label_4
_geom_torsion
_geom_torsion_site_symmetry_1
_geom_torsion_site_symmetry_2
_geom_torsion_site_symmetry_3
_geom_torsion_site_symmetry_4
_geom_torsion_publ_flag
Br11 C17 C18 C19 179.0(2) . . . . ?
Br11 C17 C16 C15 -179.3(2) . . . . ?
Br1 C6 C5 C4 179.9(2) . . . . ?
Br1 C6 C7 C8 179.8(2) . . . . ?
N13 C14 C19 C18 -179.2(2) . . . . ?
N13 C14 C15 C16 178.9(3) . . . . ?
N2 C3 C4 C5 -178.4(3) . . . . ?
N2 C3 C8 C7 178.1(3) . . . . ?
C12 N13 C14 C19 -9.4(4) . . . . ?
C12 N13 C14 C15 171.1(3) . . . . ?
C17 C18 C19 C14 0.2(4) . . . . ?
C17 C16 C15 C14 0.4(4) . . . . ?
C14 N13 C12 O11 1.8(5) . . . . ?
C14 N13 C12 C11 -178.6(2) . . . . ?
C6 C5 C4 C3 -0.1(5) . . . . ?
C6 C7 C8 C3 0.6(4) . . . . ?
C3 N2 C2 O1 1.1(5) . . . . ?
C3 N2 C2 C1 -179.0(2) . . . . ?
C2 N2 C3 C4 -174.2(3) . . . . ?
C2 N2 C3 C8 5.9(4) . . . . ?
C18 C17 C16 C15 0.1(4) . . . . ?
C5 C6 C7 C8 0.6(4) . . . . ?
C7 C6 C5 C4 -0.9(4) . . . . ?
C4 C3 C8 C7 -1.7(4) . . . . ?
C19 C14 C15 C16 -0.6(4) . . . . ?
C8 C3 C4 C5 1.4(4) . . . . ?
C16 C17 C18 C19 -0.4(4) . . . . ?
C15 C14 C19 C18 0.3(4) . . . . ?

_shelx_res_file                  
;
TITL exp_218_auto_a.res in P-1
    exp_218_auto.res
    created by SHELXL-2018/3 at 13:35:58 on 20-Dec-2021
REM Old TITL exp_218_auto in P-1
REM SHELXT solution in P-1: R1 0.128, Rweak 0.004, Alpha 0.072
REM <I/s> 0.000 for 0 systematic absences, Orientation as input
REM Formula found by SHELXT: C15 N11 O1 Br1
CELL 1.54184 8.652591 9.755098 10.031476 82.2285 85.2824 79.1919
ZERR 4 0.000193 0.000216 0.000264 0.002 0.002 0.0019
LATT 1
SFAC C H Br N O
UNIT 32 20 4 8 4

L.S. 4
PLAN  5
SIZE 0.075 0.1 0.182
TEMP 23.85(10)
CONF
MORE -1
BOND $H
fmap 2
acta
REM <olex2.extras>
REM <HklSrc "%.\\exp_218_auto.hkl">
REM </olex2.extras>

WGHT    0.038100    0.398600
FVAR       3.67207
BR11  3    0.061440    0.618801    1.203842    11.00000    0.05558    0.05291 =
         0.04910   -0.00428    0.01198   -0.01157
BR1   3    1.143287    0.122529    0.096132    11.00000    0.06008    0.05366 =
         0.05056   -0.00287    0.01471   -0.00609
O11   5    0.570642    0.426284    0.645201    11.00000    0.06368    0.03784 =
         0.06061   -0.01477    0.01317   -0.01338
O1    5    0.604989   -0.079364    0.623320    11.00000    0.06908    0.03797 =
         0.05836   -0.00540    0.01226   -0.02027
N13   4    0.527675    0.643550    0.718528    11.00000    0.05182    0.03289 =
         0.04832   -0.00627    0.01120   -0.01297
N2    4    0.675275    0.138622    0.581387    11.00000    0.05406    0.03174 =
         0.04961   -0.00804    0.01007   -0.01095
C12   1    0.593566    0.546750    0.638556    11.00000    0.04619    0.04052 =
         0.04609   -0.00802    0.00496   -0.00951
N1    4    0.404548    0.127924    0.846002    11.00000    0.07741    0.07712 =
         0.06843   -0.02036    0.03088   -0.02487
C17   1    0.209052    0.621326    1.052223    11.00000    0.04354    0.03880 =
         0.04247   -0.00229    0.00254   -0.00628
C14   1    0.419949    0.629744    0.831142    11.00000    0.04467    0.03313 =
         0.04263   -0.00296    0.00290   -0.00860
C6    1    0.997112    0.123444    0.248638    11.00000    0.04642    0.04019 =
         0.04353   -0.00086    0.00397   -0.00599
C3    1    0.785076    0.125880    0.469009    11.00000    0.04607    0.03488 =
         0.04086   -0.00293    0.00324   -0.01033
N11   4    0.791709    0.633153    0.449223    11.00000    0.08288    0.07158 =
         0.06370   -0.01524    0.02648   -0.02430
C2    1    0.596754    0.042242    0.646407    11.00000    0.04857    0.04172 =
         0.04383   -0.00388    0.00561   -0.01180
C18   1    0.241252    0.510524    0.977763    11.00000    0.05758    0.03924 =
         0.05285   -0.00538    0.00910   -0.01786
AFIX  43
H18   2    0.192086    0.433082    1.002118    11.00000   -1.20000
AFIX   0
C11   1    0.703826    0.599534    0.532733    11.00000    0.05974    0.04460 =
         0.05150   -0.01317    0.01010   -0.01164

C1    1    0.489190    0.094426    0.758468    11.00000    0.05844    0.04893 =
         0.05461   -0.00579    0.00904   -0.02111
C5    1    0.966662    0.238141    0.318438    11.00000    0.06303    0.03767 =
         0.05977   -0.00571    0.01453   -0.01896
AFIX  43
H5    2    1.017221    0.314301    0.291363    11.00000   -1.20000
AFIX   0
C7    1    0.924462    0.008878    0.288916    11.00000    0.05980    0.03727 =
         0.05382   -0.01122    0.01104   -0.00892
AFIX  43
H7    2    0.946730   -0.068716    0.241414    11.00000   -1.20000
AFIX   0
C4    1    0.860898    0.239910    0.428741    11.00000    0.06363    0.03474 =
         0.05641   -0.00986    0.01505   -0.01597
AFIX  43
H4    2    0.840044    0.317365    0.476443    11.00000   -1.20000
AFIX   0

C19   1    0.346745    0.513401    0.866357    11.00000    0.06247    0.03487 =
         0.05087   -0.01010    0.01028   -0.01655
AFIX  43
H19   2    0.368508    0.438351    0.815528    11.00000   -1.20000
AFIX   0

C8    1    0.818365    0.009661    0.400173    11.00000    0.05618    0.03429 =
         0.05681   -0.00762    0.00735   -0.01303
AFIX  43
H8    2    0.769947   -0.067632    0.428226    11.00000   -1.20000
AFIX   0

C16   1    0.281164    0.737231    1.018706    11.00000    0.06316    0.03674 =
         0.05792   -0.01462    0.01657   -0.01276
AFIX  43
H16   2    0.258794    0.812018    1.069853    11.00000   -1.20000
AFIX   0
C15   1    0.386821    0.740222    0.908207    11.00000    0.05991    0.03324 =
         0.06127   -0.01065    0.01411   -0.01641
AFIX  43
H15   2    0.436497    0.817522    0.885148    11.00000   -1.20000
AFIX   0

H2    2    0.649782    0.213711    0.605571    11.00000    0.04663
H13   2    0.547068    0.714971    0.702442    11.00000    0.05956
HKLF 4


REM  exp_218_auto_a.res in P-1
REM wR2 = 0.0807, GooF = S = 1.071, Restrained GooF = 1.071 for all data
REM R1 = 0.0301 for 2977 Fo > 4sig(Fo) and 0.0333 for all 3283 data
REM 225 parameters refined using 0 restraints

END

WGHT      0.0381      0.3986

REM Highest difference peak  0.351,  deepest hole -0.501,  1-sigma level  0.064
Q1    1   0.0763  0.5746  1.1472  11.00000  0.05    0.35
Q2    1   0.1660  0.5600  1.2873  11.00000  0.05    0.28
Q3    1   0.1896  0.6213  1.1101  11.00000  0.05    0.28
Q4    1  -0.0408  0.6720  1.1363  11.00000  0.05    0.28
Q5    1   1.1374  0.1626  0.1557  11.00000  0.05    0.28
;
_shelx_res_checksum              15160
_olex2_submission_special_instructions 'No special instructions were received'
_oxdiff_diffrn_reflns_filtered   361
_oxdiff_exptl_absorpt_empirical_details 
;
Empirical correction (ABSPACK) includes:
- Absorption correction using spherical harmonics
- Frame scaling
;
_oxdiff_exptl_absorpt_empirical_full_max 3.686
_oxdiff_exptl_absorpt_empirical_full_min 0.601
####################################################################### 
# 
# This file contains crystal structure data downloaded from the 
# Cambridge Structural Database (CSD) hosted by the Cambridge 
# Crystallographic Data Centre (CCDC).
# 
# Full information about CCDC data access policies and citation 
# guidelines are available at http://www.ccdc.cam.ac.uk/access/V1 
# 
# Audit and citation data items may have been added by the CCDC. 
# Please retain this information to preserve the provenance of 
# this file and to allow appropriate attribution of the data. 
# 
#######################################################################

data_exp_235_auto
_database_code_depnum_ccdc_archive 'CCDC 2131409'
_audit_update_record             
;
2021-12-28 deposited with the CCDC.	2022-01-31 downloaded from the CCDC.
;
_audit_creation_date             2021-12-28
_audit_creation_method           
;
Olex2 1.3
(compiled 2020.11.12 svn.r5f609507 for OlexSys, GUI svn.r6408)
;
_shelx_SHELXL_version_number     2018/3
loop_
_audit_author_email
ahmed.alzamly@uaeu.ac.ae
_chemical_name_common            ?
_chemical_name_systematic        ?
_chemical_formula_moiety         'C10 H8 N2 O2 S'
_chemical_formula_sum            'C10 H8 N2 O2 S'
_chemical_formula_weight         220.24
_chemical_melting_point          ?
_chemical_oxdiff_formula         'C11 H10 N O'
loop_
_atom_type_symbol
_atom_type_description
_atom_type_scat_dispersion_real
_atom_type_scat_dispersion_imag
_atom_type_scat_source
C C 0.0181 0.0091 'International Tables Vol C Tables 4.2.6.8 and 6.1.1.4'
H H 0.0000 0.0000 'International Tables Vol C Tables 4.2.6.8 and 6.1.1.4'
N N 0.0311 0.0180 'International Tables Vol C Tables 4.2.6.8 and 6.1.1.4'
O O 0.0492 0.0322 'International Tables Vol C Tables 4.2.6.8 and 6.1.1.4'
S S 0.3331 0.5567 'International Tables Vol C Tables 4.2.6.8 and 6.1.1.4'

_shelx_space_group_comment       
;
The symmetry employed for this shelxl refinement is uniquely defined
by the following loop, which should always be used as a source of
symmetry information in preference to the above space-group names.
They are only intended as comments.
;
_space_group_crystal_system      monoclinic
_space_group_IT_number           14
_space_group_name_H-M_alt        'P 1 21/n 1'
_space_group_name_Hall           '-P 2yn'
loop_
_space_group_symop_operation_xyz
'x, y, z'
'-x+1/2, y+1/2, -z+1/2'
'-x, -y, -z'
'x-1/2, -y-1/2, z-1/2'

_cell_length_a                   3.9979(2)
_cell_length_b                   15.5449(11)
_cell_length_c                   15.9729(8)
_cell_angle_alpha                90
_cell_angle_beta                 90.509(4)
_cell_angle_gamma                90
_cell_volume                     992.63(10)
_cell_formula_units_Z            4
_cell_measurement_reflns_used    3863
_cell_measurement_temperature    297.00(10)
_cell_measurement_theta_max      76.6170
_cell_measurement_theta_min      5.4810
_shelx_estimated_absorpt_T_max   0.932
_shelx_estimated_absorpt_T_min   0.515
_exptl_absorpt_coefficient_mu    2.752
_exptl_absorpt_correction_T_max  1.000
_exptl_absorpt_correction_T_min  0.742
_exptl_absorpt_correction_type   gaussian
_exptl_absorpt_process_details   
;
CrysAlisPro 1.171.41.122a (Rigaku Oxford Diffraction, 2021)
Numerical absorption correction based on gaussian integration over
a multifaceted crystal model
Empirical absorption correction using spherical harmonics,
implemented in SCALE3 ABSPACK scaling algorithm.
;
_exptl_absorpt_special_details   ?
_exptl_crystal_colour            'clear colourless'
_exptl_crystal_colour_lustre     clear
_exptl_crystal_colour_modifier   .
_exptl_crystal_colour_primary    colourless
_exptl_crystal_density_diffrn    1.474
_exptl_crystal_density_meas      ?
_exptl_crystal_density_method    ?
_exptl_crystal_description       needle
_exptl_crystal_F_000             456
loop_
_exptl_crystal_face_index_h
_exptl_crystal_face_index_k
_exptl_crystal_face_index_l
_exptl_crystal_face_perp_dist
3 0 1 0.1353
-3 0 -1 0.1383
0 5 -1 0.0143
0 -5 1 0.0120
0 -1 -5 0.0234
0 1 5 0.0074
-2 7 -2 0.0960
2 -7 2 0.0960

_exptl_crystal_size_max          0.278
_exptl_crystal_size_mid          0.031
_exptl_crystal_size_min          0.026
loop_
_exptl_oxdiff_crystal_face_indexfrac_h
_exptl_oxdiff_crystal_face_indexfrac_k
_exptl_oxdiff_crystal_face_indexfrac_l
_exptl_oxdiff_crystal_face_x
_exptl_oxdiff_crystal_face_y
_exptl_oxdiff_crystal_face_z
3.0001 -0.0162 1.0482 0.0972 0.0582 -1.1556
-3.0001 0.0162 -1.0482 -0.0972 -0.0582 1.1556
0.0002 5.0115 -1.0165 -0.2461 -0.4412 -0.0331
-0.0002 -5.0115 1.0165 0.2461 0.4412 0.0331
0.0030 -0.9943 -5.0135 0.4265 -0.2386 0.0687
-0.0030 0.9943 5.0135 -0.4265 0.2386 -0.0687
-1.9998 7.0268 -2.0551 -0.4141 -0.6523 0.7233
1.9998 -7.0268 2.0551 0.4141 0.6523 -0.7233

_exptl_transmission_factor_max   ?
_exptl_transmission_factor_min   ?
_diffrn_reflns_av_R_equivalents  0.0609
_diffrn_reflns_av_unetI/netI     0.0368
_diffrn_reflns_Laue_measured_fraction_full 0.973
_diffrn_reflns_Laue_measured_fraction_max 0.906
_diffrn_reflns_limit_h_max       2
_diffrn_reflns_limit_h_min       -4
_diffrn_reflns_limit_k_max       18
_diffrn_reflns_limit_k_min       -18
_diffrn_reflns_limit_l_max       19
_diffrn_reflns_limit_l_min       -20
_diffrn_reflns_number            7605
_diffrn_reflns_point_group_measured_fraction_full 0.973
_diffrn_reflns_point_group_measured_fraction_max 0.906
_diffrn_reflns_theta_full        67.684
_diffrn_reflns_theta_max         77.364
_diffrn_reflns_theta_min         5.540
_diffrn_ambient_environment      air
_diffrn_ambient_temperature      297.00(10)
_diffrn_detector                 'Hybrid Pixel Array Detector'
_diffrn_detector_area_resol_mean 10.0000
_diffrn_detector_type            HyPix
_diffrn_measured_fraction_theta_full 0.973
_diffrn_measured_fraction_theta_max 0.906
_diffrn_measurement_details      
;
List of Runs (angles in degrees, time in seconds):

  # Type    Start    End  Width  t~exp~   \w     \q     \k     \f   Frames
#--------------------------------------------------------------------------
  1  \w   -103.00 -25.00   0.50    1.39    --  -49.51 149.00  73.00  156
  2  \w    -84.00 -11.00   0.50    1.39    --  -49.51 123.00 -90.00  146
  3  \w   -120.00 -57.00   0.50    1.39    --  -49.51-149.00  26.00  126
  4  \w     47.00 109.00   0.50    1.39    --   49.51-149.00  26.00  124
  5  \w     33.00  93.00   0.50    1.39    --   49.51-123.00-170.00  120
  6  \w   -103.00 -25.00   0.50    5.54    --  -90.00 149.00  73.00  156
  7  \w   -161.00 -75.00   0.50    5.54    --  -90.00-123.00-170.00  172
  8  \w     33.00 110.00   0.50    5.54    --  104.80-123.00-170.00  154
  9  \w     47.00 129.00   0.50    5.54    --  104.80-149.00  26.00  164
 10  \w    122.00 158.00   0.50    5.54    --  104.80 149.00  73.00   72
 11  \w    -23.00  18.00   0.50    1.39    --  -49.51  19.00-150.00   82
 12  \w    -26.00  13.00   0.50    1.39    --  -49.51  19.00 120.00   78
 13  \w    -10.00  20.00   0.50    1.39    --  -49.51  19.00  60.00   60
 14  \w     -5.00  21.00   0.50    1.39    --   49.51 -19.00 120.00   52
 15  \w   -160.00-131.00   0.50    5.54    --  -90.00 -37.00-120.00   58
 16  \w   -160.00-131.00   0.50    5.54    --  -90.00 -37.00-180.00   58
 17  \w   -159.00-127.00   0.50    5.54    --  -90.00 -99.00 -30.00   64
 18  \w   -159.00-132.00   0.50    5.54    --  -90.00 -37.00 -90.00   54
 19  \w   -161.00-136.00   0.50    5.54    --  -90.00 -77.00  30.00   50
 20  \w   -160.00-133.00   0.50    5.54    --  -90.00 -37.00-150.00   54
 21  \w   -161.00-133.00   0.50    5.54    --  -90.00 -37.00 -60.00   56
 22  \w   -161.00-128.00   0.50    5.54    --  -90.00 -99.00 120.00   66
 23  \w     57.00 106.00   0.50    5.54    --  104.80 -99.00-120.00   98
 24  \w    115.00 175.00   0.50    5.54    --  104.80 125.00 -30.00  120
 25  \w     33.00  58.00   0.50    5.54    --  104.80 -57.00  60.00   50
 26  \w     38.00  63.00   0.50    5.54    --  104.80 -57.00 -30.00   50
 27  \w    137.00 162.00   0.50    5.54    --  104.80  57.00-180.00   50
 28  \w     38.00  63.00   0.50    5.54    --  104.80 -57.00 -90.00   50
 29  \w     37.00  65.00   0.50    5.54    --  104.80 -57.00-120.00   56
;
_diffrn_measurement_device       'four-circle diffractometer'
_diffrn_measurement_device_type  'XtaLAB Synergy, Dualflex, HyPix'
_diffrn_measurement_method       '\w scans'
_diffrn_orient_matrix_type       
'CrysAlisPro convention (1999,Acta A55,543-557)'
_diffrn_orient_matrix_UB_11      0.0573435000
_diffrn_orient_matrix_UB_12      -0.0637842000
_diffrn_orient_matrix_UB_13      -0.0723861000
_diffrn_orient_matrix_UB_21      -0.0028702000
_diffrn_orient_matrix_UB_22      -0.0753605000
_diffrn_orient_matrix_UB_23      0.0625373000
_diffrn_orient_matrix_UB_31      -0.3810061000
_diffrn_orient_matrix_UB_32      -0.0090450000
_diffrn_orient_matrix_UB_33      -0.0121376000
_diffrn_radiation_monochromator  mirror
_diffrn_radiation_probe          x-ray
_diffrn_radiation_type           'Cu K\a'
_diffrn_radiation_wavelength     1.54184
_diffrn_source                   'micro-focus sealed X-ray tube'
_diffrn_source_type              'PhotonJet (Cu) X-ray Source'
_reflns_Friedel_coverage         0.000
_reflns_Friedel_fraction_full    .
_reflns_Friedel_fraction_max     .
_reflns_number_gt                1491
_reflns_number_total             1900
_reflns_odcompleteness_completeness 97.46
_reflns_odcompleteness_iscentric 1
_reflns_odcompleteness_theta     66.97
_reflns_special_details          
;
 Reflections were merged by SHELXL according to the crystal
 class for the calculation of statistics and refinement.
 
 _reflns_Friedel_fraction is defined as the number of unique
 Friedel pairs measured divided by the number that would be
 possible theoretically, ignoring centric projections and
 systematic absences.
;
_reflns_threshold_expression     'I > 2\s(I)'
_computing_cell_refinement       'CrysAlisPro 1.171.41.122a (Rigaku OD, 2021)'
_computing_data_collection       'CrysAlisPro 1.171.41.122a (Rigaku OD, 2021)'
_computing_data_reduction        'CrysAlisPro 1.171.41.122a (Rigaku OD, 2021)'
_computing_molecular_graphics    'Olex2 1.3 (Dolomanov et al., 2009)'
_computing_publication_material  'Olex2 1.3 (Dolomanov et al., 2009)'
_computing_structure_refinement  'SHELXL 2018/3 (Sheldrick, 2015)'
_computing_structure_solution    'SHELXT  (Sheldrick, 2015)'
_refine_diff_density_max         0.248
_refine_diff_density_min         -0.231
_refine_diff_density_rms         0.047
_refine_ls_extinction_coef       .
_refine_ls_extinction_method     none
_refine_ls_goodness_of_fit_ref   1.063
_refine_ls_hydrogen_treatment    constr
_refine_ls_matrix_type           full
_refine_ls_number_parameters     138
_refine_ls_number_reflns         1900
_refine_ls_number_restraints     0
_refine_ls_R_factor_all          0.0607
_refine_ls_R_factor_gt           0.0477
_refine_ls_restrained_S_all      1.063
_refine_ls_shift/su_max          0.001
_refine_ls_shift/su_mean         0.000
_refine_ls_structure_factor_coef Fsqd
_refine_ls_weighting_details     
'w=1/[\s^2^(Fo^2^)+(0.0752P)^2^+0.1720P] where P=(Fo^2^+2Fc^2^)/3'
_refine_ls_weighting_scheme      calc
_refine_ls_wR_factor_gt          0.1276
_refine_ls_wR_factor_ref         0.1349
_refine_special_details          ?
_olex2_refinement_description    
;
1. Fixed Uiso
 At 1.2 times of:
  All C(H) groups
 At 1.5 times of:
  All C(H,H,H) groups
2.a Aromatic/amide H refined with riding coordinates:
 C3(H3), C9(H9)
2.b Idealised Me refined as rotating group:
 C11(H11A,H11B,H11C), C13(H13A,H13B,H13C)
;
_atom_sites_solution_hydrogens   geom
_atom_sites_solution_primary     dual
_atom_sites_solution_secondary   ?
loop_
_atom_site_label
_atom_site_type_symbol
_atom_site_fract_x
_atom_site_fract_y
_atom_site_fract_z
_atom_site_U_iso_or_equiv
_atom_site_adp_type
_atom_site_occupancy
_atom_site_site_symmetry_order
_atom_site_calc_flag
_atom_site_refinement_flags_posn
_atom_site_refinement_flags_adp
_atom_site_refinement_flags_occupancy
_atom_site_disorder_assembly
_atom_site_disorder_group
S5 S 0.36317(15) 0.31238(4) 0.73209(4) 0.0566(2) Uani 1 1 d . . . . .
O10 O 0.4994(4) 0.30854(11) 0.36912(10) 0.0585(5) Uani 1 1 d . . . . .
O12 O 0.7434(5) 0.18078(11) 0.44660(11) 0.0598(5) Uani 1 1 d . . . . .
N7 N 0.1504(5) 0.43523(14) 0.63390(13) 0.0528(5) Uani 1 1 d . . . . .
C8 C 0.2953(5) 0.37396(15) 0.58331(14) 0.0478(5) Uani 1 1 d . . . . .
C1 C 0.4629(6) 0.31278(15) 0.45339(15) 0.0484(5) Uani 1 1 d . . . . .
C4 C 0.4284(6) 0.30241(16) 0.62571(15) 0.0491(5) Uani 1 1 d . . . . .
C2 C 0.6012(5) 0.24057(16) 0.49738(15) 0.0490(6) Uani 1 1 d . . . . .
C3 C 0.5815(5) 0.23457(16) 0.58277(15) 0.0504(6) Uani 1 1 d . . . . .
H3 H 0.666899 0.187119 0.611260 0.061 Uiso 1 1 calc R U . . .
C9 C 0.3124(6) 0.37900(15) 0.49589(15) 0.0493(5) Uani 1 1 d . . . . .
H9 H 0.224027 0.426027 0.467291 0.059 Uiso 1 1 calc R U . . .
C6 C 0.1722(6) 0.41041(17) 0.71171(15) 0.0534(6) Uani 1 1 d . . . . .
N15 N -0.0474(8) 0.50529(19) 0.83161(16) 0.0830(8) Uani 1 1 d . . . . .
C14 C 0.0490(7) 0.46266(19) 0.77919(17) 0.0626(7) Uani 1 1 d . . . . .
C11 C 0.3420(7) 0.37457(19) 0.32058(16) 0.0599(6) Uani 1 1 d . . . . .
H11A H 0.385654 0.365125 0.262297 0.090 Uiso 1 1 calc R U . . .
H11B H 0.429463 0.429584 0.337074 0.090 Uiso 1 1 calc R U . . .
H11C H 0.105030 0.373344 0.329759 0.090 Uiso 1 1 calc R U . . .
C13 C 0.8818(7) 0.10591(18) 0.48554(18) 0.0605(7) Uani 1 1 d . . . . .
H13A H 0.988758 0.070987 0.444058 0.091 Uiso 1 1 calc R U . . .
H13B H 0.706379 0.073550 0.511485 0.091 Uiso 1 1 calc R U . . .
H13C H 1.043130 0.122873 0.527230 0.091 Uiso 1 1 calc R U . . .

loop_
_atom_site_aniso_label
_atom_site_aniso_U_11
_atom_site_aniso_U_22
_atom_site_aniso_U_33
_atom_site_aniso_U_23
_atom_site_aniso_U_13
_atom_site_aniso_U_12
S5 0.0651(4) 0.0554(4) 0.0493(4) 0.0037(3) 0.0087(2) 0.0035(3)
O10 0.0750(11) 0.0541(11) 0.0466(9) 0.0016(8) 0.0072(8) 0.0123(8)
O12 0.0753(11) 0.0470(10) 0.0573(10) -0.0010(8) 0.0109(8) 0.0132(8)
N7 0.0576(11) 0.0485(12) 0.0523(11) -0.0034(9) 0.0086(8) 0.0019(9)
C8 0.0492(12) 0.0414(13) 0.0531(13) -0.0029(10) 0.0062(9) -0.0022(9)
C1 0.0536(12) 0.0455(13) 0.0461(12) 0.0004(10) 0.0059(9) -0.0021(10)
C4 0.0487(11) 0.0464(13) 0.0522(13) 0.0008(10) 0.0059(9) -0.0035(10)
C2 0.0508(12) 0.0417(13) 0.0545(14) -0.0010(10) 0.0066(9) 0.0016(10)
C3 0.0546(13) 0.0438(14) 0.0530(13) 0.0033(10) 0.0045(10) 0.0027(10)
C9 0.0560(12) 0.0404(13) 0.0516(13) 0.0022(10) 0.0050(9) 0.0028(10)
C6 0.0570(13) 0.0532(15) 0.0501(13) -0.0045(11) 0.0091(10) -0.0004(11)
N15 0.1106(19) 0.0809(19) 0.0576(15) -0.0042(13) 0.0148(13) 0.0233(16)
C14 0.0717(16) 0.0620(18) 0.0542(14) 0.0001(13) 0.0080(12) 0.0065(14)
C11 0.0707(15) 0.0573(17) 0.0518(13) 0.0046(12) 0.0010(11) 0.0040(12)
C13 0.0647(15) 0.0490(15) 0.0678(16) -0.0014(12) 0.0036(11) 0.0132(12)

_geom_special_details            
;
 All esds (except the esd in the dihedral angle between two l.s. planes)
 are estimated using the full covariance matrix.  The cell esds are taken
 into account individually in the estimation of esds in distances, angles
 and torsion angles; correlations between esds in cell parameters are only
 used when they are defined by crystal symmetry.  An approximate (isotropic)
 treatment of cell esds is used for estimating esds involving l.s. planes.
;
loop_
_geom_bond_atom_site_label_1
_geom_bond_atom_site_label_2
_geom_bond_distance
_geom_bond_site_symmetry_2
_geom_bond_publ_flag
S5 C4 1.728(2) . ?
S5 C6 1.734(3) . ?
O10 C1 1.357(3) . ?
O10 C11 1.429(3) . ?
O12 C2 1.361(3) . ?
O12 C13 1.429(3) . ?
N7 C8 1.380(3) . ?
N7 C6 1.303(3) . ?
C8 C4 1.405(3) . ?
C8 C9 1.401(3) . ?
C1 C2 1.433(3) . ?
C1 C9 1.375(3) . ?
C4 C3 1.402(3) . ?
C2 C3 1.370(3) . ?
C3 H3 0.9300 . ?
C9 H9 0.9300 . ?
C6 C14 1.440(4) . ?
N15 C14 1.138(4) . ?
C11 H11A 0.9600 . ?
C11 H11B 0.9600 . ?
C11 H11C 0.9600 . ?
C13 H13A 0.9600 . ?
C13 H13B 0.9600 . ?
C13 H13C 0.9600 . ?

loop_
_geom_angle_atom_site_label_1
_geom_angle_atom_site_label_2
_geom_angle_atom_site_label_3
_geom_angle
_geom_angle_site_symmetry_1
_geom_angle_site_symmetry_3
_geom_angle_publ_flag
C4 S5 C6 87.95(12) . . ?
C1 O10 C11 116.92(18) . . ?
C2 O12 C13 117.3(2) . . ?
C6 N7 C8 109.2(2) . . ?
N7 C8 C4 115.1(2) . . ?
N7 C8 C9 124.7(2) . . ?
C9 C8 C4 120.2(2) . . ?
O10 C1 C2 113.84(19) . . ?
O10 C1 C9 125.3(2) . . ?
C9 C1 C2 120.9(2) . . ?
C8 C4 S5 110.07(17) . . ?
C3 C4 S5 128.2(2) . . ?
C3 C4 C8 121.7(2) . . ?
O12 C2 C1 113.8(2) . . ?
O12 C2 C3 125.1(2) . . ?
C3 C2 C1 121.1(2) . . ?
C4 C3 H3 121.1 . . ?
C2 C3 C4 117.7(2) . . ?
C2 C3 H3 121.1 . . ?
C8 C9 H9 120.8 . . ?
C1 C9 C8 118.4(2) . . ?
C1 C9 H9 120.8 . . ?
N7 C6 S5 117.69(18) . . ?
N7 C6 C14 121.8(2) . . ?
C14 C6 S5 120.5(2) . . ?
N15 C14 C6 178.7(3) . . ?
O10 C11 H11A 109.5 . . ?
O10 C11 H11B 109.5 . . ?
O10 C11 H11C 109.5 . . ?
H11A C11 H11B 109.5 . . ?
H11A C11 H11C 109.5 . . ?
H11B C11 H11C 109.5 . . ?
O12 C13 H13A 109.5 . . ?
O12 C13 H13B 109.5 . . ?
O12 C13 H13C 109.5 . . ?
H13A C13 H13B 109.5 . . ?
H13A C13 H13C 109.5 . . ?
H13B C13 H13C 109.5 . . ?

loop_
_geom_torsion_atom_site_label_1
_geom_torsion_atom_site_label_2
_geom_torsion_atom_site_label_3
_geom_torsion_atom_site_label_4
_geom_torsion
_geom_torsion_site_symmetry_1
_geom_torsion_site_symmetry_2
_geom_torsion_site_symmetry_3
_geom_torsion_site_symmetry_4
_geom_torsion_publ_flag
S5 C4 C3 C2 179.20(18) . . . . ?
O10 C1 C2 O12 -0.1(3) . . . . ?
O10 C1 C2 C3 -179.2(2) . . . . ?
O10 C1 C9 C8 -179.8(2) . . . . ?
O12 C2 C3 C4 179.6(2) . . . . ?
N7 C8 C4 S5 0.8(3) . . . . ?
N7 C8 C4 C3 179.6(2) . . . . ?
N7 C8 C9 C1 -179.6(2) . . . . ?
C8 N7 C6 S5 -0.4(3) . . . . ?
C8 N7 C6 C14 178.4(2) . . . . ?
C8 C4 C3 C2 0.7(3) . . . . ?
C1 C2 C3 C4 -1.4(3) . . . . ?
C4 S5 C6 N7 0.7(2) . . . . ?
C4 S5 C6 C14 -178.1(2) . . . . ?
C4 C8 C9 C1 -0.3(3) . . . . ?
C2 C1 C9 C8 -0.4(3) . . . . ?
C9 C8 C4 S5 -178.58(18) . . . . ?
C9 C8 C4 C3 0.2(3) . . . . ?
C9 C1 C2 O12 -179.6(2) . . . . ?
C9 C1 C2 C3 1.3(4) . . . . ?
C6 S5 C4 C8 -0.81(18) . . . . ?
C6 S5 C4 C3 -179.4(2) . . . . ?
C6 N7 C8 C4 -0.3(3) . . . . ?
C6 N7 C8 C9 179.1(2) . . . . ?
C11 O10 C1 C2 174.7(2) . . . . ?
C11 O10 C1 C9 -5.9(3) . . . . ?
C13 O12 C2 C1 -178.9(2) . . . . ?
C13 O12 C2 C3 0.2(3) . . . . ?

_shelx_res_file                  
;
TITL exp_235_auto_a.res in P2(1)/n
    exp_235_auto.res
    created by SHELXL-2018/3 at 20:14:38 on 28-Dec-2021
REM Old TITL exp_235_auto in P2(1)/n
REM SHELXT solution in P2(1)/n: R1 0.132, Rweak 0.116, Alpha 0.023
REM <I/s> 0.372 for 81 systematic absences, Orientation as input
REM Formula found by SHELXT: C13 N15 O12 Cl
CELL 1.54184 3.9979 15.5449 15.9729 90 90.509 90
ZERR 4 0.0002 0.0011 0.0008 0 0.004 0
LATT 1
SYMM 0.5-X,0.5+Y,0.5-Z
SFAC C H N O S
UNIT 40 32 8 8 4

L.S. 4
PLAN  5
SIZE 0.026 0.031 0.278
TEMP 23.85(10)
CONF
fmap 2
MORE -1
BOND $H
ACTA
OMIT -2 11 1
OMIT 0 2 0
REM <olex2.extras>
REM <HklSrc "%.\\exp_235_auto.hkl">
REM </olex2.extras>

WGHT    0.075200    0.172000
FVAR       6.16393
S5    5    0.363167    0.312381    0.732093    11.00000    0.06512    0.05542 =
         0.04931    0.00375    0.00870    0.00352
O10   4    0.499377    0.308542    0.369120    11.00000    0.07499    0.05410 =
         0.04660    0.00157    0.00721    0.01231
O12   4    0.743423    0.180780    0.446599    11.00000    0.07527    0.04700 =
         0.05732   -0.00098    0.01087    0.01319
N7    3    0.150402    0.435230    0.633897    11.00000    0.05760    0.04846 =
         0.05233   -0.00341    0.00856    0.00192
C8    1    0.295250    0.373960    0.583307    11.00000    0.04916    0.04137 =
         0.05311   -0.00287    0.00618   -0.00221
C1    1    0.462896    0.312775    0.453386    11.00000    0.05360    0.04547 =
         0.04615    0.00039    0.00593   -0.00205
C4    1    0.428354    0.302406    0.625708    11.00000    0.04869    0.04638 =
         0.05217    0.00081    0.00589   -0.00354
C2    1    0.601196    0.240572    0.497384    11.00000    0.05075    0.04172 =
         0.05452   -0.00102    0.00664    0.00155
C3    1    0.581542    0.234569    0.582766    11.00000    0.05461    0.04378 =
         0.05298    0.00333    0.00451    0.00273
AFIX  43
H3    2    0.666899    0.187119    0.611260    11.00000   -1.20000
AFIX   0
C9    1    0.312369    0.379003    0.495893    11.00000    0.05602    0.04038 =
         0.05160    0.00216    0.00496    0.00284
AFIX  43
H9    2    0.224027    0.426027    0.467291    11.00000   -1.20000
AFIX   0
C6    1    0.172156    0.410413    0.711706    11.00000    0.05699    0.05321 =
         0.05015   -0.00446    0.00914   -0.00045
N15   3   -0.047434    0.505292    0.831612    11.00000    0.11063    0.08086 =
         0.05764   -0.00416    0.01478    0.02331
C14   1    0.049012    0.462664    0.779192    11.00000    0.07170    0.06204 =
         0.05419    0.00007    0.00803    0.00648
C11   1    0.341967    0.374565    0.320580    11.00000    0.07074    0.05726 =
         0.05175    0.00463    0.00104    0.00396
AFIX 137
H11A  2    0.385654    0.365125    0.262297    11.00000   -1.50000
H11B  2    0.429463    0.429584    0.337074    11.00000   -1.50000
H11C  2    0.105030    0.373344    0.329759    11.00000   -1.50000
AFIX   0
C13   1    0.881770    0.105906    0.485537    11.00000    0.06473    0.04899 =
         0.06779   -0.00144    0.00360    0.01317
AFIX 137
H13A  2    0.988758    0.070987    0.444058    11.00000   -1.50000
H13B  2    0.706379    0.073550    0.511485    11.00000   -1.50000
H13C  2    1.043130    0.122873    0.527230    11.00000   -1.50000
AFIX   0
HKLF 4


REM  exp_235_auto_a.res in P2(1)/n
REM wR2 = 0.1349, GooF = S = 1.063, Restrained GooF = 1.063 for all data
REM R1 = 0.0477 for 1491 Fo > 4sig(Fo) and 0.0607 for all 1900 data
REM 138 parameters refined using 0 restraints

END

WGHT      0.0752      0.1720

REM Highest difference peak  0.248,  deepest hole -0.231,  1-sigma level  0.047
Q1    1   0.4753  0.3132  0.6849  11.00000  0.05    0.25
Q2    1   0.1358  0.4400  0.7470  11.00000  0.05    0.19
Q3    1   0.5054  0.2247  0.5357  11.00000  0.05    0.16
Q4    1   0.4425  0.2959  0.4148  11.00000  0.05    0.16
Q5    1   0.6619  0.2583  0.5412  11.00000  0.05    0.16
;
_shelx_res_checksum              72006
_olex2_submission_special_instructions 'No special instructions were received'
_oxdiff_exptl_absorpt_empirical_details 
;
Empirical correction (ABSPACK) includes:
- Absorption correction using spherical harmonics
- Frame scaling
;
_oxdiff_exptl_absorpt_empirical_full_max 3.558
_oxdiff_exptl_absorpt_empirical_full_min 0.531
####################################################################### 
# 
# This file contains crystal structure data downloaded from the 
# Cambridge Structural Database (CSD) hosted by the Cambridge 
# Crystallographic Data Centre (CCDC).
# 
# Full information about CCDC data access policies and citation 
# guidelines are available at http://www.ccdc.cam.ac.uk/access/V1 
# 
# Audit and citation data items may have been added by the CCDC. 
# Please retain this information to preserve the provenance of 
# this file and to allow appropriate attribution of the data. 
# 
#######################################################################

data_exp_240_auto
_database_code_depnum_ccdc_archive 'CCDC 2131718'
loop_
_audit_author_name
_audit_author_address
'Ahmed Alzamly' UAEU
_audit_update_record             
;
2021-12-30 deposited with the CCDC.	2022-01-31 downloaded from the CCDC.
;
_audit_creation_date             2021-12-30
_audit_creation_method           
;
Olex2 1.3
(compiled 2020.11.12 svn.r5f609507 for OlexSys, GUI svn.r6408)
;
_shelx_SHELXL_version_number     2018/3
_chemical_name_common            ?
_chemical_name_systematic        ?
_chemical_formula_moiety         'C10 H8 N2 O2 S'
_chemical_formula_sum            'C10 H8 N2 O2 S'
_chemical_formula_weight         220.24
_chemical_absolute_configuration rm
_chemical_melting_point          ?
_chemical_oxdiff_formula         CHNO
loop_
_atom_type_symbol
_atom_type_description
_atom_type_scat_dispersion_real
_atom_type_scat_dispersion_imag
_atom_type_scat_source
C C 0.0181 0.0091 'International Tables Vol C Tables 4.2.6.8 and 6.1.1.4'
H H 0.0000 0.0000 'International Tables Vol C Tables 4.2.6.8 and 6.1.1.4'
N N 0.0311 0.0180 'International Tables Vol C Tables 4.2.6.8 and 6.1.1.4'
O O 0.0492 0.0322 'International Tables Vol C Tables 4.2.6.8 and 6.1.1.4'
S S 0.3331 0.5567 'International Tables Vol C Tables 4.2.6.8 and 6.1.1.4'

_shelx_space_group_comment       
;
The symmetry employed for this shelxl refinement is uniquely defined
by the following loop, which should always be used as a source of
symmetry information in preference to the above space-group names.
They are only intended as comments.
;
_space_group_crystal_system      orthorhombic
_space_group_IT_number           33
_space_group_name_H-M_alt        'P n a 21'
_space_group_name_Hall           'P 2c -2n'
loop_
_space_group_symop_operation_xyz
'x, y, z'
'-x, -y, z+1/2'
'x+1/2, -y+1/2, z'
'-x+1/2, y+1/2, z+1/2'

_cell_length_a                   13.7218(16)
_cell_length_b                   18.260(2)
_cell_length_c                   3.9580(7)
_cell_angle_alpha                90
_cell_angle_beta                 90
_cell_angle_gamma                90
_cell_volume                     991.7(2)
_cell_formula_units_Z            4
_cell_measurement_reflns_used    2265
_cell_measurement_temperature    297.00(10)
_cell_measurement_theta_max      72.9700
_cell_measurement_theta_min      3.9770
_shelx_estimated_absorpt_T_max   0.879
_shelx_estimated_absorpt_T_min   0.541
_exptl_absorpt_coefficient_mu    2.754
_exptl_absorpt_correction_T_max  1.00000
_exptl_absorpt_correction_T_min  0.52888
_exptl_absorpt_correction_type   multi-scan
_exptl_absorpt_process_details   
;
CrysAlisPro 1.171.41.120a (Rigaku Oxford Diffraction, 2021)
Empirical absorption correction using spherical harmonics,
implemented in SCALE3 ABSPACK scaling algorithm.
;
_exptl_absorpt_special_details   ?
_exptl_crystal_colour            'clear yellowish yellow'
_exptl_crystal_colour_lustre     clear
_exptl_crystal_colour_modifier   yellowish
_exptl_crystal_colour_primary    yellow
_exptl_crystal_density_diffrn    1.475
_exptl_crystal_density_meas      ?
_exptl_crystal_density_method    ?
_exptl_crystal_description       needle
_exptl_crystal_F_000             456
_exptl_crystal_preparation       ?
_exptl_crystal_size_max          0.254
_exptl_crystal_size_mid          0.135
_exptl_crystal_size_min          0.048
_exptl_transmission_factor_max   ?
_exptl_transmission_factor_min   ?
_diffrn_reflns_av_R_equivalents  0.0826
_diffrn_reflns_av_unetI/netI     0.0595
_diffrn_reflns_Laue_measured_fraction_full 0.990
_diffrn_reflns_Laue_measured_fraction_max 0.934
_diffrn_reflns_limit_h_max       12
_diffrn_reflns_limit_h_min       -16
_diffrn_reflns_limit_k_max       23
_diffrn_reflns_limit_k_min       -20
_diffrn_reflns_limit_l_max       4
_diffrn_reflns_limit_l_min       -4
_diffrn_reflns_number            4966
_diffrn_reflns_point_group_measured_fraction_full 0.892
_diffrn_reflns_point_group_measured_fraction_max 0.821
_diffrn_reflns_theta_full        67.684
_diffrn_reflns_theta_max         76.921
_diffrn_reflns_theta_min         4.030
_diffrn_ambient_environment      air
_diffrn_ambient_temperature      297.00(10)
_diffrn_detector                 'Hybrid Pixel Array Detector'
_diffrn_detector_area_resol_mean 10.0000
_diffrn_detector_type            HyPix
_diffrn_measured_fraction_theta_full 0.9928
_diffrn_measured_fraction_theta_max 0.8194
_diffrn_measurement_details      
;
List of Runs (angles in degrees, time in seconds):

  # Type    Start    End  Width  t~exp~   \w     \q     \k     \f   Frames
#--------------------------------------------------------------------------
  1  \w    -57.00 -18.00   0.50   14.40    --  -90.00  50.00 148.00   78
  2  \w   -161.00 -81.00   0.50   14.40    --  -90.00-111.00 133.00  160
  3  \w   -161.00 -81.00   0.50   14.40    --  -90.00 -50.00   1.00  160
  4  \w     87.00 177.00   0.50   14.40    --  104.80  74.00 -17.00  180
  5  \w    -86.00 -35.00   0.50    3.60    --  -48.51 125.00 150.00  102
  6  \w    -86.00 -35.00   0.50    3.60    --  -48.51 125.00 -90.00  102
  7  \w    -26.00  23.00   0.50    3.60    --  -48.51  19.00  90.00   98
  8  \w    -23.00  26.00   0.50    3.60    --   48.51 -19.00 -60.00   98
  9  \w   -161.00-131.00   0.50   14.40    --  -90.00 -37.00 150.00   60
 10  \w   -161.00-131.00   0.50   14.40    --  -90.00 -37.00 120.00   60
 11  \w   -161.00-113.00   0.50   14.40    --  -90.00-125.00 120.00   96
 12  \w    131.00 177.00   0.50   14.40    --  104.80  37.00-150.00   92
 13  \w     33.00  66.00   0.50   14.40    --  104.80 -57.00-150.00   66
 14  \w   -120.00 -44.00   0.50    3.60    --  -48.51 -19.00 120.00  152
 15  \w     44.00  91.00   0.50    3.60    --   48.51  19.00 -60.00   94
;
_diffrn_measurement_device       'four-circle diffractometer'
_diffrn_measurement_device_type  'XtaLAB Synergy, Dualflex, HyPix'
_diffrn_measurement_method       '\w scans'
_diffrn_orient_matrix_type       
'CrysAlisPro convention (1999,Acta A55,543-557)'
_diffrn_orient_matrix_UB_11      0.0196388000
_diffrn_orient_matrix_UB_12      -0.0823843000
_diffrn_orient_matrix_UB_13      -0.0493570000
_diffrn_orient_matrix_UB_21      0.0648837000
_diffrn_orient_matrix_UB_22      -0.0002363000
_diffrn_orient_matrix_UB_23      0.3174510000
_diffrn_orient_matrix_UB_31      -0.0894906000
_diffrn_orient_matrix_UB_32      -0.0181579000
_diffrn_orient_matrix_UB_33      0.2198233000
_diffrn_oxdiff_digest_frames     
;
014985b5738fa606a317642c4979a6368900025107a
;
_diffrn_oxdiff_digest_hkl        
;
011ac7e986689df2ecbf23b9215d7236cd10c4
;
_diffrn_radiation_monochromator  mirror
_diffrn_radiation_probe          x-ray
_diffrn_radiation_type           'Cu K\a'
_diffrn_radiation_wavelength     1.54184
_diffrn_source                   'micro-focus sealed X-ray tube'
_diffrn_source_type              'PhotonJet (Cu) X-ray Source'
_reflns_Friedel_coverage         0.525
_reflns_Friedel_fraction_full    0.757
_reflns_Friedel_fraction_max     0.666
_reflns_number_gt                1298
_reflns_number_total             1696
_reflns_odcompleteness_completeness 99.28
_reflns_odcompleteness_iscentric 1
_reflns_odcompleteness_theta     66.97
_reflns_special_details          
;
 Reflections were merged by SHELXL according to the crystal
 class for the calculation of statistics and refinement.
 
 _reflns_Friedel_fraction is defined as the number of unique
 Friedel pairs measured divided by the number that would be
 possible theoretically, ignoring centric projections and
 systematic absences.
;
_reflns_threshold_expression     'I > 2\s(I)'
_computing_cell_refinement       'CrysAlisPro 1.171.41.120a (Rigaku OD, 2021)'
_computing_data_collection       'CrysAlisPro 1.171.41.120a (Rigaku OD, 2021)'
_computing_data_reduction        'CrysAlisPro 1.171.41.120a (Rigaku OD, 2021)'
_computing_molecular_graphics    'Olex2 1.3 (Dolomanov et al., 2009)'
_computing_publication_material  'Olex2 1.3 (Dolomanov et al., 2009)'
_computing_structure_refinement  'SHELXL 2018/3 (Sheldrick, 2015)'
_computing_structure_solution    'SHELXT 2018/2 (Sheldrick, 2018)'
_refine_diff_density_max         0.472
_refine_diff_density_min         -0.391
_refine_diff_density_rms         0.075
_refine_ls_abs_structure_details 
;
 Flack x determined using 395 quotients [(I+)-(I-)]/[(I+)+(I-)]
 (Parsons, Flack and Wagner, Acta Cryst. B69 (2013) 249-259).
;
_refine_ls_abs_structure_Flack   -0.02(7)
_refine_ls_extinction_coef       .
_refine_ls_extinction_method     none
_refine_ls_goodness_of_fit_ref   1.122
_refine_ls_hydrogen_treatment    constr
_refine_ls_matrix_type           full
_refine_ls_number_parameters     138
_refine_ls_number_reflns         1696
_refine_ls_number_restraints     1
_refine_ls_R_factor_all          0.0894
_refine_ls_R_factor_gt           0.0704
_refine_ls_restrained_S_all      1.121
_refine_ls_shift/su_max          0.000
_refine_ls_shift/su_mean         0.000
_refine_ls_structure_factor_coef Fsqd
_refine_ls_weighting_details     
'w=1/[\s^2^(Fo^2^)+(0.1196P)^2^+0.6250P] where P=(Fo^2^+2Fc^2^)/3'
_refine_ls_weighting_scheme      calc
_refine_ls_wR_factor_gt          0.1981
_refine_ls_wR_factor_ref         0.2219
_refine_special_details          ?
_olex2_refinement_description    
;
1. Fixed Uiso
 At 1.2 times of:
  All C(H) groups
 At 1.5 times of:
  All C(H,H,H) groups
2.a Aromatic/amide H refined with riding coordinates:
 C3(H3), C2(H2)
2.b Idealised Me refined as rotating group:
 C13(H13A,H13B,H13C), C11(H11A,H11B,H11C)
;
_atom_sites_solution_hydrogens   geom
_atom_sites_solution_primary     dual
_atom_sites_solution_secondary   ?
loop_
_atom_site_label
_atom_site_type_symbol
_atom_site_fract_x
_atom_site_fract_y
_atom_site_fract_z
_atom_site_U_iso_or_equiv
_atom_site_adp_type
_atom_site_occupancy
_atom_site_site_symmetry_order
_atom_site_calc_flag
_atom_site_refinement_flags_posn
_atom_site_refinement_flags_adp
_atom_site_refinement_flags_occupancy
_atom_site_disorder_assembly
_atom_site_disorder_group
S8 S -0.55444(13) -0.57664(10) -0.5385(7) 0.0649(6) Uani 1 1 d . . . . .
O12 O -0.5709(4) -0.8449(3) -0.6091(19) 0.072(2) Uani 1 1 d . . . . .
O10 O -0.3605(4) -0.6015(3) -0.187(2) 0.0731(16) Uani 1 1 d . . . . .
N6 N -0.6390(4) -0.7001(3) -0.704(2) 0.0589(16) Uani 1 1 d . . . . .
C5 C -0.5512(5) -0.7171(4) -0.552(3) 0.0556(16) Uani 1 1 d . . . . .
C1 C -0.4051(6) -0.6653(5) -0.281(2) 0.061(2) Uani 1 1 d . . . . .
C9 C -0.4948(6) -0.6577(4) -0.443(2) 0.060(2) Uani 1 1 d . . . . .
C7 C -0.6464(5) -0.6293(4) -0.712(2) 0.0570(18) Uani 1 1 d . . . . .
C4 C -0.5145(6) -0.7891(4) -0.504(3) 0.066(2) Uani 1 1 d . . . . .
N15 N -0.7934(6) -0.5635(4) -0.984(3) 0.089(3) Uani 1 1 d . . . . .
C3 C -0.4258(6) -0.7959(5) -0.340(3) 0.070(2) Uani 1 1 d . . . . .
H3 H -0.401194 -0.842426 -0.297230 0.084 Uiso 1 1 calc R U . . .
C2 C -0.3723(6) -0.7348(5) -0.237(3) 0.070(2) Uani 1 1 d . . . . .
H2 H -0.312022 -0.741931 -0.134850 0.084 Uiso 1 1 calc R U . . .
C14 C -0.7284(7) -0.5933(5) -0.859(3) 0.069(2) Uani 1 1 d . . . . .
C13 C -0.5382(7) -0.9169(4) -0.562(4) 0.079(2) Uani 1 1 d . . . . .
H13A H -0.530479 -0.926339 -0.324669 0.119 Uiso 1 1 calc R U . . .
H13B H -0.476696 -0.923306 -0.673832 0.119 Uiso 1 1 calc R U . . .
H13C H -0.584931 -0.950471 -0.654585 0.119 Uiso 1 1 calc R U . . .
C11 C -0.2685(6) -0.6085(5) -0.027(3) 0.082(2) Uani 1 1 d . . . . .
H11A H -0.276780 -0.630901 0.190221 0.123 Uiso 1 1 calc R U . . .
H11B H -0.239762 -0.560938 -0.000117 0.123 Uiso 1 1 calc R U . . .
H11C H -0.226619 -0.638481 -0.163913 0.123 Uiso 1 1 calc R U . . .

loop_
_atom_site_aniso_label
_atom_site_aniso_U_11
_atom_site_aniso_U_22
_atom_site_aniso_U_33
_atom_site_aniso_U_23
_atom_site_aniso_U_13
_atom_site_aniso_U_12
S8 0.0610(11) 0.0614(10) 0.0722(13) -0.0009(13) -0.0073(13) -0.0013(8)
O12 0.068(3) 0.055(3) 0.093(6) 0.002(3) -0.010(3) -0.001(2)
O10 0.059(3) 0.074(3) 0.086(4) -0.004(3) -0.014(3) -0.002(3)
N6 0.049(3) 0.066(4) 0.062(4) -0.001(3) 0.001(3) 0.000(3)
C5 0.050(4) 0.065(4) 0.052(4) -0.004(5) -0.003(4) -0.004(3)
C1 0.051(4) 0.072(5) 0.060(5) 0.000(4) -0.001(4) 0.001(4)
C9 0.062(5) 0.059(4) 0.060(5) 0.002(3) -0.001(4) 0.002(3)
C7 0.045(4) 0.066(4) 0.059(5) -0.006(4) -0.007(3) 0.002(3)
C4 0.071(5) 0.058(4) 0.069(6) 0.001(5) 0.013(5) -0.007(3)
N15 0.074(5) 0.073(4) 0.119(9) 0.005(5) -0.017(6) 0.004(3)
C3 0.064(5) 0.070(5) 0.075(6) 0.009(5) -0.006(5) 0.010(4)
C2 0.059(5) 0.077(5) 0.074(6) 0.004(5) -0.009(5) 0.002(4)
C14 0.062(5) 0.067(5) 0.078(6) 0.000(4) 0.001(5) 0.001(4)
C13 0.079(5) 0.062(4) 0.096(7) 0.012(6) -0.005(7) -0.003(4)
C11 0.062(5) 0.103(6) 0.080(6) -0.002(7) -0.019(6) -0.017(4)

_geom_special_details            
;
 All esds (except the esd in the dihedral angle between two l.s. planes)
 are estimated using the full covariance matrix.  The cell esds are taken
 into account individually in the estimation of esds in distances, angles
 and torsion angles; correlations between esds in cell parameters are only
 used when they are defined by crystal symmetry.  An approximate (isotropic)
 treatment of cell esds is used for estimating esds involving l.s. planes.
;
loop_
_geom_bond_atom_site_label_1
_geom_bond_atom_site_label_2
_geom_bond_distance
_geom_bond_site_symmetry_2
_geom_bond_publ_flag
S8 C9 1.732(8) . ?
S8 C7 1.729(7) . ?
O12 C4 1.345(10) . ?
O12 C13 1.403(9) . ?
O10 C1 1.369(10) . ?
O10 C11 1.418(10) . ?
N6 C5 1.381(10) . ?
N6 C7 1.298(9) . ?
C5 C9 1.400(11) . ?
C5 C4 1.421(11) . ?
C1 C9 1.395(12) . ?
C1 C2 1.357(11) . ?
C7 C14 1.427(12) . ?
C4 C3 1.385(13) . ?
N15 C14 1.156(12) . ?
C3 H3 0.9300 . ?
C3 C2 1.396(13) . ?
C2 H2 0.9300 . ?
C13 H13A 0.9600 . ?
C13 H13B 0.9600 . ?
C13 H13C 0.9600 . ?
C11 H11A 0.9600 . ?
C11 H11B 0.9600 . ?
C11 H11C 0.9600 . ?

loop_
_geom_angle_atom_site_label_1
_geom_angle_atom_site_label_2
_geom_angle_atom_site_label_3
_geom_angle
_geom_angle_site_symmetry_1
_geom_angle_site_symmetry_3
_geom_angle_publ_flag
C7 S8 C9 87.5(4) . . ?
C4 O12 C13 119.0(7) . . ?
C1 O10 C11 116.2(7) . . ?
C7 N6 C5 107.6(6) . . ?
N6 C5 C9 116.2(7) . . ?
N6 C5 C4 125.0(7) . . ?
C9 C5 C4 118.7(7) . . ?
O10 C1 C9 115.7(7) . . ?
C2 C1 O10 127.8(8) . . ?
C2 C1 C9 116.5(8) . . ?
C5 C9 S8 109.5(6) . . ?
C1 C9 S8 127.1(6) . . ?
C1 C9 C5 123.4(7) . . ?
N6 C7 S8 119.1(5) . . ?
N6 C7 C14 122.1(7) . . ?
C14 C7 S8 118.8(6) . . ?
O12 C4 C5 117.1(8) . . ?
O12 C4 C3 125.7(7) . . ?
C3 C4 C5 117.2(7) . . ?
C4 C3 H3 119.1 . . ?
C4 C3 C2 121.8(8) . . ?
C2 C3 H3 119.1 . . ?
C1 C2 C3 122.3(8) . . ?
C1 C2 H2 118.8 . . ?
C3 C2 H2 118.8 . . ?
N15 C14 C7 178.3(11) . . ?
O12 C13 H13A 109.5 . . ?
O12 C13 H13B 109.5 . . ?
O12 C13 H13C 109.5 . . ?
H13A C13 H13B 109.5 . . ?
H13A C13 H13C 109.5 . . ?
H13B C13 H13C 109.5 . . ?
O10 C11 H11A 109.5 . . ?
O10 C11 H11B 109.5 . . ?
O10 C11 H11C 109.5 . . ?
H11A C11 H11B 109.5 . . ?
H11A C11 H11C 109.5 . . ?
H11B C11 H11C 109.5 . . ?

loop_
_geom_torsion_atom_site_label_1
_geom_torsion_atom_site_label_2
_geom_torsion_atom_site_label_3
_geom_torsion_atom_site_label_4
_geom_torsion
_geom_torsion_site_symmetry_1
_geom_torsion_site_symmetry_2
_geom_torsion_site_symmetry_3
_geom_torsion_site_symmetry_4
_geom_torsion_publ_flag
O12 C4 C3 C2 -179.5(10) . . . . ?
O10 C1 C9 S8 0.4(13) . . . . ?
O10 C1 C9 C5 -178.9(9) . . . . ?
O10 C1 C2 C3 178.8(10) . . . . ?
N6 C5 C9 S8 -0.3(11) . . . . ?
N6 C5 C9 C1 179.1(9) . . . . ?
N6 C5 C4 O12 -1.5(15) . . . . ?
N6 C5 C4 C3 -178.7(10) . . . . ?
C5 N6 C7 S8 -1.3(10) . . . . ?
C5 N6 C7 C14 179.0(9) . . . . ?
C5 C4 C3 C2 -2.5(15) . . . . ?
C9 S8 C7 N6 1.0(8) . . . . ?
C9 S8 C7 C14 -179.3(8) . . . . ?
C9 C5 C4 O12 179.6(8) . . . . ?
C9 C5 C4 C3 2.3(13) . . . . ?
C9 C1 C2 C3 -1.5(14) . . . . ?
C7 S8 C9 C5 -0.3(7) . . . . ?
C7 S8 C9 C1 -179.7(8) . . . . ?
C7 N6 C5 C9 1.0(11) . . . . ?
C7 N6 C5 C4 -178.0(9) . . . . ?
C4 C5 C9 S8 178.7(8) . . . . ?
C4 C5 C9 C1 -1.8(14) . . . . ?
C4 C3 C2 C1 2.2(17) . . . . ?
C2 C1 C9 S8 -179.3(8) . . . . ?
C2 C1 C9 C5 1.4(13) . . . . ?
C13 O12 C4 C5 -179.0(10) . . . . ?
C13 O12 C4 C3 -2.0(17) . . . . ?
C11 O10 C1 C9 -179.0(8) . . . . ?
C11 O10 C1 C2 0.7(15) . . . . ?

_smtbx_masks_void_probe_radius   1.2
_smtbx_masks_void_truncation_radius 1.2
loop_
_diffrn_refln_index_h
_diffrn_refln_index_k
_diffrn_refln_index_l
_diffrn_refln_intensity_net
_diffrn_refln_intensity_u
0 0 -2 585.24 17.35
0 0 2 585.38 17.44
0 0 3 7.64 2.04
0 0 4 75.4 4.16
0 -1 -1 2480.82 70.09
0 1 1 2498.3 79.75
0 -1 1 3159.97 79.78
0 -1 2 7.04 1.99
0 -1 3 71.93 3.21
0 -1 3 67.3 3.63
0 1 3 67.08 4.02
0 1 4 3.91 2.26
0 -1 4 12.54 2.38
0 -2 -2 339.44 10.71
0 -2 -1 0.46 1.55
0 -2 0 927.45 26.35
0 -2 1 0.63 1.04
0 -2 2 293.39 8.86
0 2 2 294.48 9.3
0 -2 3 0.46 2.01
0 2 3 -0.3 2.29
0 -2 3 -2.59 1.61
0 -2 4 1.29 2.03
0 2 4 3.6 2.11
0 -3 -2 -0.24 2.28
0 -3 -1 509.88 15.02
0 -3 0 0.04 1.01
0 -3 2 -0.88 1.4
0 -3 2 -0.94 1.33
0 3 2 -0.95 2.13
0 3 3 80.41 4.27
0 -3 3 90.51 4.12
0 -3 3 83.02 3.38
0 3 4 1.49 1.95
0 -4 -3 0.97 2.32
0 -4 -2 73.97 3.73
0 -4 -1 0.7 2.02
0 -4 0 3777.33 106.73
0 -4 1 -1.5 2.27
0 -4 1 0.44 1.53
0 4 2 50.52 3.19
0 -4 2 44.23 3.25
0 -4 2 53.29 2.55
0 -4 2 43.5 2.44
0 -4 3 -0.11 2.31
0 -4 3 -1.53 1.87
0 -4 3 -0.68 1.35
0 4 4 -1.47 1.84
0 -5 -3 129.61 5.73
0 -5 -2 -1 2.26
0 -5 -1 0.61 2.05
0 -5 0 0.13 2.19
0 -5 1 2.8 2.17
0 -5 1 3.21 1.7
0 -5 2 0.11 1.35
0 -5 2 -2 2.14
0 5 2 1.7 2.24
0 -5 2 -0.32 1.12
0 -5 3 125.02 4.41
0 -5 3 103.08 5.87
0 5 4 -1.83 1.78
0 -6 -3 -2.44 2.34
0 -6 -2 413.32 13.08
0 -6 -1 1.22 2.11
0 -6 0 2247.87 64.78
0 -6 1 -0.89 1.81
0 -6 1 0.86 1.95
0 -6 2 282.72 9.62
0 -6 2 307.76 10.64
0 -6 3 -0.31 1.35
0 -6 3 -0.29 2.48
0 6 4 18.39 2.27
0 -7 -3 52.62 3.72
0 -7 -2 0.35 2.37
0 -7 0 2.68 2.61
0 -7 1 234.19 8.03
0 7 1 234.59 8.32
0 7 2 2.04 2.54
0 -7 2 0.48 1.24
0 -7 2 1.8 2.35
0 7 3 53.33 4.39
0 -7 3 47.71 2.48
0 7 4 -1 1.7
0 -8 -3 0.17 2.46
0 -8 -2 232.27 8.28
0 -8 -1 1.61 3.89
0 -8 0 875.74 26.89
0 8 1 1.01 2.79
0 -8 1 0.54 1.93
0 -8 1 0.92 2.1
0 -8 2 186.97 6
0 -8 2 201.03 7.79
0 8 3 0.41 3.19
0 -8 3 -0.17 2.35
0 -8 3 -0.05 1.34
0 8 4 7.38 1.9
0 -9 -3 64.64 3.89
0 -9 -3 -3.64 3.72
0 -9 -2 -1.44 2.35
0 -9 -1 275.7 11.26
0 -9 0 -1.39 3.25
0 -9 1 263.15 8.26
0 9 1 189.07 8.13
0 -9 2 0.69 2.22
0 9 2 1.95 2.82
0 -9 2 -0.24 1.05
0 9 3 65.5 4.66
0 -9 3 63.22 2.78
0 9 4 -0.25 1.5
0 -10 -3 -0.4 2.87
0 -10 -3 2.24 2.38
0 -10 -2 1.94 3.62
0 -10 -2 1.32 2.35
0 -10 -1 2.74 3.9
0 -10 0 137.53 5.46
0 -10 0 150.42 7.24
0 -10 1 -1.01 2.06
0 -10 1 0.69 1.9
0 10 1 -0.08 2.91
0 -10 2 -0.52 1.09
0 -10 2 1.41 2.29
0 10 2 -1.03 2.95
0 10 3 -1.1 3.08
0 -10 3 -0.44 2.16
0 -10 3 -0.62 1.34
0 10 4 -0.7 1.38
0 -11 -3 46.76 3.52
0 -11 -3 0.76 3
0 -11 -2 1.45 3.55
0 -11 -2 0.04 2.34
0 -11 -1 158.53 8.33
0 -11 0 0.13 3.24
0 -11 0 1 2.04
0 11 1 161.24 7.04
0 -11 2 -0.41 1.12
0 -11 2 1.02 2.26
0 11 2 2.89 3.02
0 -11 3 49.02 2.44
0 11 3 35.93 3.82
0 11 4 0.67 1.19
0 -12 -2 52.91 3.72
0 -12 -2 41.54 4.95
0 -12 -1 2.09 3.79
0 -12 -1 -0.57 2.65
0 12 0 209.96 8.41
0 -12 0 225.26 9.33
0 12 1 -0.05 3.22
0 -12 2 50.85 2.4
0 -12 2 44.27 3.85
0 12 2 48.41 4.25
0 -12 3 -0.2 1.12
0 12 3 -0.16 2.68
0 12 4 2.04 1.05
0 -13 -2 -1.55 3.47
0 -13 -1 115.3 5.29
0 -13 -1 100.99 7.07
0 -13 0 -0.41 1.93
0 -13 0 1.83 3.37
0 13 0 6.29 3.94
0 13 1 89.96 5.52
0 -13 1 85.36 3.96
0 -13 2 0.84 1.2
0 13 2 -2.38 3.12
0 13 3 10.79 2.71
0 -14 -2 78.88 6.18
0 -14 -1 0.66 2.55
0 -14 -1 3.86 3.83
0 14 -1 -0.73 1.96
0 14 0 361.59 13.32
0 -14 0 354.5 11.8
0 -14 0 380.7 14.46
0 14 1 0.57 1.53
0 14 1 -0.7 3.44
0 -14 1 0.64 1.55
0 14 2 103.06 5.56
0 -14 2 115.66 3.84
0 14 3 -0.26 2.22
0 -15 -2 1.4 2.84
0 -15 -1 359.41 11.73
0 15 -1 330.94 10.94
0 -15 -1 317.24 13.75
0 -15 0 1.95 3.52
0 -15 0 1.01 2.13
0 15 0 1.03 4.24
0 15 0 -0.81 1.84
0 15 1 309.63 12.83
0 15 1 398.69 11.62
0 15 2 0.18 0.97
0 15 2 0.5 2.88
0 -15 2 0.26 1.04
0 15 3 24.47 2.7
0 -16 -1 -2.6 2.29
0 16 -1 -0.5 2.01
0 -16 -1 -0.54 3.28
0 -16 0 79.44 4.44
0 16 0 70.52 6.06
0 16 0 89.49 4.02
0 16 1 1.29 1.59
0 16 1 -2.3 3.62
0 16 2 3.36 2.64
0 16 3 0.05 1.56
0 17 -1 48.34 3.01
0 17 -1 52.86 5.75
0 -17 -1 50.17 3.38
0 -17 0 2.51 1.93
0 17 0 0.78 4.18
0 17 0 -0.95 1.97
0 17 1 36.42 4.33
0 17 1 43.04 2.58
0 17 2 1.16 2.31
0 18 -2 1.27 3.59
0 18 -1 1.01 4.23
0 18 -1 1.18 1.91
0 18 0 9.38 2.06
0 18 0 5.54 3.82
0 18 1 0.87 1.48
0 18 1 -0.14 3.15
0 18 2 -0.55 1.95
0 19 -2 -0.65 2.83
0 19 -1 2.1 3.55
0 19 -1 1.48 1.68
0 19 0 1.06 1.77
0 19 0 -1.68 3.37
0 19 1 2.3 1.36
0 19 1 -0.23 2.73
0 19 2 0.99 1.53
0 20 -2 2.95 2.06
0 20 -1 -1.48 2.92
0 20 -1 -0.81 1.47
0 20 0 0.57 2.66
0 20 0 1.91 1.55
0 20 1 0.64 1.19
0 20 1 -1.2 2.12
0 20 2 3.61 1.23
0 21 -1 5.84 1.31
0 21 -1 0.66 2.11
0 21 0 3.08 2.16
0 21 0 -0.59 1.26
0 21 1 5.44 1.1
0 21 1 1.82 1.51
0 22 -1 0.27 0.81
0 22 0 13.26 1.34
0 22 0 4.51 1.6
0 22 1 -0.41 0.68
0 23 0 -0.15 0.6
-1 0 -1 -0.02 1.38
1 0 -1 3.49 1.28
-1 0 0 -0.06 0.45
-1 0 1 -0.62 2.11
1 0 1 -1.2 1.33
1 0 2 0.08 1.6
1 0 3 -0.64 1.86
1 0 4 2 2.17
-1 -1 -2 34.04 2.53
-1 -1 -1 981.05 28.12
1 1 0 1283.41 37.3
1 -1 0 1289.63 37.3
-1 -1 1 991.16 28.68
1 -1 1 1020.29 28.98
-1 1 1 975.65 29.35
-1 -1 1 1066.93 29.5
1 -1 2 27.89 2.18
1 -1 2 24.28 2.16
1 1 3 -1 2.24
1 -1 3 1 1.81
1 1 4 16.16 2.53
1 -1 4 17.42 2.5
-1 -2 -2 78.31 3.68
1 -2 -1 166.34 5.12
-1 -2 -1 138.59 4.88
1 -2 0 35.77 1.47
1 -2 0 33.55 1.66
1 -2 1 183.41 5.71
-1 2 1 189.9 6.62
-1 -2 1 174.75 5.35
1 2 2 77.01 3.8
1 -2 2 74.98 3.23
1 -2 2 78.32 3.71
1 -2 3 67.53 3.65
-1 -2 3 70.99 3.07
1 -2 3 63.91 2.92
1 2 3 64.64 3.93
1 2 4 1.13 2.14
-1 -3 -3 20.97 1.71
1 -3 -2 97.02 4.18
-1 -3 -2 109.48 4.78
1 -3 -1 507.87 13.87
-1 -3 -1 434.3 13.71
-1 -3 0 232.7 7.42
1 -3 0 258.57 7.96
-1 -3 1 417.59 11.74
1 3 1 386.7 11.9
-1 -3 1 393.85 13.14
-1 -3 1 408.41 12.14
1 3 2 82.53 3.91
1 -3 2 76.32 3.61
1 -3 2 81.25 3.3
1 -3 3 23.11 3.33
-1 -3 3 24.89 2.76
1 3 3 24.48 2.94
-1 -3 3 26.15 2.07
1 -3 3 23.08 1.97
1 -3 3 28.54 2.64
1 3 4 10.92 2.31
-1 -4 -3 62.33 2.83
1 -4 -3 60.59 3.6
-1 -4 -2 152.91 5.7
1 -4 -2 128.6 5.18
-1 -4 -1 297.78 9.51
1 -4 -1 326.86 9.62
1 -4 0 168.1 5.93
1 -4 0 177.58 5.47
-1 -4 1 254.28 9.6
-1 -4 1 302.38 9
1 4 2 121.86 4.93
-1 -4 2 103.69 4.74
1 -4 2 101.3 4.39
1 -4 2 121.87 4.23
1 4 3 66.31 3.99
1 -4 3 65.69 2.97
1 -4 3 63.05 4.5
1 -4 3 74.74 3.65
-1 -4 3 69.22 3.01
1 4 4 3.33 1.97
-1 -5 -3 27.33 3.1
1 -5 -3 26.79 2.79
-1 -5 -2 81.1 4.02
1 -5 -2 72.72 3.71
1 -5 -1 155.31 5.4
-1 -5 0 375.36 11.71
1 -5 0 424.73 11.96
-1 -5 1 136.94 4.76
-1 -5 1 102.19 5.08
1 -5 2 63.21 2.78
-1 5 2 75.29 3.88
-1 -5 2 64.27 3.56
1 -5 2 60.82 3.85
1 -5 2 65.26 3.19
1 5 2 69.02 3.67
-1 -5 3 22.18 2.78
-1 -5 3 25.26 1.87
1 -5 3 25.98 3.52
1 -5 3 26.64 2.03
1 5 4 4.22 1.93
-1 -6 -3 22.48 3.05
1 -6 -3 22.73 2.76
-1 -6 -2 59.84 3.65
1 -6 -2 51.21 3.31
1 -6 -1 214.48 7.1
1 -6 0 761.77 21.54
1 -6 0 773.98 22.21
-1 -6 0 700.04 21.24
-1 -6 1 162.94 6.87
-1 -6 1 189.76 6.35
-1 6 2 52.47 3.56
-1 -6 2 34.86 1.93
-1 -6 2 42.71 3.19
1 -6 2 38.3 3.36
1 -6 2 41.45 2.72
1 6 2 46.71 3.31
-1 -6 3 17.83 2.64
1 -6 3 16.75 3.33
1 -6 3 21.69 1.87
-1 -6 3 20.27 1.69
1 6 4 1.49 1.73
1 -7 -3 7.35 2.44
-1 -7 -3 9.35 2.65
-1 -7 -2 431.38 13.5
1 -7 -2 410.6 13.33
1 -7 -1 109.63 4.44
1 -7 -1 113.15 6.1
1 -7 0 144.67 5.24
1 -7 0 145.39 6.13
-1 -7 1 92.31 4.03
1 7 1 101.07 4.7
1 -7 2 272.99 9.53
1 7 2 312.07 9.94
1 -7 2 303.62 10.55
1 -7 2 279.74 8.69
-1 -7 2 277.5 9.98
-1 -7 3 7.71 1.37
1 -7 3 7.6 1.59
1 7 3 10.65 3.37
1 -7 3 3.7 2.85
-1 -7 3 6.98 2.15
1 7 4 8.2 2
1 -8 -3 63.65 4.14
-1 -8 -3 66.15 4.21
-1 -8 -2 15.3 2.7
1 -8 -2 15.52 2.75
1 -8 -1 195.91 6.92
1 -8 -1 199.67 8.55
-1 -8 0 137.49 5.04
1 -8 0 155.87 6.49
1 8 1 155.95 5.55
-1 -8 1 145.06 4.8
-1 -8 2 11.57 1.19
1 -8 2 13.1 2.87
-1 -8 2 10.87 2.37
1 -8 2 13.3 1.84
1 8 2 16.08 3.01
1 -8 2 12.29 1.32
1 -8 3 42.65 4.28
1 8 3 62.37 4.54
-1 -8 3 50.93 2.46
1 -8 3 56.78 2.69
-1 -8 3 31.49 3.3
1 8 4 2.39 1.81
-1 -9 -3 2.24 2.48
1 -9 -3 1.87 2.48
-1 -9 -2 148.89 5.95
1 -9 -2 149.16 5.98
-1 -9 -1 278.43 11.74
1 -9 -1 288.34 11.23
1 -9 0 23.53 3.44
-1 -9 0 18.93 2.05
1 9 1 221.68 8.36
-1 -9 1 254.61 8.08
1 9 2 140.87 5.99
-1 -9 2 120.15 5.57
-1 -9 2 122.73 4.06
1 -9 2 120.51 5.93
1 -9 2 100.4 4.85
1 -9 3 0.32 2.48
-1 -9 3 0.53 1.19
1 -9 3 2.18 1.45
1 9 3 3.1 3.23
1 9 4 0.95 1.57
-1 -10 -3 17.59 2.88
1 -10 -3 25.3 3.18
-1 -10 -2 39.86 3.35
1 -10 -2 43.03 3.44
1 -10 -1 144.57 7.61
-1 -10 -1 141.52 8.07
-1 -10 -1 167.43 6.21
1 -10 0 69.4 4.77
-1 -10 0 53.61 2.91
1 10 1 138.61 6.18
-1 -10 1 151.93 5.8
-1 -10 2 34.58 1.75
1 -10 2 25.13 2.31
1 -10 2 36.42 3.47
-1 -10 2 30.04 2.99
1 10 2 33.88 3.69
1 -10 3 17.32 3.1
1 -10 3 25.18 1.95
1 10 3 18.51 3.52
-1 -10 3 19.76 1.61
1 10 4 -0.02 1.37
1 -11 -3 8.03 2.61
-1 -11 -3 5.41 2.38
-1 -11 -3 0.59 2.93
-1 -11 -2 8.61 4.1
1 -11 -2 9.94 3.4
1 -11 -2 13.74 2.81
1 -11 -1 17.19 4
-1 -11 -1 16.98 4.41
-1 -11 -1 17.64 2.69
-1 11 -1 13.75 1.74
1 -11 0 50.84 4.39
-1 -11 1 12.75 2.96
1 11 1 10.46 3.44
-1 11 1 13.61 1.47
1 -11 2 8.33 2.67
-1 -11 2 7.89 2.36
-1 -11 2 10.17 1.18
1 11 2 5.71 3.19
1 -11 3 5.44 1.51
-1 -11 3 6.33 1.17
1 11 3 4.43 3.01
1 11 4 2.39 1.26
1 -12 -2 20.78 3.88
-1 -12 -2 28.66 4.8
1 -12 -2 31.09 3.13
1 -12 -1 63.89 5.41
-1 12 -1 55.65 3.06
-1 -12 -1 65.49 5.99
-1 -12 0 14.48 2.24
1 -12 0 14.82 2.58
1 12 0 19.3 4.02
1 -12 0 14.42 3.62
-1 12 1 71.22 2.96
1 12 1 68.89 4.85
-1 -12 1 58.04 2.87
1 -12 2 28.44 1.95
1 -12 2 23.4 3.23
1 12 2 22.17 3.73
-1 -12 2 27.88 1.64
1 -12 3 9.42 1.55
1 12 3 7.44 2.89
1 12 4 0.84 1.02
1 -13 -2 35.17 4.46
1 -13 -2 50.21 3.56
-1 -13 -2 35.43 5.03
-1 -13 -1 7.82 4.19
-1 13 -1 8.9 1.96
-1 -13 -1 11.61 2.55
1 -13 -1 8.48 3.8
1 -13 0 69.69 3.77
-1 13 0 72.98 3.26
-1 -13 0 68.47 3.64
1 13 0 74.82 5.59
1 -13 0 64.48 5.35
1 13 1 8.84 3.61
-1 13 1 10.25 1.6
1 -13 2 58.54 2.7
1 13 2 53.01 4.42
1 -13 3 7.25 1.4
1 13 3 3.55 2.67
1 -14 -2 15.01 3.48
-1 -14 -2 19.46 4.18
1 -14 -2 27.16 2.94
1 -14 -1 106.56 5.23
-1 -14 -1 92.22 4.65
-1 14 -1 85.25 4.03
1 -14 -1 92.72 6.39
-1 -14 -1 87.67 6.83
1 -14 0 73.36 5.75
1 14 0 67.26 5.82
1 -14 0 65.49 3.79
-1 14 0 80.9 3.59
-1 -14 0 77.17 3.94
1 14 1 92.51 5.85
-1 14 1 107.37 4.12
1 -14 1 97.57 4.62
-1 14 2 18.85 1.46
1 -14 2 25.86 1.95
1 14 2 17.89 1.54
1 14 2 23.81 3.69
1 14 3 8.58 2.47
1 -15 -2 16.56 3.35
-1 -15 -2 18.48 3.99
1 -15 -1 6.4 2.73
-1 -15 -1 4.92 2.37
1 15 -1 5.36 2.19
1 -15 -1 4.28 3.47
-1 15 -1 4.31 2.06
-1 -15 -1 7.61 4.2
-1 15 0 0.45 1.84
1 -15 0 1.54 2.11
-1 -15 0 -0.17 2.13
1 15 0 0.43 4.37
1 15 1 8.96 1.85
-1 15 1 7.34 1.72
1 -15 1 3.36 1.93
1 15 1 8.84 3.84
1 15 2 18.38 1.46
-1 15 2 17.34 1.44
1 15 3 1.34 2.03
-1 -16 -1 69.32 3.96
-1 -16 -1 65.77 5.94
1 16 -1 78.9 3.81
-1 16 -1 69.04 3.64
1 -16 -1 77.5 4.39
1 -16 -1 67.09 5.54
-1 -16 0 104.38 4.83
1 -16 0 100.08 5.02
1 16 0 103.81 6.9
-1 16 0 116.13 4.58
1 16 1 68.89 3.31
-1 16 1 68.42 3.2
1 -16 2 3 1.19
1 16 2 4.02 2.75
1 16 3 0.99 1.64
-1 -17 -3 0.84 0.7
1 17 -3 0.1 2.2
-1 17 -1 -0.18 1.89
-1 -17 -1 -0.81 3.14
1 -17 -1 0.04 1.97
1 17 -1 1.77 4.61
1 17 -1 0.03 1.96
-1 -17 -1 4.29 1.85
1 -17 -1 -0.08 2.68
1 17 0 1.84 4.15
-1 17 0 4.3 1.94
1 -17 0 3.07 2.13
1 17 0 4.51 2.04
-1 17 1 -1.54 1.52
1 17 1 1.17 1.6
1 17 1 2.43 3.56
1 17 2 2.01 2.29
1 18 -2 3.99 3.63
1 18 -1 26.76 4.83
-1 18 -1 33.22 2.55
1 18 -1 35.15 2.66
1 18 0 2.11 3.81
1 18 0 6.13 2.03
-1 18 0 6.16 1.96
-1 18 1 37.6 2.33
1 18 1 38.83 2.42
1 18 1 32.22 3.97
1 18 2 2.08 2.05
1 19 -2 3.28 2.83
-1 19 -1 1.04 1.64
1 19 -1 5.25 3.65
1 19 -1 2.69 1.68
1 19 0 33.43 2.48
-1 19 0 30.95 2.39
1 19 1 2.17 1.43
1 19 1 2.98 2.77
-1 19 1 3.12 1.34
1 19 2 2.72 1.66
1 20 -2 -1.86 1.91
1 20 -1 1.08 1.45
1 20 -1 2.03 2.84
-1 20 -1 1.25 1.45
-1 20 0 -0.46 1.51
1 20 0 0.53 2.64
1 20 0 0.69 1.52
1 20 1 2.24 1.22
-1 20 1 1.64 1.19
1 20 1 0.09 2.14
1 20 2 -0.19 1.09
-1 21 -1 1.53 1.18
1 21 -1 0.8 1.19
1 21 -1 0.91 2.06
1 21 0 5.64 1.42
-1 21 0 7.36 1.45
1 21 1 0.44 0.99
-1 21 1 0.73 0.96
1 21 1 -0.36 1.45
1 22 -1 7.01 0.9
-1 22 -1 7.21 0.99
-1 22 0 1.85 1.05
1 22 0 1.71 1.08
1 22 0 0.92 1.45
1 22 1 6.34 0.76
-1 22 1 7.69 0.82
-1 23 0 0.12 0.62
1 23 0 -0.04 0.57
2 0 -2 575.54 16.36
-2 0 -2 546.34 16.18
2 0 -1 9785.72 258.69
-2 0 -1 8308.11 258.83
-2 0 0 4721.38 133.15
-2 0 1 9999 282.02
2 0 2 603.15 18.37
2 0 2 569.61 18.74
-2 0 3 18.09 2.3
2 0 3 17.32 2.31
2 0 4 29.4 2.82
-2 0 4 27.84 2.66
-2 -1 -2 465.79 14.59
-2 -1 -2 464.54 13.89
2 -1 -2 506.69 14.28
2 1 -1 3851.12 117.82
-2 -1 -1 4151.56 118.15
2 1 0 116.94 3.66
-2 1 0 120.33 4.15
-2 -1 1 4628.42 140.99
-2 -1 1 4670.21 140.14
2 -1 2 465.75 15.11
2 -1 2 459.69 15.62
2 -1 3 67.45 3.71
-2 -1 3 68.72 3.63
2 1 3 70.97 3.33
-2 1 3 64.25 3.72
2 1 3 66.23 3.88
-2 1 4 1.31 1.95
-2 -1 4 5.36 1.97
2 1 4 1.29 2.1
2 -1 4 8.06 2.18
-2 -2 -3 19.07 1.92
-2 -2 -2 94.14 4.23
-2 -2 -1 995.94 28.42
2 -2 -1 979.3 28.26
-2 -2 0 800.52 23.15
2 -2 0 977.83 22.99
-2 -2 0 701.25 22.71
2 2 0 924.45 22.99
-2 -2 1 947.89 29.35
-2 -2 1 974.43 30.89
-2 -2 1 1064.65 30.38
-2 2 1 1065.95 30.5
2 2 1 1171.18 29.88
-2 -2 2 66.46 3.31
2 -2 2 61.34 2.87
2 2 2 61.04 3.56
-2 2 2 70.13 4.73
2 -2 2 65.28 3.57
-2 -2 2 76.67 2.99
-2 2 2 67.59 3.58
2 -2 3 33.42 2.88
2 2 3 25.9 3.07
-2 2 3 29.53 2.92
-2 -2 3 29.7 2.75
-2 2 4 -0.23 1.95
2 2 4 -1.11 2.15
-2 -3 -3 31.02 2.07
-2 3 -3 17.41 2.07
-2 -3 -2 19.64 2.57
2 -3 -1 1724.94 49.04
2 -3 0 374.35 11.65
2 -3 0 402.08 11.51
-2 -3 1 1672.46 49.95
-2 -3 1 1718.86 48.64
2 -3 2 18.66 2.09
-2 -3 2 23.42 1.86
-2 3 2 24.52 3.29
-2 -3 2 19.59 2.03
2 3 2 23.47 2.59
-2 3 2 24.05 2.47
2 -3 2 24.49 1.84
2 3 3 37.72 3.28
2 -3 3 38.38 2.89
-2 -3 3 38.79 2.83
-2 3 3 37.44 3.1
2 3 4 13.9 2.46
-2 3 4 14.03 2.24
-2 -4 -3 4.76 1.5
2 -4 -3 2.63 1.85
-2 4 -2 11.07 1.37
-2 -4 -2 18.65 2.77
2 -4 -1 376.81 11.36
-2 -4 0 34.97 1.99
2 -4 0 38.39 2.19
2 -4 0 36.89 2.49
-2 -4 1 329.08 9.13
-2 -4 1 329.07 10.44
2 4 2 13.71 2.47
2 -4 2 13.91 1.64
-2 -4 2 16.05 1.7
2 -4 2 12.85 2.03
-2 -4 2 13.37 2.03
-2 4 2 15.7 2.31
-2 4 2 19.95 3.02
2 -4 3 3.51 2.85
2 -4 3 2.88 1.51
2 -4 3 1.96 1.81
2 4 3 4.45 2.32
-2 -4 3 2.51 1.43
-2 -4 3 4.95 1.84
-2 4 3 3.68 2.08
-2 4 4 -0.81 1.82
2 4 4 -1.39 1.96
2 -5 -3 33.01 2.82
-2 -5 -3 38.2 2.34
2 -5 -2 89.04 3.7
-2 -5 -2 109.8 4.64
2 -5 -1 283.99 8.91
-2 -5 0 14.81 3.31
2 -5 0 19.79 2.35
2 -5 0 21.7 1.8
-2 -5 1 267.4 9.59
2 -5 1 261.13 8.6
-2 -5 1 254.73 8.29
-2 -5 2 79.68 3.97
2 5 2 84.75 4.25
2 -5 2 74.83 4.55
-2 -5 2 90.1 3.48
2 -5 2 79.67 4.08
-2 5 2 91.55 4.13
2 -5 2 84.58 3.4
2 -5 3 39.64 2.4
2 -5 3 39.13 4.16
-2 -5 3 37.19 2.24
2 5 4 10.33 2.2
-2 5 4 12.47 1.98
2 -6 -3 15.31 2.44
-2 -6 -3 21.16 3.03
-2 -6 -2 240.71 8.29
2 -6 -2 210.71 7.69
2 -6 -1 396.1 13.54
2 -6 -1 411.91 12.46
2 -6 0 69.65 3.66
2 -6 0 67.82 3.02
-2 -6 0 61.08 4.65
2 -6 1 376.65 11.87
-2 -6 1 362.89 11.62
-2 -6 1 394.63 12.96
2 -6 2 140.8 5.88
2 -6 2 143.87 6.4
-2 -6 2 137.28 5.69
2 6 2 157.51 6.03
-2 6 2 165.07 5.91
2 -6 2 135.85 4.81
2 -6 3 15.66 3.26
-2 -6 3 16.98 1.69
2 -6 3 18.91 1.87
-2 6 4 12.69 1.97
2 6 4 13.59 2.2
-2 -7 -4 4.2 1.61
-2 7 -4 3.01 1.93
-2 -7 -3 5.24 2.61
2 -7 -3 4.84 2.38
2 -7 -2 119.36 5.25
-2 -7 -2 142.97 5.81
2 -7 -1 40.84 2.79
2 -7 -1 43.26 4
2 -7 0 72.36 3.18
2 -7 0 73.11 4.02
-2 -7 0 69.91 4.81
-2 -7 0 63.96 2.88
-2 -7 1 33.76 2.44
2 -7 1 37.79 2.9
-2 7 1 37.99 3.06
-2 -7 1 34.27 3.71
2 7 1 38.19 3.42
2 -7 2 92.55 5.14
2 -7 2 97.88 4.66
-2 -7 2 86.95 4.46
2 7 2 104.75 4.9
-2 7 2 108.83 4.72
-2 7 3 2.05 2.92
2 7 3 2.75 3.24
2 -7 3 3.89 1.58
2 -7 3 4.74 3.03
-2 -7 3 4.99 1.33
2 7 4 4.78 1.83
-2 7 4 4.95 1.61
2 -8 -3 44.37 3.66
-2 -8 -3 42.79 3.71
-2 -8 -2 70.45 4
2 -8 -2 59.34 3.59
-2 -8 -1 82.68 3.79
2 -8 -1 82.69 5.06
2 -8 -1 79.61 3.8
2 -8 0 590.95 17.57
2 -8 0 575.74 16.75
-2 -8 1 74.33 3.69
2 -8 1 83.5 4.12
2 8 1 83.14 4.55
-2 8 1 77.37 4.15
2 -8 2 47.88 3.9
2 -8 2 44.72 3.12
-2 8 2 47.45 3.42
-2 -8 2 39.85 3.04
2 8 2 49.23 3.7
-2 8 2 53.61 4.51
2 -8 3 44.58 2.51
2 -8 3 40.36 4.31
2 8 3 45.07 4.2
-2 8 3 41.75 3.87
-2 -8 3 37 2.15
2 8 4 4.96 1.84
-2 8 4 5.36 1.63
-2 -9 -3 30.57 3.31
2 -9 -3 30.77 3.33
2 -9 -2 43.8 3.2
2 -9 -2 31.27 4
2 -9 -1 413.73 13.31
2 -9 -1 432.79 14.84
-2 -9 -1 441.2 13.37
-2 -9 0 85 3.6
2 -9 0 95.77 5
-2 9 1 359.31 11.66
2 9 1 376.91 12.04
2 -9 2 36.55 3.66
-2 -9 2 27.3 2.69
2 9 2 38.3 3.59
2 -9 2 29.97 2.66
-2 9 2 32.87 3.21
-2 9 3 34.75 3.59
2 9 3 31.17 3.85
2 -9 3 24.45 3.62
2 -9 3 32.63 2.24
-2 -9 3 26.94 1.8
2 9 4 4.07 1.66
-2 9 4 4.75 1.46
-2 -10 -3 -0.97 2.41
-2 -10 -3 2.44 3.39
2 -10 -3 1.05 2.28
2 -10 -2 13.97 3.28
2 -10 -2 16.13 2.67
-2 -10 -1 35.04 2.75
2 -10 -1 30.64 2.77
2 -10 -1 31.52 3.9
-2 -10 -1 34.82 5.11
2 -10 0 12.92 3.1
-2 10 1 23.58 3.19
2 -10 1 26.25 2.71
2 10 1 21.07 3.49
-2 -10 1 18.42 3.47
-2 -10 2 10.5 2.24
-2 10 2 10.1 2.85
2 -10 2 9.78 1.98
2 -10 2 12.44 2.81
2 10 2 13.24 3.2
2 -10 3 2.13 2.59
2 10 3 0.27 3.05
2 -10 3 0.87 1.51
-2 10 3 -1.04 2.78
-2 10 4 0.78 1.26
2 10 4 -0.1 1.38
-2 -11 -3 -2.6 3.26
-2 -11 -3 6.06 2.35
-2 -11 -2 55.96 6.02
2 -11 -2 49.22 4.58
2 -11 -1 136.35 6.82
-2 -11 -1 132.68 7.98
-2 -11 -1 142.01 5.3
-2 11 0 17.04 1.63
-2 11 0 22.08 3.5
-2 -11 0 18.87 2.21
2 -11 0 21.23 3.52
2 -11 1 121.45 5.63
-2 11 1 118.48 5.8
2 11 1 122.95 6.21
-2 11 1 140.58 4.51
2 11 2 59.31 4.5
-2 11 2 59.01 4.12
2 -11 2 48.67 3.46
2 -11 2 62 4.44
-2 11 3 4.06 2.68
2 11 3 5.07 3.05
2 -11 3 5.72 1.59
-2 11 4 0.62 1.15
2 11 4 1.92 1.29
2 -12 -2 33.85 4.04
-2 -12 -2 40.29 5.4
-2 12 -1 38.1 2.46
2 -12 -1 45.84 4.4
-2 -12 -1 44.62 5.48
-2 -12 -1 48.51 3.23
-2 12 0 144.58 5.08
2 12 0 130.57 6.97
2 -12 0 138.48 7.11
-2 12 0 133.85 6.78
-2 -12 0 147.79 5.49
2 12 1 44 4.21
-2 12 1 38.68 3.86
2 -12 1 39.65 3.38
-2 -12 1 35.25 4.35
-2 12 1 48.6 2.34
2 -12 2 39.08 3.77
2 12 2 38.58 4
-2 12 2 36.25 3.69
2 12 3 11.79 3.04
-2 12 3 10.41 2.73
2 -12 3 17.89 1.81
-2 -13 -2 33.69 5.19
-2 -13 -2 48.59 3.72
2 -13 -2 53.29 3.61
2 -13 -2 27.6 3.76
-2 -13 -1 6.43 4.23
2 -13 -1 6.87 3.28
-2 -13 -1 8.13 2.33
-2 13 -1 6.29 1.79
-2 13 0 89.59 5.74
2 13 0 84.27 6.01
-2 13 0 85.49 3.75
-2 -13 0 93.59 4.15
-2 13 1 5.49 3.19
-2 13 1 6.01 1.48
2 13 1 2.69 3.61
2 -13 2 34.74 3.66
2 13 2 32.26 3.94
-2 13 2 36.1 3.58
2 13 3 4 2.67
2 -13 3 5.82 1.52
-2 13 3 6.33 2.43
-2 -14 -2 77.28 4.45
2 -14 -2 31.67 4.12
-2 -14 -2 43.1 5.52
2 -14 -2 70.42 3.95
-2 -14 -1 63.28 6.22
2 -14 -1 59.01 5.02
-2 14 -1 58 3.19
-2 -14 -1 65.6 3.71
-2 14 0 276.08 11.28
-2 -14 0 290.83 9.84
2 -14 0 290.56 10.2
-2 14 0 312.62 9.63
2 14 0 296.04 11.7
-2 -14 0 311.42 12.67
-2 14 1 71.52 3.12
-2 14 1 58.45 4.55
2 14 1 59.04 5.03
-2 14 2 60.38 4.12
2 14 2 62.93 4.45
-2 14 2 50.97 2.38
2 14 2 47.91 2.44
-2 14 3 8.82 2.29
2 14 3 13.34 2.56
-2 -15 -3 10.46 1.39
2 -15 -2 38.84 3.11
-2 -15 -2 45.11 3.66
-2 -15 -1 151.94 8.95
2 -15 -1 136.47 7.73
-2 -15 -1 145.81 6.13
-2 15 -1 149.88 5.76
-2 -15 0 94.74 6.85
-2 15 0 86.04 6
-2 15 0 100.46 4.09
2 15 0 93.71 6.44
2 -15 0 84.77 4.43
-2 -15 0 88.44 4.08
-2 15 1 139.15 6.94
2 -15 1 136.1 6.25
2 15 1 146.14 7.32
2 15 2 27.04 1.8
-2 15 2 30.27 1.76
-2 15 3 4.64 1.87
2 15 3 6.44 2.09
-2 -16 -3 0.98 0.93
2 16 -1 5.64 2.09
-2 16 -1 8.12 4.42
-2 -16 -1 6.23 2.05
2 -16 -1 4.04 2.93
-2 -16 -1 1.9 3.6
2 16 -1 4.05 4.61
2 -16 -1 10.42 2.59
-2 16 -1 7.48 2.01
-2 16 0 58.3 3.16
-2 -16 0 53.72 5.35
-2 16 0 46.94 5.12
2 16 0 48.82 5.5
2 -16 0 53.95 3.52
-2 16 1 7.32 1.61
-2 16 1 8.23 3.43
2 -16 1 3.91 2.01
2 16 1 5.37 3.69
2 -16 2 16.4 1.7
2 16 2 11.44 2.83
-2 16 2 10.34 2.56
-2 -17 -3 0.42 0.79
-2 17 -1 2.42 1.86
2 -17 -1 1.4 2.13
2 17 -1 -2.05 4.47
2 17 -1 2.07 1.97
-2 -17 -1 3.01 3.27
-2 17 -1 7.06 4.27
2 17 0 44.04 5.2
-2 17 0 48.47 4.93
-2 17 0 60.27 3.14
2 -17 0 50.75 3.53
-2 17 1 -0.85 1.47
-2 17 1 -0.46 3.11
2 17 1 0.55 3.39
2 17 1 2.05 1.6
2 17 2 4.59 2.34
2 -17 2 3.46 1.26
-2 17 2 3.37 2.11
2 18 -2 1 3.53
-2 18 -2 4.41 3.52
-2 18 -1 4.41 1.83
2 18 -1 1.2 3.96
2 18 -1 3.78 1.92
-2 18 -1 2.86 3.89
-2 18 0 11.77 2.01
2 18 0 12.46 2.22
2 18 0 8.73 3.88
-2 18 0 9.36 3.64
-2 18 1 2.71 1.46
-2 18 1 3.66 2.88
2 18 1 3.75 3.25
2 18 1 2 1.58
2 18 2 5.77 2.03
-2 18 2 5.31 1.88
-2 19 -2 -0.37 2.74
2 19 -2 0.65 2.63
-2 19 -1 2.29 1.63
2 19 -1 1.47 1.71
2 19 -1 4.28 3.42
-2 19 -1 1.04 3.3
2 19 0 0.05 3.25
2 19 0 0.32 1.82
-2 19 0 0.43 2.99
-2 19 0 0.44 1.68
-2 19 1 2.4 1.32
2 19 1 2.29 1.44
-2 19 1 1.5 2.46
2 19 1 -1.05 2.68
-2 19 2 0.97 1.4
2 19 2 -0.67 1.52
2 20 -1 1.24 2.75
2 20 -1 7.7 1.54
-2 20 -1 4.6 1.51
-2 20 -1 2.55 2.69
-2 20 0 5.05 2.52
2 20 0 14.37 1.83
2 20 0 5.02 2.69
-2 20 0 16.41 1.78
2 20 1 9.43 1.34
-2 20 1 1.81 1.95
2 20 1 2.25 2.13
-2 20 1 8.77 1.32
2 21 -1 -1.08 1.95
2 21 -1 0.77 1.09
-2 21 -1 0.69 1.15
-2 21 -1 1.43 1.84
-2 21 0 7.16 1.4
2 21 0 5.71 1.4
-2 21 0 -0.03 1.96
2 21 0 -0.2 2.12
2 21 1 -1.04 0.97
-2 21 1 1 0.96
-2 21 1 -1.44 1.32
2 21 1 0.52 1.38
-2 22 -1 2.16 0.85
2 22 -1 2.44 0.74
2 22 0 5.22 1.1
-2 22 0 5.01 1.13
2 22 1 1.98 0.61
-3 0 -4 -0.02 2.1
-3 0 -3 1.35 1.89
-3 0 -2 15.16 1.51
-3 0 0 0.02 1.7
-3 0 0 -0.66 2.35
-3 0 1 3.28 2.88
3 0 1 1.48 1.5
3 0 2 25.23 2.44
-3 0 2 24.71 2.37
3 0 3 2.27 1.85
-3 0 3 -0.83 1.74
3 0 3 2.93 1.63
-3 0 4 1.38 1.81
3 0 4 0.16 2.05
-3 -1 -4 3.47 2.02
-3 -1 -3 2.77 1.97
-3 1 -2 325.96 10.38
-3 -1 -2 356.64 10.27
3 1 -1 298.68 8.56
-3 1 0 299.5 8.55
3 1 0 272.88 7.87
-3 1 1 408.57 11.61
-3 -1 1 311.02 9.41
-3 -1 1 328.73 10.9
3 1 1 373.92 10.29
3 1 2 380.15 12.2
-3 -1 2 323.06 11.08
-3 -1 2 438.38 11.44
3 -1 2 359.48 12.11
-3 1 2 455.3 13.45
3 -1 2 343.46 11.19
3 1 3 9.15 1.88
3 -1 3 6.36 2.08
-3 -1 3 9.29 2.05
3 1 3 7.27 2.14
-3 1 3 10.89 2.11
3 -1 3 6.21 1.59
-3 1 4 4.71 2
3 1 4 5.7 2.25
-3 -2 -3 6.37 2.05
-3 -2 -2 166.13 4.88
-3 -2 -2 157.57 5.83
3 -2 -1 93.33 3.39
3 2 0 7.01 1.26
-3 -2 0 4.03 1.75
-3 2 0 8.64 2.66
-3 -2 1 116.31 5.11
-3 2 1 123.73 5.72
-3 -2 2 164.17 5.26
-3 2 2 157.61 5.65
-3 -2 2 143.76 5.22
3 -2 2 138.81 5.92
3 -2 2 137.36 5.12
-3 -2 3 12.46 2.2
-3 2 3 11.23 2.42
3 -2 3 9.72 2.19
3 2 3 11.23 2.61
3 -2 3 12.58 1.76
-3 2 4 15.11 2.21
3 2 4 15.36 2.46
-3 -3 -3 48.08 2.66
-3 3 -3 33.41 2.77
3 -3 -2 160.11 5.62
-3 -3 -2 164.1 6.17
3 -3 0 1091.43 28.24
-3 -3 0 932.77 27.94
-3 -3 1 109.23 3.94
-3 -3 1 128.05 6.13
3 -3 2 138.77 6.01
3 -3 2 153.43 5.24
-3 -3 2 168.94 5.37
-3 -3 2 136.63 5.26
-3 3 2 155.69 5.67
3 3 2 139.08 5.65
-3 3 2 172.5 7.33
3 -3 3 48.65 2.65
-3 -3 3 54.19 3.18
-3 3 3 48.49 3.4
3 3 3 53.11 3.64
3 -3 3 52.78 3.18
-3 3 4 2.12 1.92
3 3 4 3.66 2.28
-3 -4 -3 9.72 1.81
-3 4 -3 4.78 2.28
-3 -4 -2 222.03 6.94
3 -4 -2 210.81 6.37
3 -4 -1 217.86 7.53
3 -4 0 8.74 1.43
-3 -4 0 5.74 1.06
-3 -4 1 177.29 5.75
-3 -4 1 175.97 7.44
3 -4 2 177.74 5.95
-3 -4 2 149.39 6
3 -4 2 176.2 7.06
3 4 2 173.1 6.57
-3 4 2 212.5 8.14
-3 4 2 193.07 6.53
-3 -4 2 198.48 6.09
3 -4 3 6.14 1.95
-3 -4 3 5.64 1.97
-3 4 3 6.94 2.15
3 4 3 4.38 2.41
3 -4 3 4.02 3.13
3 4 4 17 2.5
-3 4 4 16.16 2.21
-3 -5 -4 2.79 1.99
-3 5 -3 5.2 2.41
-3 -5 -3 9.34 1.79
3 -5 -2 24.98 2.43
-3 -5 -2 26.46 2.91
3 -5 -1 40.96 3.12
3 -5 -1 49.45 2.87
3 -5 0 2.57 1.33
-3 -5 0 2.43 3.28
-3 -5 0 1.78 1.09
-3 -5 1 48.24 4.05
3 -5 1 43.37 2.83
-3 -5 1 44.07 2.36
-3 5 2 28.94 4.24
3 -5 2 24 2.64
-3 5 2 25.14 2.57
3 5 2 19.98 2.79
-3 -5 2 21.8 1.94
3 5 3 9.57 2.47
3 -5 3 7.06 2.08
3 -5 3 7.13 3.14
-3 5 3 5.98 2.12
-3 5 4 5.18 1.78
3 5 4 4.64 2.07
-3 -6 -4 2.25 1.91
-3 6 -4 2.88 2.08
-3 -6 -3 6.88 1.66
-3 6 -2 3.33 2.15
3 -6 -2 3.35 2.47
-3 -6 -2 9.37 2.72
3 -6 -2 6.32 2.15
3 -6 -1 110.33 5.29
-3 -6 -1 117.7 4.5
3 -6 0 277.46 8.58
3 -6 0 280.15 8.97
-3 -6 1 109.16 6.03
3 -6 1 106.3 4.63
-3 6 1 113.13 4.59
-3 6 2 3.13 2.09
3 6 2 6.45 2.55
-3 6 2 8.1 3.94
3 -6 2 3.53 2.03
-3 -6 2 3.56 1.47
3 -6 3 3.28 1.72
3 -6 3 5.9 3.16
-3 6 4 3.66 1.66
3 6 4 4.49 1.92
-3 7 -4 7.82 2.29
-3 -7 -4 8.71 1.93
3 -7 -3 28.27 2.81
-3 -7 -3 34.84 2.45
-3 -7 -3 32.54 3.58
-3 7 -2 37.66 3.04
3 -7 -2 32.95 3.49
3 -7 -1 1097.12 31.12
3 -7 -1 1010.91 31.8
-3 -7 -1 1070.18 30.93
3 -7 0 20.3 2.53
-3 -7 0 20.19 3.75
3 -7 0 19.75 1.87
3 -7 1 1060.72 30.76
-3 7 1 1012.03 30.26
-3 -7 1 982.4 31.93
3 7 1 1065.53 30.55
3 -7 2 47.72 3.4
-3 7 2 52.79 3.25
3 7 2 50.29 3.56
3 -7 3 23.59 3.88
3 -7 3 26.38 2.17
3 7 4 5.9 1.88
-3 7 4 5.62 1.63
-3 -8 -3 12.94 2.93
-3 -8 -3 16.69 2.01
3 -8 -3 12.76 2.56
3 -8 -2 68.82 4.87
3 -8 -2 124.31 4.84
3 -8 -1 88.46 5.01
-3 -8 -1 92.6 4
3 -8 -1 100.37 4.31
-3 -8 0 556.62 16.92
-3 -8 0 588.83 19.09
3 -8 0 579.1 17.39
3 -8 1 79.61 4.09
3 8 1 71.78 4.25
-3 8 1 71.09 3.87
3 8 2 96.8 4.87
3 -8 2 91.12 4.8
-3 8 2 101.03 4.54
3 -8 3 12.87 3.55
3 -8 3 11.99 1.88
-3 8 4 8.37 1.62
3 8 4 7.27 1.86
3 -9 -3 45.2 3.48
-3 -9 -3 41.9 3.8
-3 -9 -3 36.79 2.4
3 -9 -2 3.84 2.35
3 -9 -2 3.19 2.48
3 -9 -1 6.86 2.71
-3 -9 -1 7.1 1.99
3 -9 -1 6.96 2.29
3 -9 0 801.07 23.19
-3 -9 0 763.65 24.09
-3 -9 0 725.59 21.79
-3 9 1 6.26 2.48
3 -9 1 7.89 2.19
-3 -9 1 4.68 3.27
3 9 1 10.54 3.14
-3 9 2 3.92 3.43
3 9 2 2.51 2.8
-3 9 2 4.66 2.44
3 -9 2 4.42 2.04
3 -9 3 41.59 4.49
3 9 3 44.73 4.21
3 -9 3 54.48 2.85
-3 9 3 45.29 3.79
-3 9 4 4.5 1.38
3 9 4 5.1 1.66
-3 -10 -3 1.45 2.34
3 -10 -3 2.99 2.17
3 -10 -2 42.5 3.26
3 -10 -2 27.33 3.35
-3 10 -1 13.8 1.59
3 -10 -1 19.48 3.19
3 -10 -1 16.6 2.39
-3 -10 -1 17.04 2.24
-3 10 0 12.57 3.05
-3 -10 0 20.07 3.95
3 -10 0 18.16 2.98
3 -10 1 14.68 2.42
-3 -10 1 12.82 3.58
3 10 1 15.08 3.41
-3 10 1 16.76 1.42
-3 10 1 13.57 2.73
3 -10 2 24.62 2.81
-3 10 2 20.83 4.06
3 10 2 32.43 3.55
-3 10 2 30.15 3.08
3 -10 3 4.57 1.69
-3 10 3 6.73 2.65
3 -10 3 4.35 2.79
3 10 3 3.77 3.01
3 10 4 -0.24 1.34
-3 10 4 0.8 1.14
-3 -11 -3 1.39 3.26
3 -11 -2 4.34 2.48
-3 -11 -2 -1.24 4.11
3 -11 -2 0.42 2.24
-3 11 -1 18.84 1.86
3 -11 -1 24.09 3.37
-3 -11 -1 25.83 2.44
3 -11 -1 22.62 2.57
-3 11 0 2.04 1.25
-3 11 0 2.77 3.06
3 11 0 2.11 3.58
-3 -11 0 2.25 1.54
-3 -11 0 1.11 3.57
-3 11 1 24.71 1.68
3 11 1 21.1 3.69
-3 11 1 20.45 3.02
3 -11 1 22.66 2.75
-3 -11 1 18.12 3.98
-3 11 2 1.38 2.53
3 -11 2 -1 1.97
3 11 2 0.9 2.94
3 -11 3 1.32 1.6
3 11 3 0.04 2.78
-3 11 3 0.04 2.39
3 11 4 0.2 1.2
-3 11 4 0.01 1
3 -12 -2 5.75 2.35
3 -12 -2 2.28 2.48
-3 -12 -2 -2.03 4.13
-3 -12 -2 5.65 2.95
-3 -12 -1 0.67 1.89
-3 12 -1 0.37 1.54
3 -12 -1 2.03 2.7
3 -12 -1 -0.49 2.19
-3 12 0 0.52 1.35
-3 -12 0 3.49 3.65
-3 12 0 3.5 3.23
3 12 0 0.69 3.78
-3 -12 0 2.32 1.47
-3 12 1 -1.56 1.32
3 -12 1 1.4 2.09
3 12 1 -1.84 3.45
-3 12 1 0.64 2.73
-3 -12 1 0.59 3.25
-3 12 2 -0.04 2.57
3 -12 2 2.59 1.93
3 12 2 2.49 3.05
3 12 3 3.86 2.74
3 -12 3 1.09 1.55
-3 12 3 4.67 2.33
-3 -13 -3 31.42 2.27
3 -13 -2 19.25 2.62
-3 -13 -2 21.1 3.38
3 -13 -1 31.99 3.65
-3 13 -1 30.11 2.33
-3 -13 -1 36.68 2.85
-3 13 0 125.28 4.62
3 13 0 114.79 6.77
-3 13 0 112.54 6.21
-3 -13 0 118.82 4.58
3 -13 1 29.37 3.19
3 13 1 33.01 4.07
-3 13 1 31.24 3.55
-3 13 1 35.11 2.13
-3 -13 1 24.69 4.27
-3 13 2 15.35 2.84
3 13 2 12.43 1.39
3 13 2 16.35 3.3
3 13 3 27.41 3.21
-3 13 3 25.98 2.88
-3 -14 -3 8.62 1.48
-3 -14 -2 21.63 4.78
3 -14 -2 33.6 3.02
-3 14 -1 58.21 3.2
-3 -14 -1 63.49 3.61
3 -14 -1 57.54 4.76
-3 -14 0 88.28 6.43
3 -14 0 98.26 4.86
3 14 0 88.21 6.23
-3 -14 0 83.28 3.72
-3 14 0 81.72 5.7
-3 14 0 99.84 3.99
-3 14 1 66.83 2.99
3 14 1 63.46 4.95
-3 14 1 53.16 4.38
3 14 2 26.52 1.8
-3 14 2 31.83 3.19
-3 14 2 28.72 1.68
3 14 3 8.04 2.34
-3 14 3 5.56 2.01
3 -14 3 10.74 1.64
-3 -15 -3 5.4 1.25
-3 -15 -2 4.11 3.55
-3 -15 -1 44.9 3.24
3 -15 -1 38.77 4.09
-3 15 -1 45.21 2.85
-3 15 0 6.33 3.82
3 15 0 7.2 4.35
-3 15 0 7.88 1.91
-3 -15 0 9.06 3.74
3 -15 0 7.66 2.48
-3 15 1 54.73 2.75
3 15 1 50.08 4.76
-3 15 1 46.06 4.23
3 -15 2 4.22 1.66
3 15 2 1.79 1.05
-3 15 2 2.37 2.35
3 15 2 1.45 2.74
3 -15 3 7.91 1.39
-3 -16 -3 2.94 1.12
-3 16 -1 11.35 2.07
-3 -16 -1 11.34 2.23
-3 16 -1 16.07 4.44
3 16 -1 10.91 4.72
-3 16 0 118.81 4.45
-3 -16 0 104.56 6.97
-3 16 0 97.59 6.13
3 -16 0 101.95 4.83
3 16 0 95.88 6.47
-3 16 1 15.17 1.78
3 -16 1 8.48 2.34
-3 16 1 13.88 3.34
3 16 1 16.58 3.84
-3 16 2 0.09 2.11
3 -16 2 0.02 1.47
3 16 2 -1.78 2.47
-3 17 -2 0.97 3.69
3 17 -2 3.57 3.66
3 17 -1 9.13 2.08
-3 17 -1 7.41 1.98
3 17 -1 10.84 4.45
-3 17 -1 6.58 4.06
-3 17 0 3.23 1.82
3 17 0 7.89 4.04
-3 17 0 1.49 3.37
3 -17 0 6.97 2.19
3 17 1 9.73 1.83
-3 17 1 5.87 3.02
-3 17 1 9.81 1.62
3 17 1 6.61 3.46
3 17 2 2.14 2.18
3 -17 2 1.62 1.36
-3 17 2 0.98 1.85
3 18 -2 2.25 3.28
-3 18 -2 8.84 3.42
-3 18 -1 -2.18 3.63
-3 18 -1 2.19 1.75
3 18 -1 -0.45 1.84
3 18 -1 0.59 3.78
-3 18 0 27.36 2.36
-3 18 0 17.99 3.63
3 18 0 13.46 3.84
3 18 0 32.85 2.58
-3 18 1 -1.72 2.62
-3 18 1 -0.04 1.39
3 18 1 1.37 1.54
3 18 1 0.34 2.94
3 18 2 3.92 1.99
-3 18 2 4.84 1.73
3 19 -2 1.14 2.44
-3 19 -2 3.56 2.57
-3 -19 -2 3.32 0.92
-3 19 -1 19.26 1.98
-3 19 -1 19.01 3.54
3 19 -1 24.95 2.13
-3 19 0 4.2 1.7
3 19 0 2.93 1.85
-3 19 0 1.05 2.65
3 19 0 2.69 2.97
3 19 1 20.62 1.82
-3 19 1 11.64 2.49
3 19 1 10.64 2.81
-3 19 1 19.72 1.66
3 19 2 0.09 1.52
-3 19 2 0.26 1.33
3 20 -1 -2.03 2.5
-3 20 -1 0.78 1.37
3 20 -1 -0.45 1.36
-3 20 -1 0.9 2.42
-3 20 0 0.5 1.42
3 20 0 -0.15 1.52
3 20 0 0.54 2.48
-3 20 0 1.29 2.31
-3 20 1 0.29 1.1
3 20 1 -1.16 1.2
-3 20 1 0.34 1.7
3 20 1 -0.25 1.87
-3 21 -1 6.89 1.29
3 21 -1 4.55 1.09
-3 21 0 6.76 1.36
3 21 0 7.77 1.39
3 21 0 1.95 2
-3 21 0 2.15 1.9
3 21 1 4.96 0.98
-3 21 1 6.03 1.05
3 22 0 6.28 1.1
-3 22 0 9.8 1.21
-4 0 -4 13.34 2.59
-4 0 -2 1870.54 53.38
-4 0 0 15.27 2.64
-4 0 0 7.24 2.7
4 0 1 1468.86 42.93
-4 0 1 1523.47 43.76
-4 0 1 1462.8 44.6
-4 0 2 2267.39 58.31
4 0 2 1844.9 59.16
-4 0 2 2280.72 60.65
4 0 2 1873.51 58.13
-4 0 3 319.46 10.32
4 0 3 300.33 10.38
4 0 3 316.31 9.93
-4 1 -4 12.56 2.7
-4 -1 -4 9.29 2.42
-4 -1 -3 57.65 3.59
-4 1 -2 797.91 24.67
-4 -1 -2 890.89 24.58
-4 -1 -1 71.05 2.26
-4 -1 0 1158.69 29.12
-4 1 0 1144.74 29.3
4 -1 1 134.13 5.26
4 1 1 144.56 5.34
-4 -1 1 137.61 6.23
4 -1 2 835.06 26.71
-4 1 2 995.25 25.96
-4 -1 2 1140.49 29.17
4 -1 2 752.64 25.46
-4 1 2 1110.76 28.48
4 1 2 837.81 25.83
-4 -1 2 930.09 25.63
4 1 3 62.98 3.92
4 1 3 66.69 3.76
-4 -1 3 88.89 4.27
4 -1 3 112.22 4.54
4 -1 3 126.71 3.97
-4 1 3 60.54 3.83
-4 1 4 10.65 1.96
4 1 4 12.76 2.28
-4 -2 -4 -3.28 2.2
-4 -2 -3 2.04 2.29
-4 -2 -2 101.34 3.83
-4 2 -1 33.59 1.73
-4 2 0 789.2 19.9
4 2 0 666.89 18.47
-4 -2 1 63.04 4.06
4 -2 1 62.33 3.18
-4 2 1 76.74 4.98
4 2 1 76.29 3.46
-4 -2 2 109.51 4.14
4 -2 2 93.28 4.93
4 -2 2 96.95 3.95
-4 2 2 112.56 6.98
4 -2 3 -2.13 2.13
-4 2 3 -3.5 2.21
4 -2 3 1.2 1.75
-4 -2 3 1.14 2.12
4 2 3 -3.25 2.3
4 2 4 -1.47 2.09
-4 2 4 0.17 1.76
-4 3 -4 11 2.45
-4 -3 -4 11.31 2.3
-4 -3 -3 11.58 2.19
-4 3 -3 9.96 2.47
-4 3 -2 198.2 7.42
-4 -3 -2 273.04 7.45
4 -3 0 2147.66 58.86
4 3 0 2074.64 58.97
-4 -3 0 1940.45 59.32
-4 -3 1 124.83 6.09
4 3 1 125.8 5.02
-4 3 1 141.96 6.56
4 -3 2 237.9 9.04
4 3 2 227.47 8.24
-4 3 2 260.64 8.26
-4 -3 2 289.28 8.02
4 -3 2 245.65 7.82
-4 3 2 287.06 10.36
4 -3 2 222.45 7.6
4 -3 3 11.35 2.67
4 -3 3 14.11 1.88
-4 -3 3 14.01 2.09
4 3 3 11.95 2.63
4 -3 3 14.63 2.12
-4 3 3 15.06 2.4
4 3 4 14.38 2.39
-4 3 4 14.11 1.98
-4 4 -4 0.23 2.35
-4 -4 -4 -1.29 2.17
-4 -4 -3 6.15 1.97
-4 4 -3 1.81 2.5
-4 4 -2 55.71 3.02
-4 -4 -2 77.94 3.89
-4 4 -1 42.61 2.49
4 -4 -1 48.19 2.42
4 -4 0 56.36 2.52
-4 -4 1 51.13 4.28
-4 4 2 77.16 3.58
4 -4 2 72.95 4.37
4 -4 2 65.14 2.79
4 4 2 66.09 3.65
-4 -4 2 76.02 3.08
4 -4 2 70.29 2.94
4 -4 3 5.6 3.32
4 -4 3 5.23 1.72
4 4 3 6.15 2.39
-4 4 3 4.4 2.12
4 -4 3 2.78 2.17
-4 4 4 -0.61 1.68
4 4 4 1.88 2.04
-4 -5 -4 14.62 2.53
-4 5 -4 15.18 2.7
-4 -5 -3 14.44 2.14
-4 5 -3 6.76 2.82
-4 5 -2 67.65 3.64
4 -5 -2 97.64 3.82
-4 5 -1 111.6 4.93
4 -5 -1 137.01 5.02
4 -5 0 983.27 28.44
-4 -5 1 132.76 6.68
4 -5 1 114.71 4.92
4 5 2 87.07 4.23
4 -5 2 78.37 3.23
4 -5 2 83.08 4.69
4 -5 3 7.31 2.28
4 -5 3 12.58 3.46
4 -5 3 10.6 1.82
-4 5 3 7.74 2.06
4 5 3 8.75 2.56
4 5 4 18.37 2.41
-4 5 4 15.92 2.05
-4 6 -4 11.37 2.48
-4 -6 -4 9.73 2.17
-4 6 -3 31.92 3.73
-4 -6 -3 58.36 3.12
-4 6 -2 19.96 2.61
4 -6 -2 31 2.58
4 -6 -1 280.92 9.97
-4 -6 -1 335.23 9.91
-4 -6 0 182.06 7.67
-4 -6 0 175.73 5.74
4 -6 1 295.51 10.3
-4 6 1 308.48 9.94
-4 -6 1 307.26 11.98
4 6 1 333.76 10.3
-4 6 2 25.69 2.52
4 -6 2 27.79 2.97
4 -6 2 19.66 3.14
4 6 2 23.29 2.8
4 -6 3 46.5 4.64
4 6 3 42.25 3.41
4 -6 3 31.8 3.25
-4 6 3 43.51 3.06
-4 6 4 10.84 1.83
4 6 4 10.13 2.12
-4 7 -4 1.84 2.27
-4 -7 -3 11.03 2.06
-4 -7 -3 13 2.08
-4 7 -2 0.06 2.56
4 -7 -2 1.78 2.14
4 -7 -1 143.92 5.96
-4 -7 -1 165.97 5.74
-4 -7 0 111.78 5.97
4 -7 0 116.48 4.17
4 -7 1 135.66 5.59
4 7 1 137.69 5.64
-4 7 1 134.72 5.28
-4 -7 1 131.8 7.23
4 7 2 -2.42 2.43
-4 7 2 2.1 2.04
4 -7 2 1.57 2.09
-4 7 2 1.93 3.48
4 -7 2 -0.81 2.61
4 -7 3 6.7 2.17
4 -7 3 15.48 3.58
-4 7 4 2.96 1.45
4 7 4 2.68 1.8
-4 -8 -3 32.84 2.65
-4 -8 -3 38.66 2.57
4 -8 -2 9.64 2.37
4 -8 -1 211.02 7.29
-4 -8 -1 210.31 7.07
-4 -8 0 108.01 6.25
4 -8 0 103.56 4.2
4 -8 1 168.6 6.57
4 8 1 169.81 6.54
-4 8 1 153.01 6.02
-4 -8 1 146.22 8.07
4 -8 2 6.31 2.81
4 -8 2 7.45 2.43
-4 8 2 7.65 2.23
4 8 2 7.17 2.74
-4 8 2 6.69 3.67
4 -8 3 25.85 4.15
-4 8 4 0.32 1.32
4 8 4 -0.88 1.62
4 -8 4 -0.47 1.67
-4 -9 -4 7.92 1.61
-4 -9 -3 24.02 2.29
-4 -9 -3 15.07 2.11
4 -9 -2 191.23 7.26
4 -9 -1 26.16 2.93
4 -9 -1 30.69 2.82
-4 -9 -1 32.29 2.55
-4 -9 0 218.12 9.15
4 9 0 194.02 8.05
-4 9 0 198.05 7.58
4 -9 0 214.92 7.21
-4 -9 1 19.94 4.05
4 -9 1 21.68 2.64
4 9 1 27.04 3.36
-4 9 1 23.07 2.71
4 -9 2 151.35 7.04
4 9 2 155.99 6.6
-4 9 2 156.82 6.24
-4 9 2 170.72 8.61
4 -9 2 168.28 7.64
4 -9 3 15.26 3.63
4 -9 3 22.23 2.15
-4 9 4 8.59 1.45
4 9 4 7.28 1.71
-4 -10 -3 14.76 2.03
4 -10 -2 17.89 2.65
-4 -10 -2 15.21 2.96
-4 10 -1 27.18 1.99
4 -10 -1 29.53 3.07
4 -10 -1 36.1 2.93
-4 -10 -1 30.29 5.35
-4 -10 -1 38.83 2.75
-4 -10 0 1.19 3.37
4 10 0 -2.15 3.36
-4 -10 0 0.27 1.16
-4 10 0 0.57 1.16
-4 10 0 0.89 2.76
-4 10 1 35.71 1.89
4 -10 1 32.77 3.03
4 10 1 27 3.52
-4 10 1 28.24 2.96
-4 -10 1 26.7 4.51
4 10 2 12.65 3.06
-4 10 2 12.39 2.46
4 -10 2 10.68 3.06
4 -10 2 7.99 2.47
-4 10 2 11.91 3.81
4 -10 3 12.99 1.97
-4 -11 -3 10.73 1.88
-4 -11 -2 60.49 4.22
4 -11 -2 62.42 3.82
-4 11 -1 19.1 1.86
4 -11 -1 21.48 2.9
-4 -11 -1 22.08 5
-4 -11 -1 26.71 2.51
4 -11 -1 26.71 2.66
-4 11 0 362.5 10.6
-4 -11 0 377.05 13.51
4 11 0 326.1 12.31
-4 11 0 342.99 11.8
-4 -11 0 324.64 10.43
-4 11 1 21.42 1.68
4 -11 1 23.36 2.77
4 11 1 20.77 3.49
-4 11 1 18.85 2.89
-4 -11 1 14.26 4.15
-4 11 2 37.38 4.61
4 -11 2 44.33 4.05
4 11 2 42.51 3.78
-4 11 2 39.66 3.21
4 -11 2 28.63 3.35
4 -11 3 10.84 1.86
-4 -12 -3 4.03 1.62
-4 -12 -2 -1.4 4.13
4 -12 -2 1.4 2.21
-4 -12 -2 2.29 2.53
-4 12 -1 128.48 5.21
4 -12 -1 144.78 6.75
-4 -12 -1 148.35 8.91
4 -12 -1 157.89 6.01
-4 -12 -1 168.09 5.98
-4 12 0 26.97 1.99
-4 -12 0 22.17 4.23
4 12 0 29.86 4.38
-4 12 0 24.42 3.61
4 -12 1 131.62 6.2
4 12 1 146.5 6.83
-4 12 1 130.14 6.08
-4 -12 1 115.92 8.23
-4 12 1 158.33 5.08
-4 12 2 0.14 2.28
4 12 2 -0.33 2.86
4 -12 2 -0.27 2.53
4 -12 2 0.65 2.02
4 -12 3 3.5 1.69
-4 -13 -3 10.73 1.73
-4 -13 -2 8.3 4.28
-4 -13 -2 15.26 2.71
4 -13 -2 12.77 2.43
-4 13 -1 60.32 3.22
4 -13 -1 60.04 4.37
-4 -13 -1 66.31 6.46
4 -13 -1 70.09 3.91
-4 -13 -1 73.92 3.81
-4 13 0 3.42 1.53
-4 -13 0 1.88 3.49
4 13 0 1.83 3.93
-4 13 0 -1.11 3.19
-4 13 1 71.26 2.99
4 -13 1 59.04 4.15
4 13 1 59.02 4.81
-4 13 1 55.53 4.19
-4 -13 1 45.49 5.67
4 -13 2 10.96 2.85
-4 13 2 9.5 2.43
4 13 2 11.44 3.04
4 -13 2 10.24 2.6
-4 13 2 10.07 1.26
4 -13 3 13.89 1.84
-4 -14 -3 29.58 2.15
4 -14 -2 7.19 2.14
-4 -14 -2 6.15 2.3
-4 -14 -2 3.86 3.99
-4 14 -1 124.76 5.17
-4 -14 -1 130.46 8.6
4 -14 -1 147.34 6.02
-4 -14 -1 142.63 5.83
-4 14 0 37.39 2.47
-4 14 0 26.39 4.13
-4 -14 0 37.2 4.59
4 14 0 36.2 4.81
4 14 1 119.26 6.57
-4 14 1 109.27 5.9
-4 14 2 5.13 1.15
4 14 2 5.64 1.17
4 -14 2 2.33 2.47
4 14 2 2.9 2.72
-4 14 2 5.31 2.28
4 -14 3 43.09 2.43
-4 -15 -3 5.15 1.3
-4 15 -1 29.62 2.51
-4 -15 -1 30.21 5.02
-4 15 -1 30.46 4.61
-4 -15 -1 32.74 2.9
4 15 -1 28.68 4.94
-4 15 0 135.75 4.76
-4 -15 0 125.8 7.41
4 15 0 104.91 6.6
-4 15 0 99.28 6.03
4 -15 0 118.49 5.51
-4 15 1 35.23 2.25
4 15 1 29.36 4.08
-4 15 1 23.68 3.46
4 15 2 57.48 4.08
-4 15 2 55.72 3.65
4 -15 3 9.03 1.46
-4 -16 -3 -0.58 0.96
-4 -16 -1 20.55 4.41
4 16 -1 20.13 4.68
-4 16 -1 25.39 4.44
-4 16 -1 27.34 2.43
-4 16 0 13.73 2.03
4 -16 0 11.72 2.34
-4 -16 0 12.1 3.63
-4 -16 0 1.05 3.13
4 16 0 11.93 4.04
-4 16 0 6.09 3.41
-4 16 1 30.2 2.14
4 16 1 25.56 3.85
-4 16 1 22.29 3.33
4 16 2 4.49 2.31
-4 16 2 4.83 1.99
4 -16 2 6.03 1.68
-4 -17 -2 11.75 1.46
4 17 -2 3.05 3.45
-4 17 -2 9.15 3.59
4 17 -1 4.93 3.99
-4 17 -1 8.1 1.93
-4 17 -1 12.08 3.75
-4 17 0 12.73 2.03
-4 17 0 8.26 3.2
4 17 0 10.9 3.76
4 -17 0 9.03 2.16
4 17 1 9.42 3.19
-4 17 1 8.49 2.78
-4 17 1 12.97 1.72
4 17 2 6.39 2.19
-4 17 2 8.61 1.93
-4 -18 -2 -0.43 1.02
4 18 -2 -1.41 2.74
-4 18 -2 0.68 2.78
4 18 -1 16.05 2.1
4 18 -1 5.86 3.57
-4 18 -1 10.09 3.43
-4 18 -1 12.02 1.95
-4 18 0 -0.09 1.74
4 18 0 0.17 3.01
-4 18 0 -0.39 2.77
4 18 1 15.58 1.86
-4 18 1 17.12 1.69
-4 18 1 11.07 2.56
4 18 1 10.41 2.95
4 18 2 -0.61 1.66
-4 18 2 0.43 1.43
4 -18 2 0.27 1.2
-4 19 -1 0.48 1.6
4 19 -1 1.22 1.61
4 19 -1 -0.93 2.8
-4 19 -1 -1.15 2.64
-4 19 0 2.86 2.49
4 19 0 10.28 1.94
4 19 0 1.08 2.7
-4 19 0 10.1 1.75
4 19 1 -0.32 1.32
-4 19 1 -0.03 1.23
4 19 1 -0.45 2.11
-4 19 1 -1.86 1.87
4 20 -1 17.66 1.6
4 20 -1 1.13 2.18
-4 20 -1 5.23 2.2
-4 20 -1 15.62 1.75
-4 20 0 0.86 1.38
4 20 0 2.47 1.48
4 20 0 0.98 2.22
-4 20 0 -0.27 2.02
-4 20 1 19.34 1.49
4 20 1 2.99 1.68
4 20 1 18.91 1.46
-4 20 1 2.29 1.52
4 21 -1 -0.2 0.92
-4 21 -1 1.48 1.15
4 21 0 3.87 1.23
-4 21 0 2.66 1.28
-4 21 1 1.07 0.91
4 21 1 0.85 0.82
-4 22 0 0.23 0.86
4 22 0 -0.33 0.77
-5 0 -4 0.5 2.52
-5 0 -4 4.27 2.63
-5 0 -2 0.27 1.76
-5 0 -1 11.79 1.58
-5 0 -1 0.36 1.35
-5 0 0 -0.94 2.61
-5 0 0 -1.05 2.72
-5 0 1 -4.01 2.77
-5 0 1 -2.85 2.9
5 0 1 1.39 2.07
-5 0 1 1.31 3.75
-5 0 1 5.12 3.25
-5 0 2 0.08 1.34
5 0 2 0.27 1.33
-5 0 2 0.85 3.51
5 0 2 0.75 1.04
5 0 3 58.94 3.06
5 0 3 46.7 3.26
-5 -1 -4 4.43 2.52
-5 1 -4 1.48 2.6
-5 1 -4 4.92 2.69
-5 1 -3 151.69 6.14
-5 -1 -3 166 6.49
-5 1 -2 9.81 2.06
-5 -1 -2 13.43 1.92
-5 1 -1 171.43 5.47
-5 -1 -1 186.82 5.33
-5 -1 0 93.8 4.32
-5 1 0 97.44 4.53
5 -1 1 221.68 7.97
-5 1 1 215.41 7.97
5 1 1 227.5 8.01
-5 -1 1 217.46 8.79
-5 -1 1 247.23 10.18
-5 1 1 242 7.82
-5 -1 1 229.81 7.95
5 -1 2 9.66 1.26
5 -1 2 9.37 1.46
-5 -1 2 14.38 4.54
-5 1 2 15.31 3.8
-5 1 2 11.39 1.74
5 1 2 10.31 1.82
-5 -1 2 10.91 1.6
-5 1 3 175.17 6.71
5 1 3 180.04 6.88
-5 -1 3 211.07 6.88
5 -1 3 189.43 6.88
5 1 3 200.28 6.71
5 -1 3 174.36 6.39
-5 -2 -4 11.18 2.58
-5 2 -4 5.01 2.86
-5 2 -4 6.65 2.71
-5 -2 -3 7.54 2.82
-5 2 -3 0.56 3.21
-5 -2 -2 51.9 2.62
-5 2 -1 77.55 2.98
-5 -2 -1 76.97 3.09
-5 2 -1 79.95 3.07
-5 -2 0 27.55 2.5
-5 2 0 25.28 3.33
5 2 0 23.6 1.75
-5 -2 0 22.2 2.71
5 -2 1 93.54 4.27
5 2 1 103.04 4.48
-5 2 1 100.43 4.4
-5 2 1 107.09 4.38
-5 -2 2 76.33 2.95
5 -2 2 63.29 2.74
-5 2 2 68.79 3
5 2 2 56.11 2.95
-5 2 2 83.77 5.79
5 -2 2 59.74 4
5 -2 2 55.16 2.57
5 -2 3 3.6 2.34
-5 2 3 6.29 2.06
5 2 3 3.14 2.24
-5 -2 3 9.05 2.23
-5 2 4 8.77 1.67
5 2 4 10.57 2.05
-5 -3 -4 2.54 2.25
-5 3 -4 1.68 2.62
-5 -3 -4 5.46 2.42
-5 3 -3 14.62 3.1
-5 -3 -3 23.49 2.9
-5 -3 -2 92.03 3.41
-5 3 -2 71.23 3.53
-5 3 -1 428.02 13.19
-5 -3 -1 457.7 13.02
-5 3 -1 434.61 12.93
5 3 0 68.27 2.93
5 -3 0 65.49 2.69
-5 -3 0 65.91 3.53
-5 -3 1 445.56 14.15
5 3 1 493.17 14.29
-5 3 1 495.9 13.78
-5 3 1 485.59 13.76
-5 -3 2 98.83 3.46
5 -3 2 81.45 3.25
5 -3 2 84.92 4.77
-5 3 2 94.28 5.87
5 -3 2 75.28 3.19
5 -3 3 12.62 2.9
5 -3 3 18.08 2.05
5 3 3 17.02 2.47
-5 3 3 19.23 2.3
-5 3 4 4.56 1.54
5 3 4 4.77 1.93
-5 -4 -4 2.19 1.99
-5 4 -4 1.48 2.53
-5 -4 -4 5.41 2.33
-5 4 -3 1.83 2.84
-5 -4 -3 0.68 2.36
-5 -4 -2 124.9 4.18
5 -4 -2 113.65 4.28
-5 -4 -1 8.42 1.84
-5 4 -1 8.95 1.96
-5 -4 -1 6.69 1.59
-5 4 -1 8.96 1.46
5 -4 0 1102.62 31.74
-5 4 1 9.01 2.44
-5 4 1 15.48 3.98
-5 -4 1 5.95 3.43
-5 4 2 91.44 3.94
5 -4 2 81.24 3.28
5 -4 2 96.44 5.17
5 4 2 80.39 3.9
5 -4 3 1.65 1.75
5 -4 3 3.35 3.41
5 -4 3 1.21 2.24
5 4 3 2.81 2.36
-5 4 3 0.47 1.98
-5 4 4 4.27 1.53
5 4 4 3.85 1.87
-5 -5 -4 -0.59 1.88
-5 5 -4 -1.99 2.43
-5 -5 -4 0.85 2.12
-5 5 -3 42.23 3.23
-5 -5 -3 65.3 3.35
-5 -5 -3 70.75 3.64
-5 5 -3 38.56 4.03
-5 -5 -2 4.24 1.37
-5 5 -2 3.17 2.26
5 -5 -2 4.94 1.73
-5 -5 -1 63.5 2.92
-5 5 -1 63.76 3.55
-5 5 -1 76 2.83
-5 -5 -1 74.32 3.28
-5 -5 0 0.58 2.92
5 -5 0 2.07 1.34
-5 5 1 64.38 3.25
5 -5 1 52.81 3.28
-5 -5 1 54.57 4.84
-5 5 2 4.06 1.88
5 5 2 5.6 2.19
5 -5 2 2.41 1.2
5 -5 2 2.99 2.42
-5 5 2 4.45 3.94
-5 5 3 65.39 3.64
5 -5 3 61.79 5.45
5 5 3 64.44 3.98
5 -5 3 70.16 3.25
-5 5 4 3.02 1.42
5 5 4 2.45 1.77
-5 6 -4 5.13 2.34
-5 -6 -4 9.63 2.08
-5 -6 -3 1.29 2.08
-5 6 -3 -0.34 3.23
-5 6 -3 4.33 2.3
-5 -6 -3 1.45 2.2
-5 6 -2 38.63 3.48
-5 6 -2 36.21 2.3
5 -6 -2 49.87 2.91
-5 -6 -2 47.2 2.58
-5 -6 -1 33.35 2.28
-5 6 -1 40.41 2.1
-5 -6 0 212.82 8.62
5 -6 0 222.29 7.19
5 -6 1 37.78 2.85
5 6 1 35.55 2.76
-5 6 1 36.15 2.47
-5 -6 1 39.07 4.43
-5 6 1 37.69 2.64
5 -6 2 42.55 3.74
5 -6 2 40.12 3.78
5 6 2 39.75 3.08
-5 6 2 42.92 2.85
5 -6 3 0.85 3.17
-5 6 3 4.02 1.92
5 -6 3 1.16 2.23
5 -6 3 2.33 1.82
5 6 3 1.74 2.36
-5 6 4 6.09 1.48
5 6 4 4.78 1.81
-5 7 -4 2.92 2.19
-5 -7 -3 69.26 3.71
-5 -7 -3 83.01 3.82
5 -7 -2 114.57 4.74
-5 -7 -2 114.89 4.29
5 -7 -1 254.95 8.79
-5 -7 -1 260.93 8.59
-5 -7 0 448.72 15.54
5 -7 0 469.13 14.11
5 -7 1 263.14 9.22
5 7 1 258.45 8.89
-5 7 1 264.67 8.6
-5 -7 1 254.56 11.18
5 7 2 91.52 4.67
5 -7 2 94.3 5.55
-5 7 2 98.81 4.45
5 -7 2 104.53 5.6
5 -7 3 55.33 5.26
-5 7 3 54.96 3.31
5 -7 3 44.39 4.17
5 7 3 47.8 3.61
-5 7 4 2.9 1.34
5 7 4 3.41 1.62
-5 -8 -3 18.88 2.47
-5 -8 -3 18.77 2.38
-5 8 -3 11.78 2.46
-5 8 -2 19.82 2.11
-5 -8 -2 25.78 2.35
-5 -8 -2 24.78 2.95
5 -8 -2 24.34 2.55
5 -8 -1 177.1 7.07
-5 -8 -1 245.38 7.48
-5 -8 0 791.07 23.92
-5 8 0 733.75 22.36
5 -8 0 783.53 22.21
5 -8 1 190.68 7.04
5 8 1 172.05 6.74
-5 8 1 169.34 6.34
-5 -8 1 162.12 8.84
5 -8 2 18.2 2.95
5 -8 2 19.7 3.27
5 8 2 16.13 2.82
-5 8 2 18.15 2.37
-5 8 2 20.76 4.29
5 8 3 13.15 2.49
5 -8 3 15.33 3.79
5 -8 3 8.67 2.45
5 8 4 3.47 1.46
-5 -9 -3 20.84 2.36
-5 -9 -3 15.02 2.17
-5 -9 -2 17.15 2.78
-5 -9 -2 14.2 2.12
5 -9 -2 22.26 2.58
5 -9 -1 49.5 3.01
5 -9 -1 58.04 3.43
-5 9 0 1.02 1.17
-5 -9 0 2.36 3.26
5 -9 0 0.71 1.43
5 9 0 2.23 3.31
-5 9 0 0.94 2.45
5 -9 1 37.67 3.13
5 9 1 40.82 3.69
-5 9 1 37.84 3.04
-5 -9 1 38.4 5
-5 9 1 44.46 2.12
5 9 2 13.89 2.79
5 -9 2 18.29 3.33
-5 9 2 14.9 2.36
5 -9 2 16.91 2.96
-5 9 2 23.47 4.39
5 -9 3 11.67 3.39
-5 -10 -3 8.73 2.06
5 -10 -2 42.34 3.18
-5 -10 -2 37.75 3.4
-5 10 -1 7.93 1.62
-5 -10 -1 12.01 4.74
-5 -10 -1 14.36 2.39
5 -10 -1 12.39 2.43
-5 10 0 83.74 3.37
-5 -10 0 88.71 5.84
5 10 0 81.71 5.15
-5 10 0 76.45 4.47
-5 -10 0 90.59 3.38
-5 -10 1 10.06 4.06
5 -10 1 9.72 2.27
5 10 1 9.99 3.01
-5 10 1 8.25 2.45
-5 10 1 10.52 1.42
5 -10 2 33.36 3.7
5 -10 2 40.46 4.11
5 10 2 36.33 3.44
-5 10 2 35.42 2.93
-5 10 2 33.32 4.69
-5 -11 -3 5.39 1.85
5 -11 -2 6.58 2.28
-5 -11 -2 5.25 2.39
5 -11 -1 20.17 2.56
-5 -11 -1 21.05 4.84
-5 -11 -1 24.85 2.69
-5 11 -1 15.12 1.87
-5 11 0 -1.21 1.36
-5 -11 0 1.11 3.25
5 11 0 -1.57 3.4
-5 11 0 1.01 2.78
-5 -11 1 11.38 4.19
5 -11 1 10.84 2.39
5 11 1 15.56 3.35
-5 11 1 11.87 2.66
-5 11 1 14.9 1.6
5 11 2 0.23 2.59
-5 11 2 4.48 2.17
5 -11 2 3.97 2.66
5 -11 2 2.53 2.37
-5 11 2 0.64 3.45
5 -11 3 4.24 1.81
-5 -12 -3 2.26 1.62
5 -12 -2 35.67 2.96
-5 -12 -2 27.7 3.1
-5 -12 -1 21.55 5.08
5 -12 -1 27.76 2.73
-5 -12 -1 28.32 2.87
-5 12 -1 24.51 2.23
-5 12 0 6.17 1.58
-5 -12 0 6.43 3.45
5 12 0 3.36 3.68
-5 12 0 5.42 2.99
-5 -12 1 19.21 4.66
-5 12 1 28.31 1.93
5 -12 1 22.36 2.82
-5 12 1 19.25 2.97
5 12 1 21.06 3.58
5 -12 2 23.07 3.32
5 -12 2 23.1 3.38
5 12 2 22.79 3.18
-5 12 2 22.87 2.62
5 -12 3 1.77 1.69
-5 -13 -3 9.95 1.71
5 -13 -2 1.05 1.9
-5 -13 -2 2.37 2.12
5 -13 -1 52.16 3.38
-5 -13 -1 46.95 5.77
-5 -13 -1 51.79 3.51
-5 13 -1 45.85 2.88
-5 13 0 -1.49 1.64
-5 -13 0 1.58 3.21
5 13 0 1.11 3.64
-5 13 0 0.48 3.12
-5 -13 1 26.86 5.07
5 -13 1 32.03 3.25
5 13 1 38.05 4.11
-5 13 1 34.7 3.44
-5 13 1 44.98 2.38
5 13 2 0.26 2.51
-5 13 2 0.33 2.02
-5 13 2 0.56 1.08
5 -13 2 1.76 2.37
5 -13 2 0.37 2.28
5 -13 3 12.5 1.81
-5 -14 -3 0.65 1.36
5 14 -1 22.9 4.55
-5 14 -1 20.15 4.02
-5 -14 -1 28.31 4.96
5 -14 -1 31.7 2.9
-5 -14 -1 25.54 2.6
-5 14 -1 24.29 2.37
-5 14 0 54.81 2.91
-5 -14 0 49.08 4.85
5 14 0 44.92 4.78
-5 14 0 43.65 4.14
-5 -14 0 38.76 4.94
5 14 1 23.52 3.76
-5 14 1 22.11 3.13
-5 -14 1 16.71 4.57
-5 14 1 26.44 2.03
5 14 2 5.94 2.52
-5 14 2 2.41 2.01
5 14 3 2.26 1.54
5 -14 3 3.11 1.5
-5 -15 -2 19.3 1.93
-5 15 -1 23.05 4.12
-5 -15 -1 24.54 4.62
-5 15 -1 26.48 2.42
5 15 -1 16.79 4.46
5 -15 -1 28.14 2.92
-5 15 0 14.55 2.08
-5 -15 0 10.19 3.53
-5 -15 0 11.43 3.53
5 -15 0 16.09 2.79
5 15 0 12.2 3.87
-5 15 0 10.5 3.2
5 15 1 22.3 3.71
-5 15 1 24.46 3.12
-5 15 1 32.07 2.17
5 15 2 12.26 2.62
-5 15 2 14.34 2.2
5 -15 3 2.56 1.31
-5 -16 -2 29.19 2
-5 16 -2 27.51 3.99
-5 16 -1 11.96 2.07
-5 -16 -1 4.86 3.6
5 16 -1 8.85 3.95
-5 16 -1 10.15 3.55
-5 16 0 5.18 2.95
-5 16 0 9.4 1.93
-5 -16 0 8.01 3.14
-5 -16 0 7.06 3.39
5 -16 0 7.74 2.26
5 16 0 7.94 3.52
5 16 1 5.39 3.1
-5 16 1 9.1 2.6
-5 16 1 15.69 1.75
5 16 2 16.78 2.57
-5 16 2 23.28 2.32
5 -16 3 0.75 1
-5 -17 -2 4.32 1.27
5 17 -2 0.21 2.84
-5 17 -2 3.97 3
-5 17 -1 0.09 1.75
5 17 -1 -0.94 3.37
-5 17 -1 2.18 3.12
-5 -17 -1 0.65 0.96
-5 17 0 7.33 1.87
5 17 0 6.69 3.17
-5 17 0 5.31 2.63
-5 17 1 2.22 2.16
-5 17 1 -0.33 1.41
5 17 1 -1.56 2.61
5 17 2 1.51 1.78
-5 17 2 0.91 1.49
-5 -18 -2 12.56 1.29
5 18 -2 2.01 2.13
-5 18 -1 0.66 1.78
5 18 -1 0.52 1.68
5 18 -1 -0.11 2.81
-5 18 -1 1.9 2.73
-5 18 0 5.48 2.47
5 18 0 1.44 2.66
-5 18 1 -0.3 1.86
-5 18 1 0.31 1.39
5 18 1 0.03 2.1
5 -18 2 21.38 1.68
5 19 -1 16.89 1.84
5 19 -1 0.85 2.28
-5 19 -1 5.16 2.24
-5 19 -1 15.32 1.92
-5 19 0 6.49 1.6
5 19 0 3.12 1.7
-5 19 0 1.89 2.12
5 19 0 2.81 2.37
5 19 1 16.54 1.62
5 19 1 1.5 1.7
-5 19 1 16.38 1.58
-5 19 1 5.48 1.61
5 20 -1 2.15 1.2
-5 20 -1 1.44 1.37
5 20 0 0.79 1.41
-5 20 0 0.76 1.39
5 20 0 -1.24 1.75
-5 20 1 1.09 1.08
5 20 1 1.05 1.04
5 21 -1 8.85 0.92
-5 21 -1 9.49 1.18
-5 21 0 -0.2 1.16
5 21 0 2.26 1.08
5 21 1 8.37 0.85
-5 21 1 9.09 0.94
-5 22 0 1.79 0.74
5 22 0 0.94 0.63
-6 0 -4 36.56 3.87
-6 0 -4 48.93 3.71
-6 0 -3 550.18 18.64
-6 0 -3 673.69 18.68
-6 0 -2 87.82 3.18
-6 0 -2 34.94 3.03
-6 0 -1 1676.24 45.5
-6 0 -1 1597.25 45.64
-6 0 -1 1540.68 45.52
-6 0 -1 1540.29 46.42
6 0 0 313.56 9.77
-6 0 0 286.53 9.63
-6 0 0 295.53 10.82
-6 0 1 1622.94 43.14
-6 0 1 1650.56 46.3
6 0 1 1644.24 43.89
-6 0 2 45.22 2.22
-6 0 2 48.89 5.05
-6 0 3 589.2 17.84
6 0 3 583.11 17.91
6 0 3 598.22 17.75
-6 -1 -4 16.71 3.07
-6 1 -4 19.77 3.33
-6 1 -3 340.35 13.46
-6 1 -3 500.34 13.45
-6 1 -2 77.24 3.52
-6 -1 -2 97.85 4.05
-6 1 -1 19.85 2.38
-6 1 -1 4.96 1.86
-6 -1 0 623.98 18.77
-6 1 0 599.44 18.38
-6 -1 0 539.75 19.16
6 1 0 652.29 18.69
-6 1 0 573.79 19.63
-6 1 0 712.16 20.25
6 -1 1 26.13 2.86
-6 -1 1 39.62 5.44
-6 1 1 47.06 4.04
6 1 1 45.46 3.27
-6 1 1 62.49 5.63
-6 1 1 35.82 3.63
-6 -1 1 21.87 3.46
-6 -1 2 104.71 3.5
-6 -1 2 117.29 7.47
6 1 2 85.02 4.86
-6 1 2 102.08 6.37
6 1 2 76.93 3.2
6 -1 2 77.83 3.23
-6 1 2 88.98 3.39
6 -1 3 185.74 5.43
-6 1 3 78.25 4.8
6 1 3 93.84 5.03
6 1 3 84.95 4.81
-6 -1 3 118.08 4.94
6 -1 3 218.21 5.31
-6 -2 -4 2.71 2.58
-6 2 -4 -2.44 2.78
-6 -2 -3 -2.83 3.02
-6 2 -2 42 2.81
-6 2 -2 32.43 2.53
-6 2 -1 158.32 4.97
-6 -2 -1 150.36 5.07
-6 -2 0 39.97 3.36
6 -2 0 30.26 1.81
-6 -2 0 29.66 2.55
-6 2 0 34.46 2.42
-6 -2 0 35.49 3.38
6 2 0 32.89 2.1
-6 2 0 44.09 4.09
-6 -2 0 34.26 3.11
6 2 1 165.37 6.56
-6 -2 1 137.6 6.86
-6 -2 1 161.52 8.67
6 -2 1 155.19 6.47
-6 2 1 208.1 8.6
-6 2 1 181.37 6.41
-6 2 1 203.58 6.94
-6 -2 2 58.8 2.55
-6 2 2 60.28 5.46
6 2 2 54.68 4.01
6 2 2 49.22 2.3
-6 2 2 61.54 2.79
6 -2 2 47.09 2.38
-6 2 3 1.03 2.07
6 2 3 0.34 2.29
-6 -3 -4 6.09 2.45
-6 -3 -4 4.6 2.44
-6 3 -4 2.66 2.61
-6 3 -3 11.59 3.24
-6 -3 -3 18.66 2.77
-6 -3 -3 17.39 2.9
-6 3 -3 9.37 2.81
-6 3 -2 42.41 3.08
-6 -3 -2 58.3 2.88
-6 3 -2 43.71 2.78
-6 -3 -2 66.27 3.02
-6 3 -1 86.28 3.85
-6 -3 -1 89.91 3.67
-6 -3 0 250.63 8.79
-6 3 0 302.64 8.77
6 -3 0 268.28 8.58
-6 -3 0 316.63 10.16
-6 -3 0 292.02 9.19
-6 -3 0 265.36 9.44
6 3 0 291.84 8.95
6 -3 1 90.04 4.43
-6 -3 1 73.52 4.75
-6 3 1 110.22 4.65
-6 3 1 118.49 6.55
6 3 1 95.3 4.5
-6 3 1 84.75 4.34
-6 -3 1 100.57 5.02
6 -3 2 39.61 2.19
-6 3 2 46.37 2.51
-6 3 2 49.56 4.82
6 3 2 46.46 2.21
-6 3 3 11.91 1.88
6 -3 3 9.45 2.87
6 3 3 13.66 2.15
6 -3 3 14.03 2.02
-6 -4 -4 6.34 2.26
-6 4 -4 4.87 2.52
-6 -4 -4 8.16 2.32
-6 4 -3 7.01 3.31
-6 -4 -3 15.18 2.9
-6 4 -3 9.92 2.8
-6 -4 -3 11.66 2.77
-6 4 -2 19.12 2.71
-6 4 -2 22.8 2.27
-6 -4 -2 25.5 2.09
-6 4 -1 7.45 1.66
-6 -4 -1 5.57 1.17
-6 -4 -1 6.77 1.89
-6 4 -1 5.72 2.18
6 -4 0 65.09 2.84
-6 4 0 76.38 3.13
-6 -4 0 70.65 4.21
-6 -4 0 71.76 3.9
-6 4 1 9.05 2.77
-6 -4 1 8.27 3.63
6 4 1 7.93 2.32
-6 -4 1 9.95 3.01
-6 4 1 9.7 2.42
-6 4 1 11.81 4.04
-6 4 2 24.05 4.06
6 -4 2 24.65 3.41
6 -4 2 22.11 1.73
-6 4 3 11.73 1.84
6 4 3 8.86 2.04
6 -4 3 8.73 2.68
6 -4 3 13.27 2
-6 -5 -4 5.58 2.02
-6 5 -4 2.32 2.37
-6 -5 -4 4.97 2.17
-6 5 -3 22.53 3.02
-6 -5 -3 31.55 3.09
-6 -5 -3 30.74 3.25
-6 5 -2 32.52 3.3
-6 -5 -2 37.47 2.34
-6 -5 -2 40.01 2.72
-6 5 -2 29.42 2.49
6 -5 -2 35.77 2.34
-6 5 -1 23.78 2.86
-6 -5 -1 28.39 1.6
-6 5 -1 30.8 2.26
-6 -5 -1 24.87 2.37
-6 -5 0 184 7.9
6 -5 0 219.36 6.85
-6 -5 0 170.87 6.93
-6 5 0 241.15 6.87
-6 -5 0 226.59 8.55
-6 -5 0 214.2 7.34
6 -5 1 25.33 2.48
-6 5 1 27.42 2.76
6 -5 2 33.65 3.7
-6 5 2 30.93 4.72
6 -5 2 30.19 1.98
-6 5 3 23.6 2.33
6 5 3 25.52 2.56
6 -5 3 30.99 2.42
-6 -6 -4 0.37 1.98
-6 -6 -4 -0.39 1.68
-6 6 -4 0.02 2.27
-6 -6 -3 151.61 5.74
-6 -6 -3 128.73 5.24
-6 6 -2 84.15 5.18
-6 -6 -2 118.39 4.22
-6 6 -2 92.28 4.19
-6 -6 -2 112.46 4.46
6 -6 -2 102.75 4.33
-6 -6 -1 384.2 11
-6 6 -1 399.48 11.31
-6 -6 -1 363.09 11.44
-6 -6 0 4.22 2.28
-6 -6 0 1.7 2.77
6 -6 0 2.56 1.36
6 -6 1 307.79 10.97
-6 -6 1 333.68 13.37
-6 6 1 347.55 10.52
6 -6 2 91.74 5.61
6 6 2 87.52 4.34
-6 6 2 103.41 4.32
6 -6 2 111.16 5.97
6 -6 2 104.13 3.91
6 -6 3 133.66 4.89
-6 6 3 121.89 4.96
6 6 3 116.21 5.28
-6 -7 -4 -2.17 1.6
-6 -7 -3 11.12 2.51
-6 7 -3 7.35 2.59
-6 -7 -3 12.89 2.61
-6 -7 -2 6.18 1.66
-6 7 -2 6.44 2.05
6 -7 -2 7.13 1.98
-6 -7 -2 2.6 2.17
-6 -7 -1 50.55 2.2
-6 7 -1 53.08 2.69
-6 -7 -1 48.55 2.75
-6 -7 0 229 9.2
6 -7 0 239.12 7.75
6 -7 1 39.9 3.1
-6 7 1 34.34 2.38
-6 -7 1 39.97 5
-6 7 1 46.9 2.23
-6 7 1 40.13 2.79
-6 7 2 4.02 1.91
6 7 2 2.94 2.15
6 -7 2 5.16 2.72
6 -7 2 7.14 2.83
-6 7 2 10.89 4.6
-6 7 3 10.67 2.02
6 7 3 8.39 2.35
6 -7 3 14.38 2.16
-6 -8 -4 -1.57 1.44
-6 -8 -3 14.04 2.54
-6 8 -3 9.09 2.58
6 -8 -2 2.94 1.99
-6 -8 -2 3.96 2.3
-6 8 -2 0.54 2.03
-6 -8 -1 175.73 6.27
-6 8 -1 160.64 5.98
-6 -8 0 64.96 4.66
6 -8 0 58.46 2.95
-6 8 0 63.51 2.67
6 -8 1 187.85 7.27
-6 8 1 159.63 6.29
-6 -8 1 164.22 9.3
-6 8 1 205.54 6.14
6 -8 2 2.83 2.68
6 8 2 1.22 2.22
-6 8 2 1.6 1.92
6 -8 2 1.03 2.75
-6 8 2 4.2 3.84
6 8 3 12.76 2.43
6 -8 3 12.27 2.68
-6 8 3 17.21 2.09
-6 -9 -4 1.82 1.25
-6 -9 -3 3 2.12
-6 -9 -2 88.16 4.74
-6 -9 -2 76.8 4.12
6 -9 -2 89.73 4.24
-6 9 -1 6.5 1.61
-6 -9 -1 9.07 1.88
-6 -9 0 146.01 6.95
6 -9 0 137.88 5.13
-6 9 0 140.54 4.74
-6 -9 1 5.36 3.91
6 -9 1 8.98 2.21
6 9 1 7.7 2.54
-6 9 1 9.12 2.17
-6 9 1 11.06 1.49
6 9 2 79.52 4.39
6 -9 2 87.67 5.58
-6 9 2 84.21 4.03
6 -9 2 93 5.71
-6 9 2 99.45 6.89
6 -9 3 2.94 1.9
-6 9 3 4.53 1.7
6 9 3 3.31 2.05
-6 -10 -3 29.93 2.68
6 -10 -2 42.82 3.13
-6 -10 -2 43.27 3.47
-6 10 -1 1.4 1.58
-6 -10 -1 0.73 4.2
6 -10 -1 2.67 2.15
-6 -10 -1 2.49 1.79
-6 10 0 6.09 1.43
-6 -10 0 5.12 3.15
6 10 0 4 3.03
-6 10 0 3.73 2.34
-6 -10 1 3.99 3.76
-6 10 1 3.5 1.37
6 -10 1 3.16 2.06
6 10 1 6.41 2.62
-6 10 1 3.03 2.06
6 -10 2 39.14 4.03
-6 10 2 32.56 2.75
-6 10 2 39.44 4.97
6 -10 2 41.59 4.11
6 10 2 34.64 3.21
-6 10 3 16.64 1.98
6 10 3 12.9 2.31
-6 -11 -3 13.77 2.19
-6 -11 -2 18.03 2
-6 -11 -2 11.73 4.81
6 -11 -2 17.46 2.41
-6 -11 -2 15.13 2.64
-6 -11 -1 53.25 5.81
6 -11 -1 59.23 3.49
-6 -11 -1 50.41 3.04
-6 11 -1 51.58 2.88
-6 -11 0 101.79 6.1
6 11 0 94.4 5.5
-6 -11 0 94.33 6.51
-6 11 0 108.77 3.98
6 -11 1 46.04 3.46
6 11 1 42.13 3.7
-6 11 1 43.2 3.18
-6 -11 1 42.7 5.74
-6 11 1 54.84 2.59
6 11 2 7.23 2.49
-6 11 2 11.71 2.13
6 -11 2 8.92 2.74
6 -11 2 9.6 2.96
-6 11 2 14.74 3.74
-6 11 3 6.5 1.61
6 11 3 5.78 1.98
-6 -12 -3 10.09 1.93
-6 -12 -2 12.98 1.88
-6 -12 -2 1.64 4.18
6 -12 -2 11.78 2.26
-6 -12 -2 5.8 2.33
-6 -12 -1 57.3 6.13
6 -12 -1 67.38 3.62
-6 -12 -1 53.36 3.23
-6 12 -1 61.01 3.19
-6 -12 0 66.22 5.17
6 12 0 43.98 4.45
-6 12 0 50.81 3.88
-6 -12 0 57.58 5.41
-6 12 0 69.28 3.08
6 -12 1 48.55 3.62
6 12 1 45.68 4.02
-6 12 1 48.92 3.46
-6 -12 1 49.26 6.19
6 12 2 6.14 2.43
-6 12 2 7.99 1.32
6 -12 2 7.92 2.7
6 -12 2 7.01 2.83
-6 12 2 10.43 3.61
-6 12 2 7.82 2.03
-6 -13 -3 -0.23 1.47
-6 -13 -2 20.54 2.05
-6 -13 -2 14.6 4.49
6 13 -1 6.8 3.69
-6 13 -1 12.4 3.46
-6 -13 -1 14.8 4.46
6 -13 -1 19.14 2.43
-6 -13 -1 10.46 1.88
-6 13 -1 12.77 2.08
-6 -13 0 48.8 4.73
6 13 0 39.61 4.2
-6 13 0 39.44 3.55
-6 -13 0 37.24 4.8
-6 13 0 53.61 2.81
6 -13 1 12.44 2.47
-6 -13 1 9.24 4.36
6 13 1 9.57 3.08
-6 13 1 12.43 2.54
-6 13 1 15.77 1.8
6 13 2 11.45 2.53
6 -13 2 19.21 3.26
6 -13 2 8.45 2.66
-6 13 2 14.64 2.12
-6 13 2 15.21 1.48
-6 -14 -2 5.69 1.63
-6 -14 -1 94.34 3.72
-6 -14 -1 96.27 7.17
-6 14 -1 92.1 5.48
6 -14 -1 108.38 4.73
-6 14 -1 111.14 4.4
-6 14 0 4.87 1.84
-6 -14 0 6.18 3.06
-6 -14 0 4.33 3.3
6 14 0 7.07 3.27
-6 14 0 5.76 2.72
-6 -14 1 63.93 7.25
6 14 1 70.07 4.85
-6 14 1 80.38 4.42
6 14 2 4.07 2.14
-6 14 2 4.3 1.78
6 -14 3 20.66 1.85
-6 -15 -2 38.07 2.33
-6 15 -2 35.96 3.67
-6 -15 -1 8.39 1.37
-6 15 -1 8.94 2.15
-6 -15 -1 6.26 3.7
6 15 -1 2.13 3.55
-6 15 -1 12.76 3.33
6 -15 -1 9.06 2.29
-6 -15 0 86.89 6.36
6 15 0 68.14 5.13
-6 15 0 82.93 4.81
-6 -15 0 79.94 7.04
6 15 1 4.67 2.71
-6 15 1 8.77 2.32
-6 15 1 10.89 1.79
6 15 2 22.64 2.53
-6 15 2 20.32 2.16
6 -15 3 5.62 1.31
-6 -16 -2 8.51 1.55
-6 16 -1 3.19 1.99
-6 -16 -1 2.57 1.18
6 16 -1 3.11 3.2
-6 16 -1 3.89 2.86
-6 16 0 3.64 1.8
6 16 0 3.51 2.87
-6 16 0 3.03 2.4
-6 16 1 5.55 1.62
-6 16 1 2.67 1.95
6 16 1 3.1 2.39
6 -16 2 12.98 1.91
6 -16 3 1.14 0.88
-6 -17 -2 12.03 1.52
-6 17 -1 12.95 2.13
-6 17 -1 9.57 2.46
-6 17 0 2.66 1.8
-6 17 0 1.53 2.12
6 17 0 0.41 2.48
6 17 1 4.27 2.1
-6 17 1 6.39 1.69
6 -17 2 31.28 2.11
-6 18 -1 3.63 1.81
-6 18 0 -0.41 1.72
6 18 0 1.85 2.18
-6 18 1 1.96 1.41
6 -18 2 6.7 1.27
-6 19 -1 0.16 1.6
6 19 -1 0.37 1.36
-6 19 0 0.37 1.5
-6 19 1 0.41 1.21
6 19 1 0.41 1.21
6 -19 2 0.58 0.74
6 20 -1 15.13 1.3
-6 20 -1 15.05 1.52
-6 20 0 -0.41 1.33
6 20 0 0.78 1.26
6 20 1 15.84 1.25
-6 20 1 16.76 1.31
6 21 0 7.44 1.09
-6 21 0 7.12 1.21
-7 0 -4 12.5 3.23
-7 0 -4 7.72 2.88
-7 0 -3 13.39 3.15
-7 0 -3 15.19 3.31
-7 0 -2 23.48 2.38
-7 0 -2 1.92 2.12
-7 0 -1 0.4 1.42
-7 0 -1 1.04 1.95
-7 0 -1 1.25 1.82
-7 0 0 1.67 2.04
-7 0 0 1.51 3.4
-7 0 0 0.87 3.01
7 0 0 0.9 1.53
-7 0 1 1.29 2.86
7 0 1 0.69 2.13
-7 0 1 -0.32 3.14
-7 0 1 -0.29 4.02
7 0 2 6.56 2.89
-7 0 2 9.68 4.18
7 0 2 7.95 1.35
7 0 3 4.72 1.92
-7 -1 -4 15.48 3.29
-7 1 -4 16.1 3.46
-7 1 -4 5.38 2.9
-7 1 -3 13 3.34
-7 1 -3 14.14 3.21
-7 1 -2 103.2 4.31
-7 1 -2 66.08 4
-7 1 -2 109.41 4.21
-7 -1 -2 120.95 4.57
-7 -1 -2 67.29 4.49
-7 -1 -1 10.79 1.47
-7 -1 -1 6.78 2.21
-7 1 -1 8.62 1.97
-7 1 -1 8.26 2.47
-7 1 0 55.48 3.12
-7 -1 0 75.78 5.04
-7 1 0 69.51 5.03
7 1 0 72.77 3.31
-7 1 0 59.06 4.84
-7 -1 0 52.69 3.75
-7 -1 0 71.58 4.02
7 1 1 15.72 2.35
-7 1 1 15.82 3.02
-7 1 1 16.8 3.39
7 -1 1 13.26 2.51
-7 -1 1 18.23 4.58
-7 -1 1 21.16 3.33
7 1 2 108.48 3.96
7 1 2 109.37 5.86
7 -1 2 112.09 5.97
7 -1 2 110.73 4
-7 1 3 7.9 1.69
7 -1 3 8.81 1.91
-7 -2 -4 5.64 2.8
-7 2 -4 9.42 3.03
-7 2 -4 2.87 2.67
-7 -2 -3 58.53 3.98
-7 2 -3 52.54 4.53
-7 2 -3 64.99 4.11
-7 2 -2 34.92 3.01
-7 -2 -2 27.52 3.36
-7 2 -2 29.78 2.61
-7 2 -1 2.76 2.34
-7 2 -1 4.74 1.89
7 -2 0 170.19 6.25
-7 -2 0 198.33 6.84
-7 2 0 206 6.72
7 2 0 215.13 6.89
-7 2 0 222.41 9.14
-7 2 0 199.23 8.49
-7 -2 0 194.05 7.56
-7 -2 0 238.5 7.39
-7 2 1 2.11 2.87
-7 2 1 2.76 3.16
7 2 1 3.1 2.15
7 -2 1 2.06 2.1
-7 -2 1 0.98 3.97
7 2 2 41.06 3.91
7 2 2 40.36 2.1
7 -2 2 44.64 2.25
-7 2 3 51.22 2.77
7 -2 3 60.74 3.01
-7 -3 -4 7.62 2.52
-7 3 -4 0.29 2.52
-7 -3 -4 2.23 2.45
-7 3 -3 -5.05 3.66
-7 -3 -3 -3.23 3.04
-7 3 -2 52.61 3.68
-7 -3 -2 70.71 3.55
-7 3 -2 49.2 3.23
-7 -3 -2 61.68 3.48
-7 -3 -2 36.45 3.86
-7 -3 -1 38.98 2.22
-7 3 -1 34.2 2.57
7 -3 0 390.17 12.65
-7 -3 0 407.49 13.01
-7 3 0 455.72 12.94
-7 -3 0 505.45 15.15
7 3 0 425.62 13.11
-7 -3 0 454.49 13.41
-7 -3 0 414.26 13.8
7 -3 1 29.16 2.91
7 3 1 30.05 2.85
-7 -3 1 22.47 3.72
-7 3 1 37.13 3.51
-7 -3 1 25.6 4.84
-7 3 1 37.96 4.97
-7 -3 1 33.36 4.31
-7 3 1 27.21 3.15
-7 -3 1 36.98 3.95
-7 3 2 60.85 5.52
7 -3 2 55.57 2.62
7 -3 3 2.26 2.54
-7 3 3 3.01 1.48
7 -3 3 0.78 1.88
-7 4 -4 0.22 2.5
-7 -4 -4 -1 2.1
-7 -4 -4 1.77 2.23
-7 4 -3 1.56 3.58
-7 -4 -3 2.83 2.75
-7 4 -3 0.6 2.74
-7 -4 -3 -0.91 2.69
-7 4 -2 64.3 4.5
-7 -4 -2 107.6 4.26
-7 4 -2 74.31 3.89
-7 -4 -2 94.57 4.16
-7 4 -1 408.67 14.98
-7 -4 -1 560.72 14.51
-7 4 -1 535.38 14.73
-7 -4 -1 469.79 14.76
-7 -4 -1 357.76 15.58
-7 -4 0 49.34 2.29
7 -4 0 46.34 2.27
-7 -4 0 43.43 2.99
-7 4 0 54.71 2.84
-7 -4 0 50.99 4.05
-7 -4 0 55.78 3.75
-7 -4 1 496.32 14.67
7 4 1 460.14 14.55
-7 -4 1 346.99 13.85
-7 4 1 497.35 13.9
7 -4 1 446.63 14.54
-7 4 1 553.81 16.77
-7 4 1 389.94 13.64
-7 4 2 94.02 6.03
7 -4 2 78.61 3.32
7 -4 3 0.45 3.24
7 -4 3 0.74 2.41
-7 4 3 0.12 1.31
7 -4 3 0.34 1.74
-7 -5 -4 2.5 1.93
-7 5 -4 3.2 2.45
-7 -5 -4 0.36 2.1
-7 5 -3 4.06 3.88
-7 -5 -3 4.45 2.81
-7 5 -3 4.8 2.73
-7 -5 -3 0.78 2.61
-7 5 -2 10.95 3.36
-7 -5 -2 18.61 2.22
-7 5 -2 16.39 2.45
-7 -5 -2 17.17 2.58
-7 -5 -1 4.55 2.52
-7 5 -1 5.94 1.58
-7 -5 -1 6.45 1.41
-7 5 -1 7.25 2.09
-7 -5 -1 7.99 2.3
-7 -5 -1 4.24 2.8
-7 -5 0 106.03 3.58
-7 -5 0 80.19 4.6
7 -5 0 87.23 3.63
-7 -5 0 92.6 4.34
-7 5 0 118.24 4.09
-7 -5 0 107.72 5.62
-7 -5 0 101.3 4.78
-7 5 1 3 2.54
-7 -5 1 10.2 3.94
7 -5 1 5.94 1.96
-7 -5 1 6.86 3.12
-7 5 1 6.19 3.94
7 -5 2 18.09 3.21
-7 5 2 22.59 4.24
7 -5 2 24.04 1.92
7 -5 3 4.1 3.26
-7 5 3 3.65 1.32
7 -5 3 2.25 2.4
7 -5 3 2.45 1.81
-7 -6 -4 -0.43 1.65
-7 6 -3 31.66 3.34
-7 -6 -3 40.33 3.38
-7 6 -2 0.84 3.43
-7 -6 -2 3.03 1.9
-7 6 -2 4.2 2.32
-7 -6 -2 1.9 2.39
-7 -6 -1 157.74 4.99
-7 6 -1 165.9 5.39
-7 -6 -1 135.59 5.49
-7 6 -1 120.7 5.08
-7 -6 0 4.49 2.5
-7 6 0 6.41 1.42
-7 -6 0 4.5 2.66
-7 6 0 7.17 2.15
-7 -6 0 5.61 2.59
7 -6 0 3.98 1.26
-7 -6 0 3.54 3.16
-7 -6 0 6.52 2.7
-7 6 1 152.6 8.08
-7 6 1 150.87 5.03
-7 6 1 134.01 5.44
7 -6 2 1.28 1.52
7 -6 2 1.42 2.57
7 -6 2 2.27 2.85
-7 6 2 2.85 3.78
-7 6 3 29.44 1.97
7 -6 3 30.27 4.17
7 -6 3 22.89 3.58
-7 -7 -4 0.02 1.48
-7 -7 -3 25.42 3.24
-7 -7 -3 21.84 3.01
-7 7 -2 166.02 6.36
-7 -7 -2 178.88 6.65
-7 -7 -1 34.58 2.01
-7 7 -1 38.35 2.57
-7 -7 -1 31.97 2.88
-7 7 -1 30.22 2.26
-7 -7 0 179.43 5.35
-7 -7 0 152.27 6.86
7 -7 0 148.82 5.6
-7 -7 0 144.82 6.18
-7 -7 0 156.88 7.63
-7 7 0 174.03 5.65
7 -7 1 31.65 2.89
-7 -7 1 25.55 4.59
-7 7 1 37.82 4.95
-7 7 1 37.12 2.24
-7 7 1 31.58 2.83
7 -7 2 197.13 9.1
-7 7 2 218.66 10.55
7 -7 2 205.29 6.75
7 -7 3 24.54 2.3
-7 7 3 15.47 1.59
-7 -8 -4 -0.27 1.22
-7 -8 -3 17.22 2.89
-7 8 -3 10.6 2.86
-7 -8 -3 13.5 2.69
-7 8 -2 39.64 3.11
-7 -8 -2 35.6 3.3
-7 -8 -1 352.69 9.75
-7 8 -1 271.31 9.84
-7 8 0 8.99 1.59
-7 -8 0 3.76 2.66
-7 -8 0 3.83 2.68
7 -8 0 7.26 1.39
-7 -8 0 6.76 2.91
7 -8 1 270.71 10.46
-7 -8 1 244.79 12.66
7 -8 2 41.48 4.32
7 -8 2 37.99 4.03
-7 8 2 32.94 2.39
-7 8 2 45.86 5.75
7 -8 3 20.42 2.24
-7 -9 -3 3.38 2.42
-7 -9 -2 70.57 4.08
7 -9 -2 90.98 4.07
-7 9 -1 6.05 1.81
-7 -9 -1 7.34 1.38
-7 -9 -1 8.89 4.16
-7 9 0 1.05 1.46
-7 -9 0 4.17 2.68
7 -9 1 6.92 2.08
-7 9 1 10.01 1.66
-7 -9 1 11.43 4.2
7 -9 2 93.19 5.63
7 -9 2 97.93 6.08
-7 9 2 104.17 7.66
7 -9 3 3.33 1.86
-7 -10 -3 6.64 2.33
-7 -10 -2 7.79 2
7 -10 -2 6.81 1.96
-7 -10 -1 18.91 1.74
-7 -10 -1 17.96 4.5
7 -10 -1 25.61 2.65
-7 10 -1 21.96 2.25
-7 10 0 13.37 2.55
-7 -10 0 13.46 3.09
-7 10 0 18.98 1.97
-7 -10 1 19.29 4.51
7 -10 1 17.83 2.55
-7 10 1 26.51 2.08
-7 10 2 4.8 1.63
7 -10 2 8.1 2.83
7 -10 2 6.6 3.04
-7 10 2 12.35 4.44
7 -10 3 7.12 1.89
-7 -11 -3 0.61 2
-7 -11 -2 -0.2 1.82
-7 -11 -2 4.53 4.08
7 -11 -2 2.3 1.78
-7 11 -1 9.83 2.08
-7 -11 -1 7.89 1.43
-7 -11 -1 4.2 4.01
7 -11 -1 8.01 2.22
-7 -11 0 44.98 4.26
-7 -11 0 39.76 4.65
-7 11 0 54.04 2.84
-7 11 1 10.34 1.8
-7 -11 1 5.07 4.2
7 -11 1 7.53 2.15
-7 11 1 7.12 1.7
-7 11 2 2.04 1.5
-7 11 2 2.29 1.2
7 -11 2 1.54 2.36
7 -11 2 -0.68 2.63
-7 11 2 1.6 3.76
7 -11 3 1.5 1.72
-7 -12 -3 6.41 1.97
-7 -12 -2 2.05 1.72
-7 -12 -2 3.01 3.84
-7 -12 -1 20.72 1.79
-7 -12 -1 17.71 4.53
-7 12 -1 21.46 2.94
7 -12 -1 22.31 2.46
-7 12 -1 22.54 2.45
-7 -12 0 24.95 3.58
-7 12 0 19.56 2.36
-7 -12 0 22.49 4.13
-7 12 0 27.2 2.31
7 -12 1 16.66 2.45
-7 12 1 16.72 2.03
-7 -12 1 20.28 5.03
-7 12 2 2.92 1.44
-7 12 2 1.07 1.14
7 -12 2 1.03 2.2
7 -12 2 0.51 2.5
-7 12 2 -1.11 3.55
-7 -13 -2 3.35 1.71
-7 -13 -1 18.79 1.76
-7 -13 -1 16.25 4.28
7 -13 -1 23.08 2.43
-7 13 -1 16.75 2.85
-7 13 -1 21.07 2.43
-7 -13 0 17.94 3.31
-7 -13 0 13.97 4.07
-7 13 0 13.08 2.19
-7 13 1 14.64 1.96
-7 -13 1 11.62 4.74
-7 -14 -2 1.91 1.63
-7 -14 -1 12.28 1.6
-7 -14 -1 13.07 3.77
7 -14 -1 14.94 2.21
-7 14 -1 14.33 2.58
-7 14 -1 19.59 2.39
-7 14 0 5.37 2.03
-7 -14 0 3.63 2.63
-7 -14 0 0.83 3.58
-7 14 0 5.5 1.9
-7 -14 1 4.76 4.52
-7 14 1 9.7 1.71
-7 -15 -2 14.46 1.86
-7 -15 -1 9.56 1.41
-7 15 -1 12.38 2.26
-7 15 0 0.57 1.91
-7 -15 0 -2.83 3.89
-7 15 0 2.6 1.82
-7 15 1 11.56 1.86
7 -15 3 1.08 1.07
-7 -16 -2 7.09 1.62
-7 16 -1 13.05 2.25
-7 16 0 1.2 1.9
-7 16 1 18.81 1.95
-7 -17 -2 2.25 1.26
-7 17 -1 0.89 1.82
-7 17 0 1.22 1.84
-7 17 1 0.02 1.48
7 -17 2 5.12 1.43
-7 18 -1 14.51 2
-7 18 0 19.51 2.03
-7 18 1 16.89 1.71
7 -18 2 0.88 1.01
-7 19 -1 4.48 1.52
7 19 -1 4.19 1.31
-7 19 0 15.41 1.78
-7 19 1 4.87 1.16
7 19 1 4.4 1.16
-7 20 -1 0.38 0.99
7 20 -1 -0.26 0.72
-7 20 0 -1.41 1.24
7 20 0 1.31 1.08
-7 20 1 0.74 0.73
7 20 1 0.56 0.7
7 -20 1 0.69 0.8
7 21 0 4.41 0.72
-8 0 -4 19.43 3.55
-8 0 -4 5.34 2.97
-8 0 -3 45.88 4.28
-8 0 -3 54.18 4.07
-8 0 -2 193.41 9.39
-8 0 -2 335.18 9.28
-8 0 -1 225.51 6.67
-8 0 -1 221.66 6.84
-8 0 -1 164.37 7.95
-8 0 -1 139.07 6.36
-8 0 0 26.4 2.85
-8 0 0 22.97 4.14
8 0 0 15.04 2.23
-8 0 1 146.13 7.2
8 0 1 176.12 7.2
-8 0 1 167.58 9.75
-8 0 1 183.29 6.59
-8 0 1 203.06 7.15
8 0 2 271.51 10.63
8 0 2 247.65 7.95
8 0 3 27.96 2.41
-8 -1 -4 7.83 3.09
-8 1 -4 -0.65 2.67
-8 -1 -3 29.14 3.8
-8 1 -3 35.72 4.16
-8 1 -3 40.51 3.77
-8 1 -2 38.5 3.36
-8 1 -2 46.52 3.35
-8 -1 -2 9.89 3.1
-8 1 -2 11.81 2.57
-8 -1 -1 185.92 5.19
-8 1 -1 163.12 5.39
-8 1 -1 149.79 5.29
-8 -1 -1 133.71 6.41
-8 1 -1 106.43 5.93
-8 1 -1 94.75 5.27
-8 -1 -1 105.83 5.34
-8 1 -1 110.2 4.93
8 -1 0 380.12 12.08
-8 1 0 428.54 12.23
-8 1 0 337.65 11.62
-8 -1 0 380.78 13.87
-8 1 0 372.47 14.24
8 1 0 382.26 11.99
-8 1 0 355.79 13.35
-8 -1 0 322.67 12.49
-8 -1 0 430.2 12.28
8 -1 1 147.58 6.57
-8 1 1 150.7 6.61
8 1 1 133 6.13
-8 -1 1 135.66 7.24
-8 -1 1 130.79 8.74
-8 1 1 145.67 5.59
-8 1 1 163.74 6.21
-8 -1 1 153.66 6.4
8 1 2 19.77 3.34
8 -1 2 25.66 3.62
-8 -1 2 22.17 5.28
8 -1 2 29.02 1.89
8 -1 3 33.82 2.41
-8 -2 -4 4.78 2.67
-8 2 -4 1.21 2.45
-8 -2 -4 2.09 2.39
-8 2 -2 9.6 2.87
-8 -2 -2 8.18 2.72
-8 2 -2 9.95 2.65
-8 -2 -2 6.78 2.96
-8 2 -2 6.78 2.15
-8 2 -1 6.64 1.93
-8 -2 -1 2.34 1.9
-8 -2 -1 3.49 2.57
-8 2 -1 2.94 2.57
-8 -2 -1 7.87 2.35
-8 2 -1 4.35 2.35
-8 2 0 127.7 7.41
-8 2 0 128.47 5.09
-8 -2 0 153.45 7.7
8 2 0 146.54 5.29
-8 2 0 136.02 7.05
-8 -2 0 118.96 5.81
-8 -2 0 138.26 5.87
-8 2 1 9.01 3.16
-8 2 1 10.03 2.07
-8 2 1 9.86 3.6
8 2 1 9.38 2.54
8 -2 1 11.44 2.65
-8 -2 1 8.74 4.76
-8 -2 1 9.24 3.47
8 2 2 10.17 2.93
8 -2 2 9.92 2.98
-8 2 2 12.2 4.26
8 -2 2 9.92 1.48
8 -2 3 -0.85 1.7
-8 -3 -4 -0.62 2.27
-8 3 -4 -3.58 2.33
-8 -3 -4 1.11 2.14
-8 -3 -3 34.39 3.62
-8 3 -3 32.89 4.47
-8 3 -3 37.5 3.65
-8 -3 -3 46.81 3.82
-8 3 -2 71.55 4.5
-8 -3 -2 88.02 4.16
-8 3 -2 64.59 3.79
-8 -3 -2 76.8 4.03
-8 -3 -2 41.73 4.4
-8 3 -2 47.53 3.53
-8 -3 -1 345.08 9.37
-8 -3 -1 342.56 9.61
-8 3 -1 308.34 9.62
-8 -3 -1 303.12 9.73
-8 -3 -1 266.05 10.87
-8 -3 -1 234.52 10.48
-8 3 -1 238.35 9.39
-8 -3 0 6.36 3.11
-8 3 0 5.59 1.56
-8 -3 0 3.04 2.34
-8 3 0 7.33 2.18
-8 -3 0 0.67 1.65
-8 -3 0 6.34 3.43
8 3 0 5.96 1.51
-8 3 0 2.46 3.34
-8 -3 0 4.81 2.7
8 3 1 262.26 10.18
-8 -3 1 266.36 12.97
8 -3 1 291.78 10.66
-8 -3 1 249.75 10.23
-8 -3 1 343.29 12.68
-8 3 1 325.66 10.18
-8 3 1 318.17 9.58
-8 3 1 252.91 9.75
-8 -3 1 341.27 10.65
8 -3 2 66.91 4.83
8 -3 2 72.55 3.09
8 -3 3 30.87 4.43
8 -3 3 23.97 3.81
-8 -4 -4 0.12 1.94
-8 4 -4 -1.36 2.19
-8 -4 -4 0.49 1.96
-8 4 -3 5.2 4.11
-8 4 -3 8.24 3.16
-8 -4 -3 14.47 3.17
-8 4 -2 6.22 3.42
-8 -4 -2 10.82 2.67
-8 4 -2 10.52 2.77
-8 -4 -2 6.88 2.81
-8 -4 -1 4.33 1.44
-8 4 -1 4.18 1.71
-8 -4 -1 4.81 1.88
-8 -4 -1 2.89 2.69
-8 -4 -1 0.98 2.89
-8 4 -1 6.27 2.3
-8 -4 -1 4.1 2.42
-8 -4 0 2.51 3.04
-8 4 0 -0.9 1.49
-8 -4 0 2.06 2.38
-8 4 0 -1.94 2.07
-8 -4 0 0.68 1.66
-8 -4 0 -2.09 3.26
-8 -4 0 0.65 2.83
-8 4 1 1 2.92
-8 -4 1 0.33 3.87
-8 4 1 3.88 1.72
8 -4 1 2.87 1.82
8 -4 1 2.93 2.29
-8 -4 1 6.1 4.3
-8 -4 1 4.76 3.23
-8 4 1 3.47 2.83
-8 4 2 10.81 4.07
8 -4 2 9.79 1.59
8 -4 3 7.95 2.84
8 -4 3 12.08 1.93
-8 -5 -4 1.37 1.75
-8 5 -3 8.71 3.07
-8 -5 -3 10.78 2.98
-8 5 -2 98.85 6.01
-8 5 -2 109.63 4.94
-8 -5 -2 113.23 5.2
-8 -5 -1 60.11 2.89
-8 5 -1 55.63 3.23
-8 -5 -1 51.68 3.4
-8 -5 -1 39.63 4.32
-8 5 -1 43.16 2.73
-8 -5 -1 48.4 3.64
-8 -5 0 33.4 3.08
-8 5 0 42.89 2.8
-8 -5 0 34.57 4.34
-8 -5 0 34.19 4.17
-8 5 0 35.82 2.26
-8 -5 0 34.69 3.63
-8 -5 1 62.1 5.02
8 -5 1 43.99 3.08
8 -5 1 52.27 3.88
-8 -5 1 33.71 3.93
-8 5 1 58.4 5.76
-8 5 1 55.23 2.81
-8 5 1 45.65 3.52
-8 5 2 108.08 6.9
8 -5 2 116.3 4.27
8 -5 3 12.87 1.98
-8 -6 -4 3.61 1.62
-8 -6 -3 0.22 2.71
-8 6 -3 1.89 2.98
-8 -6 -3 2.13 2.88
-8 6 -2 145.82 6.02
-8 -6 -2 143.86 6.2
-8 -6 -1 110.34 3.94
-8 6 -1 98.41 4.11
-8 -6 -1 85.07 4.25
-8 -6 -1 63.41 5.44
-8 6 -1 73.39 3.67
-8 -6 -1 76.77 4.14
-8 -6 0 34.63 2.96
-8 -6 0 44.07 3.56
-8 6 0 56.87 3.12
-8 -6 0 47.33 4.7
-8 -6 0 43.23 4.77
-8 6 0 49.26 2.67
-8 -6 0 39.07 3.53
8 -6 1 69.25 4.06
-8 6 1 96.28 6.59
-8 6 1 95.69 3.76
-8 6 1 78.61 4.27
-8 6 2 159.47 8.56
8 -6 2 173.5 5.77
8 -6 3 2.64 1.76
-8 -7 -3 3.19 2.59
-8 7 -3 2.56 2.69
-8 -7 -3 4.61 2.67
-8 7 -2 42.26 3.35
-8 -7 -2 39.96 3.52
-8 -7 -1 70.26 3.1
-8 -7 -1 60.24 3.75
-8 7 -1 67.96 3.42
-8 7 -1 61.45 3.25
-8 -7 0 8.7 3.01
-8 7 0 10.8 1.82
-8 -7 0 8.1 2.21
-8 -7 0 15.22 3.03
-8 7 0 12.08 2.39
-8 -7 0 12.12 3.46
8 -7 1 58.43 3.75
-8 7 1 69.36 6.07
-8 7 1 74.62 3.28
-8 7 1 56.01 3.62
8 -7 2 41.6 4.14
-8 7 2 47.89 5.3
8 -7 2 56.05 2.91
8 -7 3 3.69 1.79
-8 8 -3 1.76 2.48
-8 -8 -3 5.67 2.34
-8 -8 -2 22.68 3.02
-8 8 -2 17.38 2.77
-8 -8 -1 14.2 2.65
-8 -8 -1 20.01 1.95
-8 8 -1 15.43 2.26
-8 8 -1 18.76 2.24
-8 -8 0 140.94 6.5
-8 -8 0 134.86 6.7
-8 -8 0 169.58 6.72
-8 -8 0 164.96 8.67
-8 8 0 176.54 6.16
-8 8 0 192.97 6.14
-8 8 0 185.04 6.56
-8 8 1 17.99 2.71
-8 8 1 23.28 2.17
8 -8 1 16.94 2.44
-8 -8 1 17.39 4.76
-8 8 1 23.86 4.6
8 -8 2 26.02 3.54
8 -8 2 29.73 4.05
-8 8 2 24.39 4.65
8 -8 2 32.97 2.42
8 -8 3 11.29 1.92
-8 -9 -3 13.34 2.62
-8 -9 -2 54.17 3.23
-8 -9 -2 27.58 2.98
-8 -9 -1 79.35 3.43
8 -9 -1 85.12 4
-8 9 -1 76.77 3.83
-8 -9 0 45.27 3.81
-8 -9 0 52.76 5.29
-8 9 0 70.2 3.28
-8 9 0 68.47 3.9
8 -9 1 62.39 4.04
-8 -9 1 65.56 6.94
8 -9 2 37.27 4.08
8 -9 2 44.61 4.72
-8 9 2 49.47 5.58
8 -9 2 57.22 3.01
8 -9 3 12.82 1.98
-8 -10 -3 2.17 1.68
-8 -10 -3 1.35 2.1
-8 -10 -2 21.56 2.51
-8 -10 -2 8.1 4.48
-8 -10 -1 48.75 2.68
8 -10 -1 53.31 3.26
-8 -10 -1 43.11 5.26
-8 10 -1 52.36 3.19
-8 -10 0 15.36 2.65
-8 10 0 23.11 2.28
-8 10 0 18.26 2.73
8 -10 1 34.49 3.15
-8 -10 1 39.16 5.93
-8 10 1 45.31 5.51
8 -10 2 20.56 3.64
8 -10 2 17.78 2.99
-8 10 2 14.4 4.25
-8 10 2 19.42 1.87
8 -10 2 23.27 2.31
8 -10 3 3.61 1.71
-8 -11 -3 2.07 1.61
-8 -11 -3 6.15 2.06
-8 -11 -2 -1.3 1.95
-8 -11 -2 0.54 3.64
-8 -11 -1 60.51 3.01
8 -11 -1 62.62 3.54
-8 11 -1 69.92 3.63
-8 11 0 0.53 1.87
-8 -11 0 2.07 2.05
8 -11 1 33.93 3.12
-8 -11 1 41.63 6.27
-8 11 1 45.24 5.61
-8 11 2 0.5 1.27
8 -11 2 0.71 2.65
8 -11 2 -0.72 1.85
8 -11 3 7.24 1.73
-8 -12 -3 4.61 1.5
-8 -12 -2 50.34 3.1
-8 -12 -1 11.98 1.75
-8 -12 -1 7.34 3.67
-8 -12 -1 11.14 3.92
8 -12 -1 11.43 2.02
-8 12 -1 13.45 2.39
-8 -12 0 39.73 5.43
-8 12 0 58.24 3.28
8 -12 1 8.81 2.07
-8 12 1 14.38 4.12
-8 -12 1 6.02 4.67
-8 12 1 15.98 2.1
8 -12 2 59.14 3.28
8 -12 3 9.22 1.66
-8 -13 -2 -0.63 1.87
-8 13 -1 13.48 2.39
-8 -13 -1 9.45 1.77
-8 -13 -1 5.9 3.37
8 -13 -1 8.54 1.9
-8 -13 0 26.64 5.2
-8 13 0 47.62 3.02
-8 13 1 12.19 1.94
-8 -13 1 7.02 4.84
-8 13 1 8.47 3.94
8 -13 2 -0.07 1.87
8 -13 3 3.98 1.39
-8 -14 -2 18.74 2.24
-8 -14 -1 9.79 1.71
-8 14 -1 14.98 2.4
-8 -14 0 55.22 7.16
-8 14 0 106.83 4.48
-8 14 1 15.44 2.01
8 -14 2 34.57 2.52
-8 -15 -2 5.01 1.7
-8 15 -1 30.69 2.77
-8 15 0 6.58 2.1
-8 15 1 27.92 2.26
8 -15 2 10.5 1.79
-8 -16 -2 5.58 1.43
-8 16 -1 8.56 2.12
-8 16 0 1.53 1.93
-8 16 1 10.06 1.74
-8 17 -1 11 1.96
-8 17 0 16.35 2.08
-8 17 1 12.06 1.62
-8 18 -1 6.92 1.69
-8 18 0 7.45 1.74
-8 18 1 7.82 1.32
-8 19 -1 2.06 1.23
8 19 -1 2.15 0.92
-8 19 0 2.17 1.35
-8 19 1 1.31 0.93
8 19 1 1.82 0.88
8 20 0 9.16 1.07
-8 20 0 7.42 1.17
-9 0 -4 1.32 1.9
-9 0 -3 2.8 3.47
-9 0 -3 3.39 3.28
-9 0 -2 36.94 3.73
-9 0 -2 9.51 3.15
-9 0 -1 4.2 2.21
-9 0 -1 9.58 2.59
-9 0 -1 5.75 3.04
-9 0 -1 4.21 2.25
-9 0 0 0.96 2.14
-9 0 0 3.93 2.37
-9 0 0 2.17 3.64
-9 0 0 4.6 2.55
9 0 0 0.74 1.62
-9 0 0 1.97 2.03
-9 0 1 1.79 3.4
-9 0 1 3.11 2.31
-9 0 1 1.74 3.82
9 0 1 3.32 2.31
-9 0 1 5.98 3.63
-9 0 1 1.32 2.17
9 0 2 7.45 2.98
-9 0 2 9.76 4.6
-9 1 -4 2.19 1.89
-9 -1 -3 10.14 3.52
-9 1 -3 2.69 3.56
-9 1 -3 4.49 3.29
-9 -1 -2 66.78 5.21
-9 1 -2 61.28 4.44
-9 -1 -1 168.17 5.48
-9 1 -1 138.23 5.68
-9 1 -1 139.27 5.41
-9 -1 -1 120.68 6.98
-9 -1 -1 103.94 5.64
-9 1 -1 100.46 5.09
-9 1 0 29.68 2.8
-9 -1 0 28.66 4.32
9 1 0 25.42 2.18
9 -1 0 28.55 2.47
-9 1 0 24.73 4.52
-9 1 0 28.4 3.98
-9 -1 0 20.05 3.16
-9 -1 0 28.47 2.61
-9 -1 0 25.64 2.81
-9 1 0 30.76 2.61
-9 1 0 30.95 3.63
-9 -1 0 33.35 3.6
-9 1 1 131.39 6.49
9 1 1 127.26 6.07
-9 -1 1 115.32 8.59
9 -1 1 132.69 6.27
-9 1 1 131.15 7.16
-9 -1 1 124.21 7.03
-9 -1 1 124.62 6.16
-9 1 1 121.37 5.47
-9 1 1 139.51 5.57
-9 1 1 146.55 6.03
-9 -1 1 149.16 6.46
9 1 2 65.53 4.93
9 -1 2 73.82 5.42
-9 1 2 85.68 6.64
-9 -1 2 93.56 7.51
9 -1 2 72.05 3.01
9 -1 3 3.7 1.68
-9 -2 -4 -0.29 2.06
-9 -2 -3 15.28 3.59
-9 2 -3 20.62 4.17
-9 2 -3 20.71 3.6
-9 -2 -2 25.14 3.28
-9 2 -2 31.46 4.02
-9 2 -2 28.11 3.78
-9 -2 -2 23.12 3.97
-9 2 -2 20.83 3.06
-9 -2 -1 102.34 4.28
-9 2 -1 98.21 4.82
-9 2 -1 94.78 4.33
-9 -2 -1 81.37 5.86
-9 -2 -1 83.02 5
-9 2 -1 80.09 4.11
-9 2 0 0.82 3.22
-9 -2 0 -0.79 3.2
-9 2 0 -0.95 2.01
-9 2 0 0.17 2.32
9 2 0 0.23 1.44
-9 -2 0 -0.26 3.46
9 -2 0 -0.08 1.76
-9 2 0 -2 3.82
-9 2 0 -0.21 3.37
-9 -2 0 1.74 2.44
-9 -2 0 -0.54 2.42
9 2 1 90.22 5.09
-9 2 1 102.35 5.31
9 -2 1 104.51 5.59
-9 -2 1 94.89 6.27
-9 -2 1 101.81 5.78
-9 2 1 100.52 4.5
-9 2 1 92.92 4.99
9 -2 2 37.85 4.14
-9 2 2 32.39 5.05
9 -2 2 31 2.03
9 -2 3 21.73 2.1
-9 3 -3 6.66 4.11
-9 3 -3 5.05 3.29
-9 -3 -3 4.36 3.31
-9 -3 -2 -0.32 2.54
-9 3 -2 1.4 3.77
-9 -3 -2 2.03 3.34
-9 3 -2 2.83 2.37
-9 3 -2 1.88 3.16
-9 -3 -2 -2.32 3.33
-9 -3 -1 109.94 4.27
-9 3 -1 103.02 4.53
-9 -3 -1 101.33 4.77
-9 -3 -1 86.98 5.91
-9 3 -1 66.48 4.95
-9 -3 -1 87.57 5.61
-9 3 -1 87.54 4.23
-9 -3 0 97.94 4.76
-9 3 0 104.23 4.63
-9 -3 0 100.92 6.83
9 -3 0 103.45 4.76
-9 3 0 94.08 6.4
-9 -3 0 94.77 5.53
-9 -3 0 104.89 5.82
-9 3 0 112.99 4.53
-9 3 0 105.95 5.24
-9 -3 0 109.45 5.39
9 -3 1 70.94 4.32
9 3 1 87.53 4.98
-9 -3 1 102.59 8.12
9 -3 1 114.86 5.68
-9 -3 1 92.61 5.7
-9 3 1 101.34 5.07
-9 -3 1 105.29 6.08
-9 -3 1 114.85 7.05
-9 3 1 110.94 4.49
-9 3 1 93.93 4.95
-9 -3 1 128.1 6.17
9 -3 2 1.64 2.73
-9 3 2 5.28 3.92
9 -3 2 3.29 1.42
9 -3 3 7.71 1.79
-9 4 -3 6.69 3.04
-9 -4 -3 6.32 3.13
-9 -4 -2 24.18 2.83
-9 4 -2 30.15 4.48
-9 4 -2 33.8 3.47
-9 -4 -2 32.6 3.6
-9 4 -2 23.31 2.92
-9 -4 -1 118.17 4.33
-9 4 -1 117.13 4.78
-9 -4 -1 113.68 4.96
-9 -4 -1 93.42 6.12
-9 4 -1 71.81 5.39
-9 -4 -1 98.16 6.28
-9 4 -1 100.76 4.55
-9 -4 -1 95.87 5.45
-9 -4 0 105.99 5.09
-9 4 0 116.77 4.81
-9 -4 0 104.44 7.14
-9 4 0 94.54 6.41
-9 -4 0 112.6 6.52
-9 4 0 115.49 4.56
-9 4 0 108.79 5.35
-9 -4 0 110.37 5.53
-9 -4 1 160.4 6.89
9 -4 1 88.09 4.77
9 -4 1 143.89 6.38
-9 -4 1 110.88 8.53
-9 -4 1 94.61 5.73
-9 4 1 124.38 5.42
-9 -4 1 115.05 6.72
-9 4 1 141.44 5.1
-9 4 1 103.97 5.27
9 -4 2 24.65 3.46
9 -4 2 26.91 3.72
-9 4 2 35.48 4.91
9 -4 2 35.92 2.17
9 -4 3 3.87 1.63
-9 5 -3 -3.52 2.93
-9 -5 -3 -0.44 2.8
-9 -5 -2 -2.03 2.55
-9 -5 -2 5.12 2.13
-9 5 -2 7.47 2.87
-9 -5 -2 5.44 3.03
-9 -5 -1 13.04 3.06
-9 -5 -1 14.15 2.87
-9 5 -1 12.47 2.61
-9 -5 -1 12.39 1.91
-9 5 -1 12.61 2.32
-9 -5 -1 11.75 2.12
-9 -5 -1 12.9 3.18
-9 -5 -1 7.03 3.73
-9 5 0 17.34 3.3
-9 -5 0 15.2 3.3
-9 -5 0 16.25 3.15
-9 5 0 20.31 2.75
-9 -5 0 17.16 4.24
-9 5 0 14.63 4.1
-9 -5 0 18 4.07
-9 5 0 21.16 2.18
-9 5 1 11.06 2.96
-9 -5 1 16.1 4.56
9 -5 1 11.34 1.97
9 -5 1 15.13 2.85
-9 -5 1 11.96 4.82
-9 5 1 15.12 2.16
9 -5 2 1.63 2.55
9 -5 2 4.58 2.89
-9 5 2 5.21 3.74
9 -5 2 3.64 1.58
9 -5 3 -0.57 1.59
-9 -6 -3 7.52 2.49
-9 6 -3 5.72 2.84
-9 -6 -3 6.4 2.9
-9 -6 -2 8.66 2.17
-9 6 -2 13.8 3
-9 -6 -2 11.33 3.14
-9 -6 -1 24.12 2.15
-9 -6 -1 31.9 2.57
-9 -6 -1 26.2 3.11
-9 6 -1 29.63 2.86
-9 -6 -1 22.76 3.75
-9 6 -1 26.71 2.53
-9 -6 -1 24.24 3.03
-9 6 0 7.11 3.08
-9 -6 0 1.36 3.14
-9 6 0 11.25 1.95
-9 -6 0 10.54 3.12
-9 6 0 7.37 2.62
-9 -6 0 11.4 4.02
9 -6 1 22.93 2.54
9 -6 1 27.09 3.34
-9 6 1 28.66 2.44
-9 6 1 22.12 3.12
9 -6 2 11.91 2.87
-9 6 2 18.07 4.06
9 -6 2 15.69 1.92
9 -6 3 10.78 1.82
-9 -7 -3 2.36 2.22
-9 7 -3 3.89 2.58
-9 -7 -3 4.33 2.49
-9 -7 -2 140.31 5.26
-9 7 -2 127.86 5.59
-9 -7 -2 131.55 5.75
-9 -7 -1 16.61 1.85
-9 -7 -1 16.96 2.93
-9 -7 -1 21.99 2.4
-9 7 -1 19.96 2.57
-9 -7 -1 17.49 3.63
-9 7 -1 19.86 2.37
-9 7 0 273.14 8.81
-9 -7 0 256.66 12.17
-9 7 0 282.7 8.75
-9 7 0 279.1 9.25
-9 7 1 17.61 2.99
9 -7 1 16.64 2.32
9 -7 1 21.41 3.31
-9 7 1 19.41 4.83
-9 7 1 25.42 2.33
9 -7 2 148.5 7.88
-9 7 2 144.67 8.67
9 -7 3 7.49 1.77
-9 -8 -3 11.03 2.34
-9 -8 -2 5.42 2.7
-9 8 -2 1.68 2.43
-9 -8 -2 4.18 1.9
-9 -8 -2 4.64 2.59
-9 -8 -1 148.54 5.92
-9 -8 -1 242.88 6.85
-9 -8 -1 133.64 8.61
-9 -8 -1 159.81 6.66
-9 8 -1 166.57 6.35
-9 -8 -1 163.25 8.97
9 -8 -1 202.58 6.72
-9 8 -1 210.05 6.79
-9 -8 0 101.83 7.73
-9 -8 0 103.27 5.54
-9 8 0 111.62 4.93
-9 8 0 122.35 4.78
-9 8 0 107.71 5.25
9 -8 1 152.27 7.24
9 -8 1 232.37 9.24
-9 8 1 212.05 10.59
-9 8 1 249.61 7.19
-9 8 1 175.78 7.14
9 -8 2 5.72 2.61
-9 8 2 5.15 3.45
9 -8 2 9.5 1.88
9 -8 3 19.23 2.02
-9 -9 -3 4.17 2
-9 -9 -2 1.7 2.13
-9 -9 -2 -0.24 1.72
-9 -9 -2 3.01 2.38
-9 -9 -2 -0.1 3.1
-9 -9 -1 49.85 3.02
-9 -9 -1 29.04 4.58
-9 -9 -1 37.88 3.23
-9 -9 -1 36.41 4.79
9 -9 -1 46.32 2.92
-9 9 -1 54.25 3.26
-9 9 0 -1.25 2.73
-9 9 0 0.82 2.01
-9 -9 0 2.46 3.23
-9 -9 0 1 3.8
9 -9 1 25.31 2.83
-9 -9 1 40.38 6.29
-9 9 1 46.19 5.48
-9 9 1 60.5 3.03
-9 9 2 2.93 1.47
9 -9 2 0.42 2.23
9 -9 2 3.21 3.01
-9 9 2 4.79 3.33
9 -9 2 3.29 1.83
9 -9 3 6.63 1.7
-9 -10 -3 3.78 1.78
-9 -10 -2 2.15 1.67
-9 -10 -2 2.29 2.26
-9 10 -1 7.03 2.27
-9 -10 -1 5.72 1.91
-9 -10 -1 5.23 3.32
-9 -10 -1 5.95 3.35
9 -10 -1 3.64 1.75
-9 10 0 2.42 2.55
-9 10 0 4.46 2.16
-9 -10 0 3.01 3.96
-9 10 1 7.08 1.93
9 -10 1 5.05 1.73
-9 -10 1 3.94 4.58
-9 10 1 5.17 3.96
9 -10 2 1.66 2.72
9 -10 2 2.81 1.81
9 -10 3 6.37 1.62
-9 -11 -3 1.08 1.52
-9 -11 -2 3.55 1.54
-9 -11 -2 4.96 2.24
-9 11 -1 3.18 2.15
-9 -11 -1 -0.17 1.77
-9 -11 -1 5.56 3.1
-9 -11 -1 1.25 3.12
9 -11 -1 2.05 1.64
-9 11 0 1.42 2.16
-9 11 1 1.83 1.83
-9 -11 1 1.44 4.52
-9 11 1 7.12 3.81
9 -11 2 3.98 1.87
9 -11 3 0.3 1.39
-9 -12 -2 4.96 2.19
-9 12 -1 5.64 2.27
-9 -12 -1 6.03 1.84
-9 -12 -1 3.59 3.22
9 -12 -1 4.43 1.64
-9 12 0 0.92 2.09
-9 12 1 4.89 1.87
-9 -12 1 -0.16 4.59
-9 12 1 4.19 3.61
9 -12 2 8.13 1.92
9 -12 3 3.76 1.32
-9 -13 -2 23.39 2.54
-9 13 -1 2.75 2.2
-9 -13 -1 2.33 1.54
-9 -13 0 8.27 4.71
-9 13 0 18.41 2.5
-9 13 1 3.05 1.75
9 -13 2 48.1 2.8
9 -13 3 0.61 1.04
-9 -14 -2 4.99 1.72
-9 14 -1 2.76 2.12
-9 14 0 0.19 2.11
-9 14 1 4.53 1.74
9 -14 2 14.17 1.85
9 -14 3 0.53 0.72
-9 15 -1 0.47 1.95
-9 15 0 73.31 3.74
-9 15 1 0.57 1.56
9 -15 2 12.39 1.66
-9 16 -1 14.27 2.15
-9 16 0 0.73 1.85
-9 16 1 16.47 1.8
9 -16 2 9.3 1.35
-9 17 -1 4.16 1.71
-9 17 0 -0.25 1.61
-9 17 1 2.8 1.33
9 -17 2 0.92 0.83
-9 18 -1 5.45 1.47
9 18 -1 4.65 1.04
-9 18 0 0.57 1.37
-9 18 1 4.77 1.12
9 19 0 7.62 1.12
-9 19 0 6.09 1.3
9 -19 1 -0.24 0.63
-10 0 -3 14.13 3.76
-10 0 -3 10.73 3.2
-10 0 -2 216.8 7.64
-10 0 -2 143.57 8.13
-10 0 -1 43.98 3.84
-10 0 -1 46.36 3.62
-10 0 0 371.08 12.05
-10 0 0 343.67 15.23
10 0 0 358.11 12.04
-10 0 0 324.06 13.19
-10 0 0 389.98 12.89
-10 0 0 404.97 12.26
10 0 1 34.19 3.34
-10 0 1 28.3 4.12
-10 0 1 29.79 4.46
-10 0 1 33.49 3.5
-10 0 1 38.04 4.43
10 0 2 125.66 7.06
-10 0 2 178.78 9.89
-10 -1 -3 9.12 3.6
-10 1 -3 10.51 4.04
-10 1 -3 5.12 3.12
-10 -1 -2 40.73 4.16
-10 1 -2 46.49 4.12
-10 -1 -2 33.14 4.5
-10 1 -2 32.04 3.93
-10 -1 -1 137.44 5.43
-10 1 -1 112.36 5.48
-10 1 -1 118.77 5.08
-10 -1 -1 103.2 5.83
-10 1 -1 97.65 5.38
-10 1 -1 88.99 4.78
-10 1 0 13.26 3.6
-10 1 0 9.77 2.71
-10 1 0 15.87 2.99
10 -1 0 5.76 2.12
-10 -1 0 10.7 5.04
-10 1 0 3.79 3.86
-10 1 0 10.5 3.25
-10 -1 0 12.77 3.16
-10 -1 0 8.25 2.99
10 1 1 100.86 5.51
10 -1 1 96.44 5.3
-10 -1 1 73.5 7.62
-10 1 1 85.4 5.21
-10 1 1 111.05 6.94
-10 -1 1 96.37 6.51
-10 -1 1 99.27 5.93
-10 1 1 100.09 5.08
-10 1 1 106.61 4.85
-10 1 1 110.57 5.63
10 1 2 31.59 3.99
10 -1 2 38.54 4.17
-10 1 2 43.58 6.04
-10 2 -3 2.03 3.84
-10 2 -3 0.41 3.07
-10 -2 -2 4.25 3.3
-10 -2 -2 7.84 3.79
-10 2 -2 12.76 3.1
-10 2 -2 9.67 3.37
-10 -2 -1 5.2 3.67
-10 2 -1 5.17 2.77
-10 2 -1 4.8 2.55
-10 -2 -1 2.64 3.46
-10 -2 -1 3.79 3.34
-10 2 0 18.08 3.66
-10 -2 0 22.2 3.9
-10 2 0 20.49 3.04
10 -2 0 25.73 2.56
-10 -2 0 21.29 4.6
-10 -2 0 27.86 3.71
-10 2 0 17.5 3.99
-10 -2 0 21.53 3.41
-10 2 0 27.3 2.83
-10 2 1 3.56 3.47
-10 2 1 3.73 2.57
10 -2 1 2.51 1.85
10 2 1 3.22 2.24
10 -2 1 6.3 2.7
-10 -2 1 8.05 4.79
-10 2 1 3.52 3.28
-10 -2 1 7.51 3.5
-10 2 1 5.96 3.55
-10 -2 1 7.63 4.31
-10 2 1 3.62 2.17
10 -2 2 19.55 3.59
-10 2 2 14.5 4.39
-10 -3 -3 22.7 3.42
-10 3 -3 10.88 3.27
-10 -3 -2 29.24 3.39
-10 3 -2 32.43 4.67
-10 3 -2 31.75 3.63
-10 -3 -2 30.53 3.78
-10 3 -2 26.13 3.36
-10 -3 -2 20.57 4.27
-10 -3 -1 101.33 4.55
-10 -3 -1 97.74 4.8
-10 3 -1 93.7 4.61
-10 -3 -1 81.41 6.57
-10 -3 -1 94.54 6.38
-10 3 -1 87.34 4.49
-10 -3 -1 80.94 5.17
-10 -3 0 56.53 4.14
-10 3 0 63.33 3.91
-10 -3 0 52.95 5.7
10 -3 0 66.1 3.8
-10 3 0 56.84 5.28
-10 -3 0 66.25 5.31
-10 3 0 66.93 3.66
-10 3 0 53.7 4.33
-10 -3 0 61.5 4.68
-10 -3 1 130.77 6.45
10 -3 1 63.45 3.94
-10 -3 1 80.26 7.86
10 -3 1 115.19 5.91
-10 -3 1 78.38 5.13
-10 3 1 91.31 4.93
-10 3 1 93.51 6.61
-10 -3 1 92.69 6.07
-10 3 1 115.9 4.77
-10 3 1 82.38 4.98
10 -3 2 21.89 3.38
10 -3 2 32.34 3.93
-10 3 2 32.36 4.69
10 -3 2 33.49 1.99
10 -3 3 34.8 2.28
-10 4 -3 -1.77 2.93
-10 -4 -3 -0.57 2.87
-10 -4 -2 17.9 2.89
-10 4 -2 17.11 2.93
-10 4 -2 15.23 3.27
-10 -4 -2 16.46 3.42
-10 -4 -1 2.45 3.21
-10 -4 -1 2.38 2.88
-10 4 -1 7.2 2.73
-10 4 -1 5.39 2.38
-10 -4 -1 4.06 2.22
-10 -4 -1 6.15 3.61
-10 4 -1 2.12 2.59
-10 -4 -1 7.64 3.94
10 -4 0 44.71 3.28
-10 -4 0 43.91 3.84
-10 4 0 40.54 3.46
-10 -4 0 38.82 4.96
-10 4 0 38.77 4.85
-10 -4 0 41.84 4.98
-10 4 0 49.79 3.26
-10 4 0 38.35 3.93
-10 -4 0 45.45 4.35
-10 4 1 4.56 3.19
-10 -4 1 11.23 4.8
-10 4 1 7.41 2.33
10 -4 1 6.11 2.73
-10 -4 1 3.07 4.71
-10 -4 1 4.09 3.53
-10 4 1 11.38 4.38
10 -4 2 10.61 2.69
10 -4 2 11.31 3.19
-10 4 2 15.84 4.19
10 -4 2 15.65 1.66
10 -4 3 0.25 1.53
-10 5 -3 6.7 2.97
-10 -5 -3 13.49 2.95
-10 -5 -2 3.4 2.3
-10 -5 -2 4.22 2.4
-10 5 -2 4.93 2.52
-10 5 -2 2.5 2.85
-10 -5 -2 6.03 3.09
-10 -5 -1 130.11 5.2
-10 -5 -1 138.03 5.71
-10 5 -1 139.99 5.48
-10 -5 -1 113.57 7.58
-10 -5 -1 128.34 7.86
-10 5 -1 143.99 5.67
-10 -5 -1 116.34 5.78
-10 5 0 1.4 3.16
-10 -5 0 -2.37 3.19
-10 5 0 0.71 2.18
-10 -5 0 -2.7 3.19
-10 5 0 -0.64 2.69
-10 -5 0 -3.03 3.87
-10 5 0 2.25 3.79
-10 -5 0 2.13 4
-10 -5 1 127.12 9.86
10 -5 1 176.28 7.84
-10 5 1 184.91 6.31
-10 5 1 126.38 6.29
10 -5 2 3.98 2.49
10 -5 2 3.59 2.72
-10 5 2 4.99 3.71
10 -5 2 5.23 1.52
10 -5 3 29.17 2.04
-10 6 -3 -0.36 2.48
-10 -6 -3 -1.91 2.42
-10 -6 -3 1.13 2.43
-10 -6 -2 24.59 2.83
-10 6 -2 22.98 3.12
-10 -6 -2 28.89 3.38
-10 -6 -1 32.4 2.71
-10 -6 -1 40.2 3.56
-10 6 -1 41.51 3.17
-10 -6 -1 29.53 4.71
-10 6 -1 30.53 4.22
-10 6 -1 48.22 3.42
-10 -6 -1 35.86 3.44
-10 -6 0 241.85 9.22
-10 6 0 276.77 8.93
-10 -6 0 236.81 12.21
-10 6 0 217.55 10.99
-10 6 0 299.27 8.92
-10 6 0 253.83 9.06
-10 -6 0 200.33 9.02
-10 -6 1 44.46 6.68
10 -6 1 57.13 4.54
-10 6 1 61.24 3.52
-10 6 1 38.78 3.84
10 -6 2 26.79 3.32
10 -6 2 32.71 4.06
-10 6 2 32.71 4.77
-10 6 2 26.85 2.4
10 -6 3 -0.57 1.44
-10 7 -3 2.79 2.28
-10 -7 -3 3.24 2.42
-10 -7 -2 1.83 2.71
-10 7 -2 3.91 2.63
-10 -7 -2 5.02 2.22
-10 -7 -1 11.35 1.99
-10 -7 -1 15.8 2.91
-10 7 -1 10.85 2.55
-10 -7 -1 11.17 3.83
-10 7 -1 10.84 3.61
-10 7 -1 18.7 2.65
-10 7 0 10.61 3.16
-10 -7 0 9.27 3.6
-10 7 0 13.09 2.38
-10 -7 0 12.66 3.68
-10 7 0 10.37 2.96
-10 -7 0 10.1 4.56
-10 7 0 12.18 4.14
-10 7 1 14.21 3.11
10 -7 1 21.12 3.38
-10 7 1 22.96 2.57
-10 7 2 5.87 1.69
10 -7 2 4.62 2.34
10 -7 2 7.63 2.93
-10 7 2 4.01 3.39
10 -7 2 7.57 1.68
10 -7 3 5.98 1.51
-10 -8 -3 0.66 2.04
-10 -8 -2 14.66 2.73
-10 8 -2 7.84 2.53
-10 -8 -2 12.05 2.31
-10 8 -1 5.51 2.39
-10 -8 -1 5.59 2.82
-10 8 -1 1.65 2.31
-10 -8 -1 5.45 3.51
-10 8 0 1.65 2.97
-10 8 0 2.73 2.16
-10 -8 0 1.61 3.48
-10 8 0 -0.09 2.83
-10 -8 0 0.56 4.19
-10 8 0 3.88 3.83
-10 8 1 2.86 2.76
-10 8 1 4.05 2.08
10 -8 1 4.38 2.68
10 -8 2 29.84 2.28
10 -8 3 0.96 1.38
-10 -9 -3 9.28 2.09
-10 -9 -2 5.11 1.98
-10 -9 -1 48.83 3.71
-10 -9 -1 43.52 5.57
-10 -9 0 26.88 3.59
-10 -9 0 29.41 5.6
-10 9 0 22.08 4.76
-10 9 0 41.12 2.98
-10 9 0 28.8 3.26
-10 -9 1 50.36 7.38
10 -9 1 76.87 5.24
-10 9 1 85.9 3.76
-10 9 1 47.35 3.77
10 -9 2 7.02 1.76
10 -9 3 21.6 1.78
-10 -10 -2 1.45 1.64
-10 -10 -1 19.01 4.61
-10 10 -1 32.73 2.95
-10 -10 0 53.19 6.86
-10 10 0 44.79 5.66
-10 10 0 48.83 3.7
10 -10 1 27.14 3.67
-10 -10 1 22.6 5.75
-10 10 1 26.85 4.89
-10 10 1 36.34 2.72
10 -10 2 -0.54 1.63
10 -10 3 2.41 1.25
-10 11 -1 9.41 3.14
-10 -11 -1 20.16 4.64
-10 -11 0 35.35 6.04
-10 11 0 26.38 5.11
10 -11 1 32.16 3.77
-10 -11 1 25.2 5.95
-10 11 1 22.18 4.56
-10 11 1 38.63 2.69
10 -11 2 0.22 1.61
10 -11 3 11.84 1.33
-10 12 -1 3.81 2.88
-10 12 -1 21.55 2.63
-10 12 0 3.5 2.19
-10 12 1 24.95 2.36
10 -12 2 44.2 2.55
10 -12 3 -0.46 0.89
-10 13 -2 -3.24 2.34
-10 13 -1 7.89 2.3
-10 13 0 5 2.18
-10 13 1 8.77 1.93
10 -13 2 0.57 1.5
-10 14 -1 5.42 2.15
-10 14 0 19.49 2.42
-10 14 1 4.33 1.71
10 -14 2 16.52 1.67
-10 15 -2 1.81 1.16
-10 15 -1 22.44 2.36
-10 15 0 0.46 1.83
-10 15 1 15.95 1.86
10 -15 2 3.35 1.14
-10 16 -1 0.92 1.8
-10 16 0 -0.12 1.65
-10 16 1 -0.08 1.39
10 -16 2 1.1 0.79
-10 17 -1 20.31 1.92
-10 17 0 0.05 1.48
-10 17 1 16.17 1.54
10 -17 1 27.76 1.57
-10 18 0 8.61 1.5
10 -18 1 0.52 0.67
-11 0 -3 4.88 3.38
-11 0 -3 4.44 2.72
-11 0 -2 5.43 3.82
-11 0 -2 6.46 3.82
-11 0 -2 10.69 3.37
-11 0 -1 10.27 3.19
-11 0 -1 4.87 3.39
-11 0 0 29.46 3.91
-11 0 0 17.22 5.32
-11 0 0 21.78 3.78
-11 0 0 14.45 3.42
-11 0 1 5.14 4.3
11 0 1 5.33 2.52
-11 0 1 -0.23 3.57
-11 0 1 2.12 3.1
-11 0 1 3.88 3.61
11 0 2 3.52 2.54
-11 1 -3 3.01 2.78
-11 -1 -2 34.8 4.04
-11 1 -2 22.96 3.53
-11 -1 -2 26.18 4.54
-11 1 -2 20.45 4.11
-11 1 -1 76.62 4.37
-11 -1 -1 75.4 5.64
-11 1 -1 64.89 4.86
-11 -1 -1 67.59 5.25
-11 1 0 207.3 7.86
-11 -1 0 165.08 10.62
-11 1 0 166.87 8.75
-11 -1 0 162.75 8.38
-11 -1 0 220.57 9.02
-11 1 0 216.87 8.39
-11 1 0 234.96 7.96
-11 -1 0 209.21 8.31
11 1 1 61.52 4.27
11 -1 1 66.52 4.52
-11 1 1 59.78 4.74
-11 1 1 67.09 5.69
-11 -1 1 72.84 6.28
-11 -1 1 78.3 5.5
-11 1 1 74.64 4.71
-11 1 1 79.25 5.4
11 -1 2 16.11 3.07
-11 2 -3 -1.26 2.76
-11 2 -2 -2.85 3.14
-11 -2 -2 3.57 3.47
-11 -2 -2 -3.57 3.4
-11 -2 -2 5.99 3.86
-11 2 -2 -4.34 3.47
-11 -2 -1 41.53 3.99
-11 2 -1 40.22 3.59
-11 -2 -1 43.02 5.27
-11 2 -1 42.78 4
-11 2 -1 43.94 3.61
-11 -2 -1 40.16 4.35
-11 -2 0 11.67 4.33
-11 2 0 29.07 3.73
-11 -2 0 20.07 5.44
-11 -2 0 31.84 4.6
-11 2 0 31.86 3.45
-11 2 0 14.66 3.44
-11 2 0 32.55 3.47
-11 2 0 27.05 4.24
11 2 1 29.83 3.35
11 -2 1 32.91 3.41
-11 2 1 25.26 3.93
-11 2 1 34.9 4.78
-11 -2 1 34.9 4.47
-11 2 1 32.56 3.26
-11 -2 1 32.71 5.08
-11 2 1 38.95 3.33
-11 2 1 30.26 4.33
11 -2 2 1.92 2.2
11 -2 2 2.69 2.58
-11 2 2 3.66 4.05
-11 -3 -3 -0.42 2.63
-11 3 -3 -2.99 2.67
-11 -3 -3 -3.26 3.11
-11 -3 -2 10.4 3.26
-11 3 -2 12.84 3.15
-11 -3 -2 12.46 3.22
-11 3 -2 12.07 3.34
-11 -3 -1 -4.09 3.53
-11 3 -1 4.47 2.81
-11 -3 -1 -0.68 3.1
-11 3 -1 6.47 2.87
-11 -3 -1 -1.23 2.92
-11 -3 -1 2.5 3.44
-11 -3 -1 1.3 4.17
-11 3 0 21.91 3.96
-11 -3 0 21.37 4.16
-11 -3 0 25.49 3.82
-11 3 0 31.15 3.62
11 -3 0 25.38 2.73
-11 -3 0 25.54 5.12
-11 -3 0 31.02 4.84
-11 3 0 20.37 4.03
-11 3 0 30.69 3.24
-11 3 1 1.22 3.63
-11 -3 1 -0.14 4.79
-11 3 1 4.29 2.77
11 -3 1 2.83 2.47
-11 -3 1 -0.81 4.89
-11 -3 1 3.01 3.63
-11 3 1 6.4 3.38
-11 3 1 2.62 2.17
11 -3 2 14.96 3.24
-11 3 2 13.02 3.96
-11 -4 -3 4.36 2.61
-11 4 -3 0.44 2.64
-11 -4 -3 9.34 3.08
-11 -4 -2 14.17 3.25
-11 4 -2 15.09 3.12
-11 -4 -2 20.3 3.29
-11 4 -2 18.86 3.35
-11 -4 -1 8.53 3.48
-11 4 -1 12.32 2.9
-11 -4 -1 4.32 3.01
-11 -4 -1 7.24 2.77
-11 4 -1 5.2 2.76
-11 -4 -1 4.94 3.78
-11 -4 -1 8.59 4.55
-11 4 0 -2.46 3.58
-11 -4 0 -3.04 3.41
-11 4 0 2.94 2.64
-11 -4 0 -2.03 3.43
-11 4 0 0.92 3.01
11 -4 0 1.42 1.87
-11 -4 0 3.33 4.03
-11 4 0 0.86 3.53
-11 -4 0 2.3 4.06
-11 4 1 10.89 3.61
-11 -4 1 22.64 5.11
-11 4 1 17.63 2.88
11 -4 1 13.22 2.98
-11 -4 1 9.81 5.04
-11 4 1 15.02 3.56
-11 4 1 12.34 2.4
11 -4 2 14.32 3.25
-11 4 2 20.86 4.1
-11 -5 -3 -0.19 2.27
-11 5 -3 1.37 2.31
-11 -5 -3 1.38 2.64
-11 -5 -2 4.96 2.99
-11 5 -2 2.39 2.74
-11 -5 -2 1.1 2.59
-11 5 -2 0.81 2.7
-11 -5 -1 16.91 2.78
-11 -5 -1 19.9 3.23
-11 5 -1 23.65 3.01
-11 -5 -1 15.98 4.51
-11 -5 -1 23.2 5.06
-11 5 -1 33.74 3.32
-11 -5 -1 19.84 3.52
-11 -5 0 37.11 3.99
-11 5 0 35.3 3.61
11 -5 0 33.51 3.16
-11 -5 0 25.09 5.02
-11 5 0 31.75 4.75
-11 -5 0 36.01 5.31
-11 5 0 47.29 3.44
-11 5 0 28.54 3.97
-11 -5 0 26.73 3.93
-11 5 1 18.33 3.62
11 -5 1 26.37 3.62
-11 -5 1 18.34 5.68
-11 5 1 16.61 4.18
-11 5 1 29.23 3.01
11 -5 2 1.72 2.61
11 -5 2 5.95 1.3
11 -5 3 1.57 1.3
-11 -6 -3 -0.09 2
-11 6 -3 -0.24 2.05
-11 -6 -3 3.89 2.44
-11 -6 -2 4.54 2.74
-11 6 -2 3.79 2.56
-11 -6 -2 3.08 2.46
-11 6 -2 2.89 2.62
-11 -6 -1 43.52 3.3
-11 -6 -1 54.33 3.9
-11 6 -1 51.81 3.58
-11 -6 -1 45.28 6.08
-11 -6 -1 38.34 3.43
-11 -6 0 22.78 4.01
-11 -6 0 28.68 4.04
-11 6 0 32.44 3.51
11 -6 0 27.97 3.02
-11 -6 0 28.44 5.17
-11 6 0 19.14 4.55
-11 6 0 39.8 3.35
-11 6 0 28.84 3.79
-11 -6 1 48.26 7.15
11 -6 1 72.57 5.11
-11 6 1 61.34 5.98
-11 6 1 77.32 4.06
-11 6 1 51.01 4.29
11 -6 2 3.04 1.36
11 -6 3 3.41 1.22
-11 -7 -3 11.94 2.42
-11 -7 -2 9.1 2.47
-11 -7 -2 8.8 2.67
-11 7 -2 4.36 2.47
-11 7 -2 9.16 2.74
-11 -7 -1 70.93 4.47
-11 7 -1 61.71 4.01
-11 -7 -1 61.54 6.92
-11 -7 0 118.44 7.59
-11 -7 0 199.13 8.07
-11 7 0 198.49 7.52
-11 -7 0 153.2 10.38
11 -7 0 193.55 8.07
-11 7 0 155.6 9.59
-11 7 0 267.48 7.82
-11 7 0 188.99 7.48
-11 -7 1 60.16 7.99
11 -7 1 100.22 5.97
-11 7 1 82.65 7.15
-11 7 1 111.59 4.67
-11 7 1 68.6 4.65
11 -7 2 17.38 1.73
11 -7 3 12.01 1.38
-11 -8 -3 4.52 2.09
-11 -8 -2 11.3 2.37
-11 -8 -2 6.16 2.42
-11 8 -2 12.11 2.72
-11 -8 -1 15.42 3.12
-11 8 -1 10.46 2.71
-11 -8 -1 6.34 4.43
-11 -8 0 66.27 5.06
-11 -8 0 43.47 6.17
-11 8 0 55.67 4.23
11 -8 0 54 4.2
-11 8 0 50.47 5.84
-11 8 0 57.72 4.18
11 -8 1 23.08 3.49
-11 8 1 31.38 2.88
11 -8 2 17.91 1.77
11 -8 3 10.92 1.3
-11 9 -2 2.71 2.39
-11 9 -1 0.51 3.23
-11 9 -1 4.98 2.66
-11 -9 -1 -1.68 2.52
-11 -9 -1 0.8 3.81
-11 -9 0 63.42 6.89
-11 -9 0 61.34 4.15
-11 9 0 60.36 6.25
-11 9 0 72.78 4.34
-11 9 1 2.31 2.74
-11 9 1 3.67 2.25
11 -9 1 5.87 2.73
11 -9 2 4.03 1.51
11 -9 3 0.53 1.03
-11 10 -2 4.69 2.32
-11 10 -1 5.55 3.23
-11 10 -1 15.97 2.82
-11 10 0 0.08 2.54
-11 10 0 0.54 2.34
-11 -10 0 2.19 3.77
-11 10 0 0.1 3.4
-11 10 1 13.42 2.38
11 -10 2 8.28 1.54
11 -10 3 4.11 0.94
-11 11 -2 0.4 2.04
-11 11 -1 1 2.67
-11 11 -1 1.11 2.54
-11 11 0 4.24 2.41
-11 11 1 1.39 2.05
11 -11 2 4.28 1.42
-11 12 -2 -0.04 2.46
-11 12 -2 0.63 1.88
-11 12 -1 4.83 2.49
-11 12 -1 20.01 2.76
-11 12 0 0.49 2.25
-11 12 1 19.16 2.33
11 -12 2 1.1 1.24
-11 13 -2 5.21 1.75
-11 13 -1 6.7 2.39
-11 13 0 3.02 2.13
-11 13 1 7.94 1.91
11 -13 2 13.91 1.39
-11 14 -1 3.68 2.07
-11 14 0 0.19 1.89
-11 14 1 2.49 1.61
11 -14 2 3.52 0.99
-11 15 -1 14.99 2.05
-11 15 0 7.6 1.91
-11 15 1 9.58 1.63
11 -15 1 16.48 1.4
11 -15 2 1.01 0.64
-11 16 -1 17.76 1.85
-11 16 0 13.43 1.89
-11 16 1 12.28 1.46
11 -16 1 24.45 1.37
-11 17 0 4.37 1.29
11 -17 1 0.79 0.6
-12 0 -3 1.68 2.19
-12 0 -2 34.35 3.48
-12 0 -2 40.32 4.85
-12 0 -1 187.85 7.39
-12 0 -1 172.34 7.81
-12 0 0 61.41 4.47
-12 0 0 63.32 5.06
-12 0 1 190.95 10
-12 0 1 210.48 8.98
-12 0 1 203.15 8.51
-12 1 -3 0.46 2.6
-12 1 -3 0.38 2.21
-12 -1 -2 0.71 3.44
-12 1 -2 5.44 3.06
-12 -1 -2 11.76 4.27
-12 1 -2 12.14 4.02
-12 1 -1 14.32 4.2
-12 1 -1 16.23 3.3
-12 -1 -1 11.7 4.56
-12 1 -1 20.58 3.93
-12 1 0 58.26 4.37
-12 -1 0 37.92 6.1
-12 1 0 33.71 4.13
-12 -1 0 71.48 5.76
-12 1 0 62.61 4.75
-12 -1 0 55.09 4.92
-12 1 1 13.45 4.52
12 -1 1 20.25 3
-12 -1 1 9.2 3.73
-12 1 1 14.96 3.6
-12 1 1 6.57 3.85
-12 -1 1 7.73 4.14
-12 2 -3 0.48 2.68
-12 2 -3 0.85 2.15
-12 2 -2 11.05 3.02
-12 -2 -2 16.17 3.69
-12 2 -2 20.61 4.1
-12 -2 -1 1.41 3.78
-12 2 -1 6.69 2.96
-12 -2 -1 2.76 4.52
-12 2 -1 5.64 3.24
-12 2 0 14.04 4.16
-12 -2 0 10.58 4.07
-12 2 0 19.14 3.58
-12 -2 0 8.23 4.82
-12 2 0 25.55 3.6
-12 -2 0 26.53 4.88
-12 2 0 7.78 3.48
-12 2 0 22.14 3.31
-12 2 1 6.5 4.05
12 -2 1 8.86 2.43
-12 -2 1 12.42 3.77
-12 2 1 9.79 3.65
-12 2 1 8.89 3.03
-12 3 -3 1.2 2.67
-12 -3 -3 2.02 2.01
-12 3 -3 1.62 2.09
-12 -3 -2 2.05 2.92
-12 -3 -2 10.6 3.02
-12 3 -2 7.29 2.94
-12 -3 -2 11.28 3.48
-12 -3 -1 4.98 3.53
-12 -3 -1 7.85 3.21
-12 3 -1 4.88 2.88
-12 -3 -1 10.57 4.77
-12 3 -1 7.97 3.2
-12 -3 0 44.2 4.35
-12 3 0 49.03 4.04
-12 -3 0 20.84 5.61
-12 3 0 29.85 4.06
-12 -3 0 52.77 5.79
-12 3 0 48.18 3.98
-12 3 0 58.56 4.08
-12 3 0 38.39 4.38
-12 -3 0 25.3 4.1
-12 3 1 4.48 3.83
-12 -3 1 3.51 4.8
12 -3 1 4.72 2.23
-12 3 1 2.21 3.43
-12 3 1 6.07 2.64
-12 4 -3 2.98 2.58
-12 -4 -3 -1.12 1.95
-12 4 -3 2.7 2.07
-12 -4 -2 0.93 2.77
-12 4 -2 1.03 2.67
-12 -4 -2 2.15 3
-12 4 -2 6.43 3.3
-12 -4 -1 29.95 3.63
-12 4 -1 31.27 3.42
-12 -4 -1 40.06 5.64
-12 4 -1 40.49 3.92
-12 4 -1 39.58 3.55
-12 4 -1 19.96 4.58
-12 -4 -1 25.09 3.78
-12 4 0 5.06 3.68
-12 -4 0 6.75 3.67
-12 4 0 7.55 2.95
-12 -4 0 5.13 3.7
-12 4 0 5.04 3.28
-12 -4 0 0.6 4.34
-12 -4 0 7.92 4.62
-12 4 0 3.31 2.93
12 -4 1 35.61 3.62
-12 -4 1 23.68 5.9
-12 4 1 40.14 3.4
-12 4 1 27.78 4.58
-12 4 1 46.08 3.43
-12 4 1 29.19 4.09
-12 5 -3 0.59 2.43
-12 -5 -2 15.92 3.17
-12 -5 -2 13.84 2.95
-12 5 -2 22.04 3.55
-12 5 -1 8.8 4.18
-12 -5 -1 16.02 3.25
-12 -5 -1 21.12 3.45
-12 5 -1 17.8 3.06
-12 5 0 -1.83 3.52
-12 -5 0 1.49 3.69
-12 5 0 -0.99 2.86
-12 -5 0 3.06 3.65
-12 5 0 -1.46 3.15
-12 -5 0 -1.04 4.44
-12 5 0 -1.25 3.32
-12 5 1 17.43 3.67
12 -5 1 24.51 3.21
-12 -5 1 19.79 5.55
-12 5 1 23.67 2.8
-12 5 1 20.62 4
-12 5 1 31.56 3.24
-12 -6 -2 12.42 2.9
-12 -6 -2 9.09 2.76
-12 6 -2 4.7 2.55
-12 6 -2 15.11 3.15
-12 6 -1 18.3 4.18
-12 -6 -1 17.51 2.72
-12 6 -1 16.83 3.11
-12 -6 -1 21.6 3.38
-12 -6 -1 14.05 4.59
-12 -6 0 89.7 6.84
-12 -6 0 185.61 7.53
-12 6 0 176.78 6.92
-12 -6 0 118.51 9.9
-12 6 0 120.77 8.4
-12 6 0 229.5 7.09
-12 6 0 152.26 6.75
-12 6 1 14.16 3.5
12 -6 1 26.25 3.46
-12 -6 1 11.88 5.36
-12 6 1 20.78 2.61
-12 6 1 15.98 3.6
-12 6 1 29.93 3.13
-12 -7 -2 3.35 2.43
-12 7 -2 -1.35 2.38
-12 7 -2 4.49 2.74
-12 7 -1 10.33 3.86
-12 7 -1 12.07 2.89
-12 -7 -1 18.95 3.32
-12 7 0 6.57 3.28
-12 7 0 10.99 2.91
-12 -7 0 7.59 3.97
-12 7 0 6.06 3.27
-12 -7 0 5.33 4.46
-12 7 0 5.28 3.98
12 -7 1 23.46 3.42
-12 7 1 27.86 2.92
12 -7 2 7.61 1.21
-12 8 -2 15.61 2.87
-12 8 -1 2.42 3.36
-12 8 -1 3.74 2.72
-12 -8 -1 2.49 2.81
-12 8 -1 2.75 2.47
-12 8 0 6.65 3.03
-12 8 0 15.95 2.85
-12 -8 0 7.13 4.44
-12 -8 0 7.06 3.16
-12 8 0 5.97 2.46
-12 8 1 1.8 2.96
-12 8 1 2.33 2.27
12 -8 1 3.78 1.23
12 -8 2 18.79 1.47
-12 9 -2 -2.65 2.9
-12 9 -2 7.26 2.49
-12 9 -1 10.27 3.21
-12 9 -1 34.28 3.29
-12 9 0 4.96 2.79
-12 9 0 10.56 2.75
-12 9 1 34.17 2.89
12 -9 1 28.88 1.82
12 -9 2 11.23 1.29
-12 10 -2 -1.59 2.77
-12 10 -2 4.79 2.21
-12 10 -1 7.1 2.84
-12 10 -1 19.62 2.85
-12 10 0 4.92 2.38
-12 10 0 11.41 2.69
-12 10 1 16.99 2.35
12 -10 1 16.3 1.5
12 -10 2 4.72 1.09
-12 11 -2 -3.14 2.27
-12 11 -2 9.27 2.16
-12 11 -1 0.51 2.35
-12 11 -1 0.35 2.31
-12 11 0 69.61 3.94
-12 11 1 -1.75 1.93
12 -11 1 1.11 1.15
12 -11 2 20.91 1.37
-12 12 -2 1.29 1.63
-12 12 -1 13.88 2.46
-12 12 0 5.74 2.27
-12 12 1 14.57 2.09
12 -12 1 16.39 1.45
12 -12 2 5.08 0.9
-12 13 -1 -0.25 2.04
-12 13 0 -0.57 2
-12 13 1 0.77 1.62
12 -13 1 1.84 1.05
-12 14 -1 6.65 1.82
-12 14 0 6.54 1.88
-12 14 1 2.51 1.45
12 -14 1 6.73 0.96
-12 15 -1 2.44 1.47
-12 15 0 13.1 1.82
-12 15 1 2.8 1.14
12 -15 1 3.05 0.72
-12 16 -1 0.78 0.87
-13 0 -2 0.61 3.01
-13 0 -2 2.59 2.61
-13 0 -2 1.54 3.63
-13 0 -1 8.97 3.78
-13 0 -1 12.03 3.28
-13 0 -1 10.74 4.62
-13 0 0 0.61 3.63
-13 0 0 1.57 3.75
-13 0 1 3.64 4.43
-13 0 1 1.86 3.17
-13 -1 -2 -0.28 2.92
-13 1 -2 3.7 2.64
-13 1 -2 3.11 3.65
-13 1 -1 39.56 3.82
-13 -1 -1 66.89 6.24
-13 1 -1 63.3 5.62
-13 1 -1 35.69 4.34
-13 -1 -1 44.87 4.38
-13 -1 0 14.35 3.74
-13 1 0 11.53 3.87
-13 -1 0 19.51 4.68
-13 1 0 17.36 4.08
-13 1 1 37.37 4.83
-13 -1 1 40.95 4.41
-13 1 1 45.79 4.35
-13 2 -2 0.61 3.37
-13 -2 -2 1.92 2.87
-13 2 -2 6.49 2.68
-13 -2 -1 10.62 3.67
-13 2 -1 9.26 3.18
-13 -2 -1 13.91 4.85
-13 2 -1 18.75 4.09
-13 2 0 99.93 5.33
-13 -2 0 120.47 7.37
-13 2 0 112.95 5.97
-13 2 1 12.84 4.18
-13 2 1 16 3.43
-13 3 -2 -0.7 3.27
-13 -3 -2 0.68 2.56
-13 3 -2 -2.02 2.56
-13 3 -2 -2.49 3.58
-13 -3 -1 4.6 3.3
-13 -3 -1 2.76 3.17
-13 3 -1 3.93 2.99
-13 -3 -1 9.24 4.78
-13 3 -1 9.82 3.67
-13 3 0 -2.53 3.69
-13 -3 0 -3.07 3.74
-13 3 0 -1.31 3.44
-13 -3 0 1.61 4.04
-13 -3 0 -1.53 4.59
-13 3 0 2.95 3.06
-13 3 1 4.41 3.78
-13 3 1 7.14 2.86
-13 -4 -2 8.88 2.82
-13 4 -2 6.06 2.71
-13 4 -1 -1.29 3.51
-13 -4 -1 1.65 2.9
-13 -4 -1 3.18 3.04
-13 4 -1 2.83 2.86
-13 4 -1 2.21 3.17
-13 4 0 3.13 3.51
-13 -4 0 1.71 3.62
-13 4 0 3.33 2.93
-13 -4 0 -0.9 3.79
-13 4 0 2.81 3.39
-13 -4 0 6.13 4.31
-13 4 0 1.13 2.82
-13 4 1 0.55 3.51
-13 4 1 -0.15 2.37
-13 -5 -2 -1.86 2.51
-13 5 -2 -0.34 2.42
-13 5 -2 4.85 3.28
-13 5 -1 3.52 3.39
-13 -5 -1 5.16 2.65
-13 -5 -1 4.99 3.07
-13 5 -1 3.57 2.81
-13 5 -1 3.93 3.11
-13 -5 0 19.28 4.2
-13 -5 0 49.13 4.71
-13 5 0 39.11 4.1
-13 5 0 45.02 3.83
-13 5 0 63.23 4.04
-13 5 0 29.44 3.93
-13 5 1 -0.86 3.34
-13 5 1 1.99 2.23
-13 6 -2 -0.35 2.95
-13 -6 -2 1.26 2.4
-13 6 -2 0.71 2.33
-13 6 -1 0.41 3.21
-13 6 -1 5.83 2.72
-13 -6 -1 0.73 3.03
-13 6 -1 0.65 2.66
-13 6 -1 5.09 3.05
-13 -6 0 35.19 4.12
-13 6 0 31.47 3.58
-13 6 0 28.56 3.77
-13 6 1 3.25 3.2
-13 6 1 4.15 2.41
-13 6 1 3.05 2.03
-13 7 -2 2.21 2.77
-13 7 -2 -0.19 2.75
-13 -7 -1 42.46 3.85
-13 7 -1 21.24 3.38
-13 7 -1 79.93 4.74
-13 7 -1 87.58 4.18
-13 7 -1 44.33 4
-13 7 0 6.48 2.88
-13 7 0 11.78 2.91
-13 -7 0 7.2 2.99
-13 7 1 56.63 3.41
-13 7 1 78.48 3.69
-13 8 -2 -3.59 2.62
-13 8 -2 28.7 3.27
-13 8 -1 19.99 3.17
-13 8 -1 22.27 2.93
-13 8 0 4.61 2.6
-13 8 0 16.61 2.98
-13 8 1 15.63 2.07
-13 8 1 24.41 2.64
-13 9 -2 -3.16 2.27
-13 9 -2 2.89 2.33
-13 9 -1 9.98 2.82
-13 9 -1 17.87 2.95
-13 9 -1 18.65 2.87
-13 9 0 -0.86 2.24
-13 9 0 0.13 2.51
-13 9 1 22.3 2.54
-13 10 -2 0.48 1.93
-13 10 -2 1.95 1.95
-13 10 -1 0.8 2.39
-13 10 -1 0.63 2.36
-13 10 -1 3.65 2.4
-13 10 0 5.67 2.32
-13 10 0 37.34 2.94
-13 10 1 2.8 1.97
-13 11 -1 4.71 1.99
-13 11 -1 3.47 2.18
-13 11 -1 3.89 2.2
-13 11 0 4.25 2.22
-13 11 1 2.26 1.7
-13 12 -1 1.63 1.91
-13 12 -1 0.1 1.87
-13 12 0 12.34 2.2
-13 12 1 0.73 1.45
-13 13 -1 9.86 1.71
-13 13 -1 7.16 1.79
-13 13 0 3.05 1.78
-13 14 -1 1.04 1.2
-13 14 0 1.29 1.24
-13 15 0 1.11 0.86
-14 0 -2 2.55 2.54
-14 0 -2 -0.5 2.35
-14 0 -1 30.91 3.64
-14 0 -1 41.41 3.96
-14 0 0 97.75 5.83
-14 0 0 128.39 7.31
-14 1 -2 3.62 2.71
-14 -1 -2 3.51 2.4
-14 1 -2 3.06 2.36
-14 1 -1 7.13 3.4
-14 -1 -1 10.51 3.35
-14 1 -1 1.63 2.96
-14 -1 -1 10.2 4.72
-14 1 -1 13.76 4.6
-14 1 0 20.83 3.92
-14 -1 0 25.14 4.71
-14 1 0 25 4.45
-14 2 -2 1.5 2.61
-14 2 -2 0.54 2.37
-14 2 -2 2.2 3.22
-14 -2 -1 3.68 2.97
-14 2 -1 3.12 2.91
-14 -2 -1 8.22 4.62
-14 2 -1 9.06 4.23
-14 2 0 -0.48 3.11
-14 -2 0 -0.59 3.62
-14 2 0 2.93 3.64
-14 -2 0 8.33 4.24
-14 2 0 7.14 3.65
-14 3 -2 3.82 2.68
-14 -3 -2 1.44 2.39
-14 3 -2 1.96 2.37
-14 -3 -1 1.42 2.77
-14 -3 -1 2.29 2.94
-14 3 -1 0.3 2.76
-14 3 -1 1.51 3.64
-14 -3 0 23.04 4.14
-14 3 0 20.99 3.74
-14 3 0 29.68 3.99
-14 -4 -2 1.6 2.28
-14 4 -2 1.78 2.27
-14 4 -2 0.98 3.07
-14 4 -1 5.28 3.16
-14 -4 -1 3.25 2.7
-14 -4 -1 5.73 2.97
-14 4 -1 3.77 2.86
-14 4 -1 11.92 3.74
-14 4 0 4.67 2.92
-14 -4 0 -2.33 3.57
-14 -4 0 9.1 3.4
-14 4 0 7.72 3.08
-14 4 0 9.95 3.2
-14 -5 -2 -2.01 2.18
-14 5 -2 0.9 2.18
-14 5 -1 10.82 3.13
-14 -5 -1 6.99 3.05
-14 5 -1 1.85 2.84
-14 5 0 1.4 2.72
-14 -5 0 -2.67 2.98
-14 5 0 -0.4 2.55
-14 5 0 0.41 2.64
-14 6 -2 3.21 2.17
-14 6 -2 1.44 2.6
-14 -6 -1 17.73 3.29
-14 6 -1 28.11 3.27
-14 6 0 -0.33 2.6
-14 6 0 4.81 2.58
-14 7 -2 1.46 1.98
-14 7 -2 15.44 2.71
-14 7 -1 6.98 2.66
-14 -7 -1 3.79 2.83
-14 7 -1 5.71 2.71
-14 7 -1 10.58 2.9
-14 7 0 -0.57 2.4
-14 7 0 3.2 2.42
-14 7 0 1.35 2.26
-14 8 -2 2.44 2.02
-14 8 -1 7.54 2.58
-14 8 -1 19.51 2.91
-14 8 0 -2.39 2.31
-14 8 0 1.61 2.25
-14 8 0 1.74 2.22
-14 9 -1 1.12 2.13
-14 9 -1 2.76 2.29
-14 9 0 16.03 2.38
-14 9 0 19.82 2.47
-14 10 -1 -0.69 2
-14 10 0 -0.35 1.91
-14 10 0 0.03 1.76
-14 11 -1 -0.97 1.77
-14 11 0 7.61 1.86
-14 11 0 6.32 1.81
-14 12 -1 7.01 1.68
-14 12 0 2.11 1.41
-14 13 0 -0.26 1.02
-15 0 -2 -0.77 1.77
-15 0 -1 1.06 2.52
-15 0 -1 -0.06 2.71
-15 0 -1 2.03 3.83
-15 0 0 0.7 2.46
-15 0 0 -0.07 3.44
-15 1 -2 0.53 1.78
-15 1 -1 7.76 2.66
-15 -1 -1 8.24 2.7
-15 1 -1 6.46 2.81
-15 -1 0 -0.42 3.06
-15 1 0 0.03 2.46
-15 1 0 -0.32 3.32
-15 -2 -2 -0.73 1.79
-15 -2 -1 2.78 2.5
-15 2 -1 2.91 2.64
-15 2 0 0.19 2.83
-15 -2 0 -0.8 3.23
-15 2 0 4.14 2.49
-15 -3 -1 2.58 2.4
-15 -3 -1 -1.27 2.7
-15 3 -1 -2.93 2.67
-15 3 0 1.39 2.61
-15 3 0 -0.83 3.15
-15 4 -1 5.58 2.43
-15 -4 -1 1.14 2.82
-15 4 -1 1.39 2.73
-15 4 0 1.62 2.51
-15 4 0 6.31 3.02
-15 5 -1 0.37 2.17
-15 -5 -1 -0.5 2.74
-15 5 -1 -0.22 2.51
-15 5 -1 1.68 2.99
-15 5 0 -1.25 2.37
-15 5 0 0.4 2.73
-15 6 -1 0.65 1.99
-15 -6 -1 -1 2.04
-15 6 -1 1.38 1.85
-15 6 -1 4.74 2.8
-15 6 0 3.14 2.34
-15 6 0 1.62 2.47
-15 7 -1 6.06 1.96
-15 7 -1 28.86 3.32
-15 7 0 1.12 2.17
-15 7 0 5.45 2.44
-15 8 -1 3.62 2.35
-15 8 0 2.78 1.97
-15 8 0 5.55 2.16
-15 9 -1 1.56 2
-15 9 0 0.94 1.8
-15 10 -1 4.42 1.72
-15 10 0 7.26 1.72
-15 11 0 0.83 1.15
-16 0 -1 2.84 2.12
-16 0 -1 2.69 1.96
-16 0 0 -2.02 2.4
-16 1 -1 -2.15 1.94
-16 1 -1 0.63 1.91
-16 2 -1 2.05 1.8
-16 -2 -1 -0.45 1.81
-16 2 -1 1.35 1.75
-16 2 0 -0.94 2.27
-16 2 0 -0.27 2.57
-16 -3 -1 -1.31 1.71
-16 3 -1 6.46 2.75
-16 3 0 0.52 2.15
-16 3 0 20.17 2.97
-16 4 -1 -2 1.52
-16 4 -1 -0.3 2.43
-16 4 0 -0.32 2.02
-16 4 0 1.37 2.36
-16 5 -1 1.51 2.22
-16 5 0 0.75 1.88
-16 5 0 19.14 2.65
-16 6 -1 6.35 2.1
-16 6 0 1.75 1.96
-16 7 -1 1.2 1.68
-16 7 0 4.65 1.73
-16 8 0 1.49 1.3

_iucr_refine_instructions_details 
;
TITL exp_240_auto_a.res in Pna2(1)
    exp_240_auto.res
    created by SHELXL-2018/3 at 10:51:12 on 30-Dec-2021
REM Old TITL exp_240_auto in Pna2(1)
REM SHELXT solution in Pna2(1): R1 0.132, Rweak 0.170, Alpha 0.006
REM <I/s> 1.787 for 81 systematic absences, Orientation as input
REM Flack x = 0.070 ( 0.054 ) from 429 Parsons' quotients
REM Formula found by SHELXT: C11 N15 O10 Cl
CELL 1.54184 13.721803 18.2596 3.958017 90 90 90
ZERR 4 0.001599 0.002371 0.000654 0 0 0
LATT -1
SYMM -X,-Y,0.5+Z
SYMM 0.5+X,0.5-Y,+Z
SYMM 0.5-X,0.5+Y,0.5+Z
SFAC C H N O S
UNIT 40 32 8 8 4

L.S. 4
PLAN  5
SIZE 0.048 0.254 0.135
TEMP 23.85(10)
CONF
MORE -1
BOND $H
fmap 2
acta
OMIT 2 0 0
OMIT 2 0 1
OMIT -2 -1 -1
OMIT 0 -1 -1
OMIT 4 0 2
OMIT -4 0 -2
OMIT 6 0 1
OMIT 4 0 1
OMIT -6 0 -1
OMIT 4 1 0
OMIT -6 0 -3
OMIT -6 -1 -3
OMIT 6 1 3
OMIT 0 0 2
OMIT 0 0 -2
REM <olex2.extras>
REM <HklSrc "%.\\exp_240_auto.hkl">
REM </olex2.extras>

WGHT    0.119600    0.625000
FVAR       0.66339
S8    5   -0.554437   -0.576644   -0.538540    11.00000    0.06097    0.06135 =
         0.07224   -0.00088   -0.00726   -0.00126
O12   4   -0.570895   -0.844867   -0.609079    11.00000    0.06847    0.05484 =
         0.09307    0.00181   -0.00978   -0.00061
O10   4   -0.360487   -0.601456   -0.187189    11.00000    0.05945    0.07395 =
         0.08578   -0.00428   -0.01359   -0.00209
N6    3   -0.638951   -0.700146   -0.703777    11.00000    0.04881    0.06562 =
         0.06216   -0.00094    0.00127   -0.00043
C5    1   -0.551181   -0.717084   -0.551794    11.00000    0.05045    0.06455 =
         0.05185   -0.00378   -0.00295   -0.00446
C1    1   -0.405067   -0.665324   -0.281332    11.00000    0.05143    0.07170 =
         0.06001    0.00025   -0.00141    0.00083
C9    1   -0.494772   -0.657657   -0.443292    11.00000    0.06226    0.05911 =
         0.05973    0.00200   -0.00135    0.00223
C7    1   -0.646411   -0.629302   -0.712018    11.00000    0.04520    0.06645 =
         0.05948   -0.00579   -0.00682    0.00181
C4    1   -0.514500   -0.789104   -0.503977    11.00000    0.07076    0.05782 =
         0.06913    0.00078    0.01335   -0.00696
N15   3   -0.793369   -0.563511   -0.984053    11.00000    0.07379    0.07344 =
         0.11936    0.00528   -0.01746    0.00364
C3    1   -0.425800   -0.795885   -0.340035    11.00000    0.06377    0.07040 =
         0.07541    0.00891   -0.00601    0.00959
AFIX  43
H3    2   -0.401194   -0.842426   -0.297230    11.00000   -1.20000
AFIX   0
C2    1   -0.372280   -0.734773   -0.237209    11.00000    0.05926    0.07743 =
         0.07447    0.00446   -0.00886    0.00176
AFIX  43
H2    2   -0.312022   -0.741931   -0.134850    11.00000   -1.20000
AFIX   0
C14   1   -0.728395   -0.593289   -0.858801    11.00000    0.06185    0.06696 =
         0.07801    0.00030    0.00054    0.00101
C13   1   -0.538167   -0.916934   -0.561810    11.00000    0.07949    0.06197 =
         0.09560    0.01218   -0.00459   -0.00316
AFIX 137
H13A  2   -0.530479   -0.926339   -0.324669    11.00000   -1.50000
H13B  2   -0.476696   -0.923306   -0.673832    11.00000   -1.50000
H13C  2   -0.584931   -0.950471   -0.654585    11.00000   -1.50000
AFIX   0
C11   1   -0.268483   -0.608514   -0.027343    11.00000    0.06211    0.10265 =
         0.08032   -0.00187   -0.01916   -0.01724
AFIX 137
H11A  2   -0.276780   -0.630901    0.190221    11.00000   -1.50000
H11B  2   -0.239762   -0.560938   -0.000117    11.00000   -1.50000
H11C  2   -0.226619   -0.638481   -0.163913    11.00000   -1.50000
AFIX   0
HKLF 4


REM  exp_240_auto_a.res in Pna2(1)
REM wR2 = 0.2219, GooF = S = 1.122, Restrained GooF = 1.121 for all data
REM R1 = 0.0704 for 1298 Fo > 4sig(Fo) and 0.0894 for all 1696 data
REM 138 parameters refined using 1 restraints

END  
     
WGHT      0.1196      0.6249 

REM Highest difference peak  0.472,  deepest hole -0.391,  1-sigma level  0.075
Q1    1  -0.6269 -0.5775 -0.7497  11.00000  0.05    0.47
Q2    1  -0.4854 -0.5765 -0.7633  11.00000  0.05    0.39
Q3    1  -0.5203 -0.5312 -0.5359  11.00000  0.05    0.37
Q4    1  -0.5218 -0.6174 -0.5178  11.00000  0.05    0.34
Q5    1  -0.5796 -0.5220 -0.5303  11.00000  0.05    0.33

  REM The information below was added by Olex2.
  REM
  REM R1 = 0.0704 for 1298 Fo > 4sig(Fo) and 0.0894 for all 5230 data
  REM 138 parameters refined using n/a restraints
  REM Highest difference peak 0.47, deepest hole -0.39
  REM Mean Shift 0, Max Shift 0.000.

  REM +++ Tabular Listing of Refinement Information +++
  REM R1_all = 0.0894
  REM R1_gt = 0.0704
  REM wR_ref = 0.2219
  REM GOOF = 1.122
  REM Shift_max = 0.000
  REM Shift_mean = 0
  REM Reflections_all = 5230
  REM Reflections_gt = 1298
  REM Parameters = 138
  REM Hole = -0.39
  REM Peak = 0.47
  REM Flack = -0.02(7)

  
;
_olex2_submission_special_instructions 'No special instructions were received'
_oxdiff_exptl_absorpt_empirical_details 
;
Empirical correction (ABSPACK) includes:
- Absorption correction using spherical harmonics
- Frame scaling
;
_oxdiff_exptl_absorpt_empirical_full_max 3.196
_oxdiff_exptl_absorpt_empirical_full_min 0.231
####################################################################### 
# 
# This file contains crystal structure data downloaded from the 
# Cambridge Structural Database (CSD) hosted by the Cambridge 
# Crystallographic Data Centre (CCDC).
# 
# Full information about CCDC data access policies and citation 
# guidelines are available at http://www.ccdc.cam.ac.uk/access/V1 
# 
# Audit and citation data items may have been added by the CCDC. 
# Please retain this information to preserve the provenance of 
# this file and to allow appropriate attribution of the data. 
# 
#######################################################################

data_exp_229_auto
_database_code_depnum_ccdc_archive 'CCDC 2131717'
loop_
_audit_author_name
_audit_author_address
'Ahmed Alzamly'
;UAEU
United Arab Emirates
;
_audit_update_record             
;
2021-12-30 deposited with the CCDC.	2022-01-31 downloaded from the CCDC.
;
_audit_creation_date             2021-12-30
_audit_creation_method           
;
Olex2 1.3
(compiled 2020.11.12 svn.r5f609507 for OlexSys, GUI svn.r6408)
;
_shelx_SHELXL_version_number     2018/3
loop_
_audit_author_email
ahmed.alzamly@uaeu.ac.ae
_chemical_name_common            ?
_chemical_name_systematic        ?
_chemical_formula_moiety         'C15 H10 N2 O S'
_chemical_formula_sum            'C15 H10 N2 O S'
_chemical_formula_weight         266.31
_chemical_melting_point          ?
_chemical_oxdiff_formula         CHON
loop_
_atom_type_symbol
_atom_type_description
_atom_type_scat_dispersion_real
_atom_type_scat_dispersion_imag
_atom_type_scat_source
C C 0.0181 0.0091 'International Tables Vol C Tables 4.2.6.8 and 6.1.1.4'
H H 0.0000 0.0000 'International Tables Vol C Tables 4.2.6.8 and 6.1.1.4'
N N 0.0311 0.0180 'International Tables Vol C Tables 4.2.6.8 and 6.1.1.4'
O O 0.0492 0.0322 'International Tables Vol C Tables 4.2.6.8 and 6.1.1.4'
S S 0.3331 0.5567 'International Tables Vol C Tables 4.2.6.8 and 6.1.1.4'

_shelx_space_group_comment       
;
The symmetry employed for this shelxl refinement is uniquely defined
by the following loop, which should always be used as a source of
symmetry information in preference to the above space-group names.
They are only intended as comments.
;
_space_group_crystal_system      triclinic
_space_group_IT_number           2
_space_group_name_H-M_alt        'P -1'
_space_group_name_Hall           '-P 1'
loop_
_space_group_symop_operation_xyz
'x, y, z'
'-x, -y, -z'

_cell_length_a                   7.0053(3)
_cell_length_b                   8.4517(3)
_cell_length_c                   11.6853(6)
_cell_angle_alpha                86.836(3)
_cell_angle_beta                 77.121(4)
_cell_angle_gamma                71.464(4)
_cell_volume                     639.36(5)
_cell_formula_units_Z            2
_cell_measurement_reflns_used    8215
_cell_measurement_temperature    297(2)
_cell_measurement_theta_max      76.6260
_cell_measurement_theta_min      3.8460
_shelx_estimated_absorpt_T_max   0.805
_shelx_estimated_absorpt_T_min   0.506
_exptl_absorpt_coefficient_mu    2.182
_exptl_absorpt_correction_T_max  ?
_exptl_absorpt_correction_T_min  ?
_exptl_absorpt_correction_type   ?
_exptl_absorpt_process_details   ?
_exptl_absorpt_special_details   ?
_exptl_crystal_colour            'clear orangish violet'
_exptl_crystal_colour_lustre     clear
_exptl_crystal_colour_modifier   orangish
_exptl_crystal_colour_primary    violet
_exptl_crystal_density_diffrn    1.383
_exptl_crystal_density_meas      ?
_exptl_crystal_density_method    ?
_exptl_crystal_description       block
_exptl_crystal_F_000             276
loop_
_exptl_crystal_face_index_h
_exptl_crystal_face_index_k
_exptl_crystal_face_index_l
_exptl_crystal_face_perp_dist
-2 0 -5 0.0658
2 0 5 0.0378
4 2 -3 0.0778
-4 -2 3 0.0690
0 5 2 0.1886
0 -5 -2 0.1616
0 -5 2 0.1307

_exptl_crystal_preparation       ?
_exptl_crystal_recrystallization_method ?
_exptl_crystal_size_max          0.362
_exptl_crystal_size_mid          0.147
_exptl_crystal_size_min          0.104
loop_
_exptl_oxdiff_crystal_face_indexfrac_h
_exptl_oxdiff_crystal_face_indexfrac_k
_exptl_oxdiff_crystal_face_indexfrac_l
_exptl_oxdiff_crystal_face_x
_exptl_oxdiff_crystal_face_y
_exptl_oxdiff_crystal_face_z
-1.9971 -0.0019 -5.0017 0.1962 0.7100 0.0288
1.9971 0.0019 5.0017 -0.1962 -0.7100 -0.0288
4.0061 2.0017 -2.9966 -1.0034 0.2513 -0.2838
-4.0061 -2.0017 2.9966 1.0034 -0.2513 0.2838
-0.0051 4.9976 1.9998 0.3334 -0.0862 -0.9422
0.0051 -4.9976 -1.9998 -0.3334 0.0862 0.9422
0.0010 -4.9973 2.0001 -0.1176 -0.4083 0.8985

_exptl_transmission_factor_max   ?
_exptl_transmission_factor_min   ?
_diffrn_reflns_av_R_equivalents  0.0332
_diffrn_reflns_av_unetI/netI     0.0228
_diffrn_reflns_Laue_measured_fraction_full 0.996
_diffrn_reflns_Laue_measured_fraction_max 0.945
_diffrn_reflns_limit_h_max       8
_diffrn_reflns_limit_h_min       -8
_diffrn_reflns_limit_k_max       6
_diffrn_reflns_limit_k_min       -10
_diffrn_reflns_limit_l_max       14
_diffrn_reflns_limit_l_min       -14
_diffrn_reflns_number            12094
_diffrn_reflns_point_group_measured_fraction_full 0.996
_diffrn_reflns_point_group_measured_fraction_max 0.945
_diffrn_reflns_theta_full        67.684
_diffrn_reflns_theta_max         77.463
_diffrn_reflns_theta_min         3.881
_diffrn_ambient_environment      air
_diffrn_ambient_temperature      297(2)
_diffrn_detector                 'Hybrid Pixel Array Detector'
_diffrn_detector_area_resol_mean ?
_diffrn_detector_type            HyPix
_diffrn_measured_fraction_theta_full 0.996
_diffrn_measured_fraction_theta_max 0.945
_diffrn_measurement_details      
;
List of Runs (angles in degrees, time in seconds):

  # Type    Start    End  Width  t~exp~   \w     \q     \k     \f   Frames
#--------------------------------------------------------------------------
  1  \w    113.00 177.00   0.50    0.10    --  104.80 125.00 150.00  128
  2  \w     79.00 167.00   0.50    0.10    --  104.80 148.00 136.00  176
  3  \w     96.00 177.00   0.50    0.10    --  104.80 123.00 -26.00  162
  4  \w    131.00 177.00   0.50    0.10    --  104.80  37.00-150.00   92
  5  \w     33.00 106.00   0.50    0.10    --  104.80 -99.00   0.00  146
  6  \w     47.00 108.00   0.50    0.05    --   49.51-148.00  89.00  122
  7  \w     47.00 128.00   0.50    0.10    --  104.80-148.00  89.00  162
  8  \w     33.00 106.00   0.50    0.10    --  104.80 -99.00 120.00  146
  9  \w     33.00 106.00   0.50    0.10    --  104.80 -99.00 -60.00  146
 10  \w     33.00 110.00   0.50    0.10    --  104.80-123.00-106.00  154
 11  \w     33.00 106.00   0.50    0.10    --  104.80 -99.00 -90.00  146
 12  \w     35.00 111.00   0.50    0.10    --  104.80-125.00-150.00  152
 13  \w     33.00  93.00   0.50    0.05    --   49.51-123.00-106.00  120
 14  \w     33.00 106.00   0.50    0.10    --  104.80 -99.00  90.00  146
 15  \w     33.00  66.00   0.50    0.10    --  104.80 -57.00 120.00   66
 16  \w     33.00  66.00   0.50    0.10    --  104.80 -57.00  90.00   66
 17  \w     33.00  66.00   0.50    0.10    --  104.80 -57.00 -60.00   66
 18  \w     33.00  66.00   0.50    0.10    --  104.80 -57.00 -90.00   66
 19  \w    -26.00  22.00   0.50    0.05    --  -49.51  19.00-120.00   96
 20  \w    -98.00 -43.00   0.50    0.05    --  -49.51   0.00-150.00  110
 21  \w    -26.00  22.00   0.50    0.05    --  -49.51  19.00 -90.00   96
 22  \w    -26.00  22.00   0.50    0.05    --  -49.51  19.00   0.00   96
 23  \w    -84.00 -11.00   0.50    0.05    --  -49.51 123.00 -26.00  146
 24  \w    -66.00 -18.00   0.50    0.10    --  -90.00  57.00 -30.00   96
 25  \w   -102.00 -25.00   0.50    0.05    --  -49.51 148.00 136.00  154
 26  \w   -102.00 -25.00   0.50    0.10    --  -90.00 148.00 136.00  154
 27  \w    -66.00 -18.00   0.50    0.10    --  -90.00  57.00  90.00   96
 28  \w   -138.00 -83.00   0.50    0.10    --  -90.00   0.00  90.00  110
 29  \w   -121.00 -45.00   0.50    0.05    --  -49.51 -19.00 -60.00  152
 30  \w   -161.00-134.00   0.50    0.10    --  -90.00 -77.00-150.00   54
 31  \w   -161.00-134.00   0.50    0.10    --  -90.00 -77.00 -90.00   54
 32  \w   -161.00-131.00   0.50    0.10    --  -90.00 -37.00 -90.00   60
 33  \w   -161.00-131.00   0.50    0.10    --  -90.00 -37.00 -60.00   60
 34  \w   -121.00 -45.00   0.50    0.05    --  -49.51 -19.00-180.00  152
 35  \w   -161.00-131.00   0.50    0.10    --  -90.00 -37.00   0.00   60
 36  \w   -161.00-131.00   0.50    0.10    --  -90.00 -37.00  30.00   60
 37  \w   -161.00-134.00   0.50    0.10    --  -90.00 -77.00  30.00   54
 38  \w   -161.00-126.00   0.50    0.10    --  -90.00 -99.00 -30.00   70
 39  \w   -161.00 -75.00   0.50    0.10    --  -90.00-123.00-106.00  172
 40  \w   -120.00 -57.00   0.50    0.05    --  -49.51-148.00  89.00  126
 41  \w   -151.00 -57.00   0.50    0.10    --  -90.00-148.00  89.00  188
 42  \w   -161.00-113.00   0.50    0.10    --  -90.00-125.00 120.00   96
 43  \w   -161.00-126.00   0.50    0.10    --  -90.00 -99.00 150.00   70
;
_diffrn_measurement_device       'four-circle diffractometer'
_diffrn_measurement_device_type  ?
_diffrn_measurement_method       ?
_diffrn_orient_matrix_type       
'CrysAlisPro convention (1999,Acta A55,543-557)'
_diffrn_orient_matrix_UB_11      -0.2327709000
_diffrn_orient_matrix_UB_12      0.0449788000
_diffrn_orient_matrix_UB_13      0.0537025000
_diffrn_orient_matrix_UB_21      -0.0458607000
_diffrn_orient_matrix_UB_22      0.0321949000
_diffrn_orient_matrix_UB_23      -0.1236620000
_diffrn_orient_matrix_UB_31      0.0130191000
_diffrn_orient_matrix_UB_32      -0.1841516000
_diffrn_orient_matrix_UB_33      -0.0108970000
_diffrn_oxdiff_digest_frames     
;
01c7c045c5f0dd209dab8b60ceef37c63e000626151
;
_diffrn_oxdiff_digest_hkl        
;
01b03f2a82989fdee6a68829be65f0339c8042
;
_diffrn_radiation_monochromator  mirror
_diffrn_radiation_probe          x-ray
_diffrn_radiation_type           CuK\a
_diffrn_radiation_wavelength     1.54184
_diffrn_source                   ?
_diffrn_source_type              'PhotonJet (Cu) X-ray Source'
_reflns_Friedel_coverage         0.000
_reflns_Friedel_fraction_full    .
_reflns_Friedel_fraction_max     .
_reflns_number_gt                2331
_reflns_number_total             2576
_reflns_odcompleteness_completeness 99.69
_reflns_odcompleteness_iscentric 1
_reflns_odcompleteness_theta     66.97
_reflns_special_details          
;
 Reflections were merged by SHELXL according to the crystal
 class for the calculation of statistics and refinement.
 
 _reflns_Friedel_fraction is defined as the number of unique
 Friedel pairs measured divided by the number that would be
 possible theoretically, ignoring centric projections and
 systematic absences.
;
_reflns_threshold_expression     'I > 2\s(I)'
_computing_cell_refinement       ?
_computing_data_collection       ?
_computing_data_reduction        ?
_computing_molecular_graphics    'Olex2 1.3 (Dolomanov et al., 2009)'
_computing_publication_material  'Olex2 1.3 (Dolomanov et al., 2009)'
_computing_structure_refinement  'SHELXL 2018/3 (Sheldrick, 2015)'
_computing_structure_solution    'SHELXT  (Sheldrick, 2015)'
_refine_diff_density_max         0.141
_refine_diff_density_min         -0.332
_refine_diff_density_rms         0.046
_refine_ls_extinction_coef       .
_refine_ls_extinction_method     none
_refine_ls_goodness_of_fit_ref   1.062
_refine_ls_hydrogen_treatment    constr
_refine_ls_matrix_type           full
_refine_ls_number_parameters     172
_refine_ls_number_reflns         2576
_refine_ls_number_restraints     0
_refine_ls_R_factor_all          0.0417
_refine_ls_R_factor_gt           0.0389
_refine_ls_restrained_S_all      1.062
_refine_ls_shift/su_max          0.000
_refine_ls_shift/su_mean         0.000
_refine_ls_structure_factor_coef Fsqd
_refine_ls_weighting_details     
'w=1/[\s^2^(Fo^2^)+(0.0588P)^2^+0.1012P] where P=(Fo^2^+2Fc^2^)/3'
_refine_ls_weighting_scheme      calc
_refine_ls_wR_factor_gt          0.1062
_refine_ls_wR_factor_ref         0.1089
_refine_special_details          ?
_olex2_refinement_description    
;
1. Fixed Uiso
 At 1.2 times of:
  All C(H) groups, All C(H,H) groups
2.a Secondary CH2 refined with riding coordinates:
 C11(H11A,H11B)
2.b Aromatic/amide H refined with riding coordinates:
 C2(H2), C8(H8), C17(H17), C9(H9), C13(H13), C15(H15), C16(H16), C14(H14)
;
_atom_sites_solution_hydrogens   geom
_atom_sites_solution_primary     dual
_atom_sites_solution_secondary   ?
loop_
_atom_site_label
_atom_site_type_symbol
_atom_site_fract_x
_atom_site_fract_y
_atom_site_fract_z
_atom_site_U_iso_or_equiv
_atom_site_adp_type
_atom_site_occupancy
_atom_site_site_symmetry_order
_atom_site_calc_flag
_atom_site_refinement_flags_posn
_atom_site_refinement_flags_adp
_atom_site_refinement_flags_occupancy
_atom_site_disorder_assembly
_atom_site_disorder_group
S6 S 0.41176(7) 0.03989(5) 0.28823(4) 0.05801(16) Uani 1 1 d . . . . .
O10 O -0.01349(17) 0.45481(15) 0.71004(11) 0.0611(3) Uani 1 1 d . . . . .
N4 N 0.5846(2) 0.19562(16) 0.39922(12) 0.0510(3) Uani 1 1 d . . . . .
C12 C 0.2412(2) 0.43429(18) 0.83004(14) 0.0498(3) Uani 1 1 d . . . . .
C3 C 0.3826(2) 0.23012(18) 0.46030(13) 0.0457(3) Uani 1 1 d . . . . .
C7 C 0.2639(2) 0.15611(18) 0.41269(14) 0.0479(3) Uani 1 1 d . . . . .
C1 C 0.0926(2) 0.35673(19) 0.61326(14) 0.0496(4) Uani 1 1 d . . . . .
C2 C 0.2971(2) 0.33149(19) 0.56123(14) 0.0501(4) Uani 1 1 d . . . . .
H2 H 0.376129 0.380614 0.592434 0.060 Uiso 1 1 calc R U . . .
C5 C 0.6163(3) 0.09901(19) 0.30918(14) 0.0520(4) Uani 1 1 d . . . . .
C8 C 0.0570(3) 0.1821(2) 0.46614(16) 0.0554(4) Uani 1 1 d . . . . .
H8 H -0.023004 0.133651 0.435194 0.066 Uiso 1 1 calc R U . . .
C17 C 0.1846(3) 0.3213(2) 0.91015(15) 0.0572(4) Uani 1 1 d . . . . .
H17 H 0.053935 0.310330 0.920147 0.069 Uiso 1 1 calc R U . . .
C9 C -0.0250(2) 0.2806(2) 0.56510(16) 0.0557(4) Uani 1 1 d . . . . .
H9 H -0.162401 0.298028 0.601848 0.067 Uiso 1 1 calc R U . . .
C11 C 0.0923(3) 0.5435(2) 0.76121(16) 0.0586(4) Uani 1 1 d . . . . .
H11A H -0.008981 0.631302 0.812740 0.070 Uiso 1 1 calc R U . . .
H11B H 0.167088 0.595976 0.699082 0.070 Uiso 1 1 calc R U . . .
N19 N 0.9697(3) 0.0148(3) 0.16505(18) 0.0883(6) Uani 1 1 d . . . . .
C13 C 0.4363(3) 0.4479(2) 0.81739(16) 0.0597(4) Uani 1 1 d . . . . .
H13 H 0.477247 0.522809 0.763933 0.072 Uiso 1 1 calc R U . . .
C15 C 0.5126(3) 0.2409(2) 0.96172(17) 0.0660(5) Uani 1 1 d . . . . .
H15 H 0.603408 0.176510 1.006014 0.079 Uiso 1 1 calc R U . . .
C16 C 0.3202(3) 0.2249(2) 0.97523(16) 0.0629(4) Uani 1 1 d . . . . .
H16 H 0.281024 0.148870 1.028309 0.075 Uiso 1 1 calc R U . . .
C18 C 0.8133(3) 0.0484(2) 0.22827(17) 0.0620(4) Uani 1 1 d . . . . .
C14 C 0.5710(3) 0.3522(2) 0.88281(18) 0.0694(5) Uani 1 1 d . . . . .
H14 H 0.701616 0.362923 0.873482 0.083 Uiso 1 1 calc R U . . .

loop_
_atom_site_aniso_label
_atom_site_aniso_U_11
_atom_site_aniso_U_22
_atom_site_aniso_U_33
_atom_site_aniso_U_23
_atom_site_aniso_U_13
_atom_site_aniso_U_12
S6 0.0652(3) 0.0617(3) 0.0558(3) -0.00207(18) -0.0194(2) -0.0270(2)
O10 0.0477(6) 0.0721(7) 0.0592(7) -0.0040(6) -0.0086(5) -0.0141(5)
N4 0.0479(7) 0.0593(7) 0.0493(7) 0.0002(6) -0.0109(5) -0.0212(6)
C12 0.0539(8) 0.0467(7) 0.0446(8) -0.0065(6) -0.0052(6) -0.0127(6)
C3 0.0460(7) 0.0492(8) 0.0467(8) 0.0083(6) -0.0162(6) -0.0189(6)
C7 0.0540(8) 0.0491(8) 0.0493(8) 0.0107(6) -0.0226(7) -0.0219(6)
C1 0.0465(8) 0.0528(8) 0.0485(8) 0.0082(6) -0.0139(6) -0.0132(6)
C2 0.0478(8) 0.0571(9) 0.0510(9) 0.0019(7) -0.0154(7) -0.0212(6)
C5 0.0550(9) 0.0541(8) 0.0497(9) 0.0043(7) -0.0136(7) -0.0200(7)
C8 0.0528(8) 0.0618(9) 0.0629(10) 0.0116(8) -0.0246(8) -0.0272(7)
C17 0.0539(9) 0.0578(9) 0.0563(10) -0.0020(7) -0.0032(7) -0.0181(7)
C9 0.0441(8) 0.0649(9) 0.0625(10) 0.0144(8) -0.0173(7) -0.0211(7)
C11 0.0605(10) 0.0534(9) 0.0559(10) -0.0037(7) -0.0107(8) -0.0101(7)
N19 0.0742(12) 0.0955(13) 0.0870(13) -0.0198(10) 0.0082(10) -0.0294(10)
C13 0.0621(10) 0.0615(9) 0.0580(10) 0.0041(7) -0.0090(8) -0.0259(8)
C15 0.0682(11) 0.0673(11) 0.0573(10) -0.0011(8) -0.0203(9) -0.0093(8)
C16 0.0731(11) 0.0571(9) 0.0516(10) 0.0052(7) -0.0061(8) -0.0167(8)
C18 0.0644(11) 0.0642(10) 0.0591(10) -0.0069(8) -0.0097(9) -0.0237(8)
C14 0.0593(10) 0.0818(12) 0.0721(12) -0.0017(10) -0.0175(9) -0.0265(9)

_geom_special_details            
;
 All esds (except the esd in the dihedral angle between two l.s. planes)
 are estimated using the full covariance matrix.  The cell esds are taken
 into account individually in the estimation of esds in distances, angles
 and torsion angles; correlations between esds in cell parameters are only
 used when they are defined by crystal symmetry.  An approximate (isotropic)
 treatment of cell esds is used for estimating esds involving l.s. planes.
;
loop_
_geom_bond_atom_site_label_1
_geom_bond_atom_site_label_2
_geom_bond_distance
_geom_bond_site_symmetry_2
_geom_bond_publ_flag
S6 C7 1.7299(17) . ?
S6 C5 1.7282(16) . ?
O10 C1 1.362(2) . ?
O10 C11 1.438(2) . ?
N4 C3 1.381(2) . ?
N4 C5 1.303(2) . ?
C12 C17 1.387(2) . ?
C12 C11 1.506(2) . ?
C12 C13 1.382(2) . ?
C3 C7 1.403(2) . ?
C3 C2 1.398(2) . ?
C7 C8 1.396(2) . ?
C1 C2 1.378(2) . ?
C1 C9 1.412(2) . ?
C2 H2 0.9300 . ?
C5 C18 1.439(2) . ?
C8 H8 0.9300 . ?
C8 C9 1.366(2) . ?
C17 H17 0.9300 . ?
C17 C16 1.381(3) . ?
C9 H9 0.9300 . ?
C11 H11A 0.9700 . ?
C11 H11B 0.9700 . ?
N19 C18 1.136(2) . ?
C13 H13 0.9300 . ?
C13 C14 1.377(3) . ?
C15 H15 0.9300 . ?
C15 C16 1.370(3) . ?
C15 C14 1.372(3) . ?
C16 H16 0.9300 . ?
C14 H14 0.9300 . ?

loop_
_geom_angle_atom_site_label_1
_geom_angle_atom_site_label_2
_geom_angle_atom_site_label_3
_geom_angle
_geom_angle_site_symmetry_1
_geom_angle_site_symmetry_3
_geom_angle_publ_flag
C5 S6 C7 87.96(7) . . ?
C1 O10 C11 118.23(13) . . ?
C5 N4 C3 109.38(13) . . ?
C17 C12 C11 121.03(15) . . ?
C13 C12 C17 118.28(15) . . ?
C13 C12 C11 120.65(15) . . ?
N4 C3 C7 114.75(14) . . ?
N4 C3 C2 124.14(13) . . ?
C2 C3 C7 121.11(14) . . ?
C3 C7 S6 110.18(12) . . ?
C8 C7 S6 129.58(12) . . ?
C8 C7 C3 120.24(15) . . ?
O10 C1 C2 125.14(14) . . ?
O10 C1 C9 114.68(14) . . ?
C2 C1 C9 120.18(15) . . ?
C3 C2 H2 120.9 . . ?
C1 C2 C3 118.25(14) . . ?
C1 C2 H2 120.9 . . ?
N4 C5 S6 117.73(13) . . ?
N4 C5 C18 120.76(15) . . ?
C18 C5 S6 121.48(13) . . ?
C7 C8 H8 120.9 . . ?
C9 C8 C7 118.27(15) . . ?
C9 C8 H8 120.9 . . ?
C12 C17 H17 119.7 . . ?
C16 C17 C12 120.65(16) . . ?
C16 C17 H17 119.7 . . ?
C1 C9 H9 119.0 . . ?
C8 C9 C1 121.96(15) . . ?
C8 C9 H9 119.0 . . ?
O10 C11 C12 113.64(13) . . ?
O10 C11 H11A 108.8 . . ?
O10 C11 H11B 108.8 . . ?
C12 C11 H11A 108.8 . . ?
C12 C11 H11B 108.8 . . ?
H11A C11 H11B 107.7 . . ?
C12 C13 H13 119.5 . . ?
C14 C13 C12 120.95(16) . . ?
C14 C13 H13 119.5 . . ?
C16 C15 H15 120.0 . . ?
C16 C15 C14 119.96(17) . . ?
C14 C15 H15 120.0 . . ?
C17 C16 H16 119.9 . . ?
C15 C16 C17 120.11(16) . . ?
C15 C16 H16 119.9 . . ?
N19 C18 C5 177.1(2) . . ?
C13 C14 H14 120.0 . . ?
C15 C14 C13 120.05(18) . . ?
C15 C14 H14 120.0 . . ?

loop_
_geom_torsion_atom_site_label_1
_geom_torsion_atom_site_label_2
_geom_torsion_atom_site_label_3
_geom_torsion_atom_site_label_4
_geom_torsion
_geom_torsion_site_symmetry_1
_geom_torsion_site_symmetry_2
_geom_torsion_site_symmetry_3
_geom_torsion_site_symmetry_4
_geom_torsion_publ_flag
S6 C7 C8 C9 -179.96(12) . . . . ?
O10 C1 C2 C3 -178.45(14) . . . . ?
O10 C1 C9 C8 178.20(14) . . . . ?
N4 C3 C7 S6 0.20(16) . . . . ?
N4 C3 C7 C8 -179.72(13) . . . . ?
N4 C3 C2 C1 179.53(13) . . . . ?
C12 C17 C16 C15 0.5(3) . . . . ?
C12 C13 C14 C15 0.2(3) . . . . ?
C3 N4 C5 S6 -0.05(17) . . . . ?
C3 N4 C5 C18 177.96(14) . . . . ?
C3 C7 C8 C9 -0.1(2) . . . . ?
C7 S6 C5 N4 0.14(13) . . . . ?
C7 S6 C5 C18 -177.85(14) . . . . ?
C7 C3 C2 C1 0.2(2) . . . . ?
C7 C8 C9 C1 0.5(2) . . . . ?
C1 O10 C11 C12 -75.38(18) . . . . ?
C2 C3 C7 S6 179.61(11) . . . . ?
C2 C3 C7 C8 -0.3(2) . . . . ?
C2 C1 C9 C8 -0.7(2) . . . . ?
C5 S6 C7 C3 -0.18(11) . . . . ?
C5 S6 C7 C8 179.73(15) . . . . ?
C5 N4 C3 C7 -0.10(18) . . . . ?
C5 N4 C3 C2 -179.49(14) . . . . ?
C17 C12 C11 O10 -46.7(2) . . . . ?
C17 C12 C13 C14 -0.2(3) . . . . ?
C9 C1 C2 C3 0.3(2) . . . . ?
C11 O10 C1 C2 1.8(2) . . . . ?
C11 O10 C1 C9 -177.03(13) . . . . ?
C11 C12 C17 C16 -178.22(15) . . . . ?
C11 C12 C13 C14 177.92(16) . . . . ?
C13 C12 C17 C16 -0.1(2) . . . . ?
C13 C12 C11 O10 135.24(16) . . . . ?
C16 C15 C14 C13 0.2(3) . . . . ?
C14 C15 C16 C17 -0.5(3) . . . . ?

loop_
_diffrn_refln_index_h
_diffrn_refln_index_k
_diffrn_refln_index_l
_diffrn_refln_intensity_net
_diffrn_refln_intensity_u
_diffrn_refln_scale_group_code
0 0 -1 51095.1 1341.86 29
0 0 1 49841 1333.79 22
0 0 -2 15060.3 473.794 29
0 0 2 15221.1 460.915 22
0 0 -3 134.69 37.4674 29
0 0 3 59.9402 27.4728 22
0 0 -4 8873.04 386.337 29
0 0 4 8840.39 368.82 22
0 0 -5 592.371 99.9719 29
0 0 5 658.267 72.642 28
0 0 5 769.629 102.563 22
0 0 6 13082.5 473.677 28
0 0 -6 12993.3 496.548 35
0 0 6 12788.2 555.98 22
0 0 7 70354.1 1955.57 28
0 0 -7 66334.2 1972.32 35
0 0 7 66386.1 2087.3 22
0 0 8 13993.1 549.205 28
0 0 8 12218.9 629.039 22
0 0 9 6116.37 343.473 28
0 0 10 4316.77 292.291 28
0 0 11 716.13 120.679 28
0 0 12 2036.49 184.351 28
0 0 13 624.485 91.9255 28
0 0 -13 382.2 82.8072 33
0 -1 13 161.085 55.3745 28
0 1 -13 146.386 50.3049 33
0 1 -11 168.849 73.0717 20
0 1 -10 49.0449 62.6897 20
0 -1 10 58.7522 36.617 24
0 1 -9 1613.06 233.02 20
0 -1 9 1600.57 138.128 24
0 1 -8 2971.5 308.178 29
0 -1 8 2653.99 177.709 24
0 1 -7 5478.89 391.032 29
0 -1 7 5572.2 369.899 22
0 1 -6 4080.24 300.313 29
0 1 -6 3718.87 209.562 35
0 -1 6 3605 270.826 22
0 -1 5 5841.48 318.209 22
0 -1 5 5502.26 247.279 28
0 1 -5 6316.42 341.223 29
0 -1 4 461.425 76.5915 22
0 1 -4 441.718 72.9543 29
0 -1 4 319.63 26.0358 13
0 -1 3 1483.68 114.026 22
0 -1 3 1380.16 65.3909 25
0 1 -3 1373.37 112.692 29
0 -1 3 1287.22 67.0186 13
0 -1 2 130863 3407.6 6
0 -1 2 132608 3403.8 40
0 1 -2 127136 3447.64 29
0 -1 2 134446 3400.91 25
0 -1 2 132403 3403.06 23
0 -1 2 123258 3398.74 13
0 -1 1 27561.5 757.531 23
0 1 -1 27925.4 759.276 29
0 -1 1 27325.5 758.759 13
0 -1 0 1270.27 67.1448 40
0 -1 0 1314.86 58.895 21
0 -1 0 1223.8 65.6877 23
0 -1 0 1375.15 68.1246 25
0 -1 0 1439.96 59.6948 19
0 1 1 15205 412.63 34
0 -1 -1 14646.3 419.556 29
0 -1 -1 14837.3 425.39 40
0 -1 -1 14309.6 423.671 23
0 -1 -1 14403.7 424.518 25
0 -1 -1 14842.2 430.174 6
0 -1 -2 80276.5 2096.28 6
0 -1 -2 81551.4 2090.74 40
0 -1 -2 79256.5 2132.41 29
0 -1 -2 78075.3 2088.47 13
0 1 2 78268.4 2107.01 22
0 -1 -2 78377.9 2088.5 25
0 -1 -3 159526 4162.21 29
0 -1 -3 156234 4059.57 13
0 -1 -3 153596 4056.84 25
0 1 3 158502 4122.96 22
0 -1 -4 55122.1 1621.68 29
0 1 4 55524.8 1575.69 22
0 1 5 10231.8 368.042 28
0 -1 -5 9968.01 463.881 29
0 -1 -5 9634.2 388.981 35
0 1 5 9894.81 418.451 22
0 1 6 10789 406.229 28
0 -1 -6 10255.5 521.999 29
0 -1 -6 10375.2 435.883 35
0 -1 -6 10192.1 391.283 37
0 1 6 10737.3 477.83 22
0 -1 -7 8609.14 511.244 29
0 1 7 8733.76 380.721 28
0 -1 -7 8548.46 414.035 35
0 1 7 8594.28 453.027 22
0 1 8 -9.46502 35.8805 28
0 -1 -8 21.0753 48.177 29
0 1 8 -15.6304 43.7607 22
0 1 9 326.546 82.951 28
0 1 10 4319.4 290.376 28
0 -1 -10 3863.28 375.922 20
0 -1 -11 1053.54 181.919 20
0 1 11 1213.41 150.019 28
0 -1 -12 303.431 79.302 33
0 -1 -12 310.607 57.5149 8
0 1 12 295.203 73.0799 28
0 1 13 61.6048 37.3665 28
0 -1 -13 76.6028 28.2421 16
0 -1 -13 24.6803 28.2417 33
0 -2 13 -7.44315 30.6751 28
0 -2 13 21.1281 23.6631 18
0 2 -13 32.0325 34.2489 33
0 -2 12 70.6528 44.7165 28
0 -2 11 3182.2 200.143 24
0 -2 11 3247.41 248.937 28
0 -2 10 179.061 55.3274 24
0 -2 10 207.419 69.8831 28
0 2 -10 148.986 85.2704 20
0 -2 9 32912.6 1042.67 24
0 2 -9 29880.4 1299.62 20
0 -2 9 32826.7 1102.99 28
0 -2 8 2954.97 198.653 24
0 2 -8 2687.58 285.705 20
0 -2 8 2726.71 217.134 28
0 2 -7 2477.89 252.978 20
0 -2 7 2539.83 171.349 24
0 2 -7 2520.15 260.212 29
0 -2 7 2421.21 180.9 28
0 -2 6 2017.29 141.463 24
0 -2 6 1827.38 145.155 28
0 -2 5 11953.5 402.497 24
0 2 -5 12667.5 528.77 29
0 -2 5 10816.4 400.185 28
0 -2 5 10266.5 352.279 13
0 -2 4 1307.84 136.796 22
0 -2 4 1523.76 92.9988 25
0 -2 4 1544.53 99.9501 13
0 2 -3 54570.7 1560.97 29
0 -2 3 54211.2 1506.62 13
0 -2 3 57026.9 1503.61 25
0 -2 3 51672.9 1559.89 22
0 -2 3 54121 1513.39 6
0 -2 2 977689 25141.5 6
0 -2 2 927623 25126.5 40
0 2 -2 965436 25132 29
0 2 -2 999999 25136.7 20
0 -2 2 959349 25125.7 23
0 -2 2 988268 25158.1 22
0 -2 2 979245 25126.3 25
0 -2 2 988248 25130.2 13
0 -2 1 485257 13054.2 23
0 2 -1 509127 13022 20
0 -2 1 513955 13062.3 13
0 -2 0 2372.94 134.65 40
0 -2 0 2351.21 132.042 23
0 -2 0 2436.49 131.8 25
0 -2 0 2649.09 114.594 21
0 -2 0 2628.75 112.237 19
0 -2 -1 201682 5249.85 6
0 2 1 197404 5180.17 34
0 -2 -1 200278 5239.29 40
0 -2 -1 201597 5238.04 25
0 -2 -1 200046 5226.55 19
0 -2 -2 407560 10348.2 6
0 -2 -2 397477 10336.5 40
0 -2 -2 409724 10321.7 29
0 -2 -2 391361 10332.1 13
0 -2 -2 377888 10332.3 25
0 -2 -2 400636 10336 23
0 -2 -3 72460.2 1984.8 29
0 -2 -3 71408.9 1941.84 13
0 -2 -3 71732.9 1938.78 25
0 2 3 70633.4 1931.86 22
0 -2 -4 50623.8 1501.39 29
0 -2 -4 50921.9 1393.12 25
0 2 4 50557.2 1440.74 22
0 -2 -4 50358.4 1397.77 13
0 -2 -5 40938.3 1258.2 29
0 2 5 42096.8 1126.22 28
0 -2 -5 41543 1155.35 37
0 -2 -5 41655.5 1184.45 35
0 2 5 41582.9 1188.1 22
0 -2 -5 35341.4 1050.62 25
0 -2 -5 36400.2 1061.36 13
0 2 6 56372.5 1671.68 22
0 -2 -6 53910.6 1756.06 29
0 2 6 56879.3 1596.22 28
0 -2 -6 54291.8 1613.92 37
0 2 7 4043.83 281.886 22
0 -2 -7 3642.36 313.825 29
0 2 7 4093.28 237.722 28
0 -2 -7 4507.72 248.957 37
0 2 8 10900.3 459.645 28
0 2 8 8865.15 491.12 22
0 -2 -9 150.85 85.4111 20
0 2 9 150.096 61.3915 28
0 -2 -10 5689.77 451.655 20
0 2 10 5951.47 343.775 28
0 -2 -11 261.025 62.1404 8
0 -2 -11 202.115 70.9924 33
0 2 11 236.924 68.8015 28
0 -2 -12 9.91056 35.842 33
0 -2 -12 98.6578 46.5097 38
0 -2 -12 75.8183 34.6597 8
0 2 12 44.8103 40.9921 28
0 -2 -12 58.3683 39.1336 16
0 2 13 185.545 48.2503 28
0 -2 -13 243.696 46.5121 16
0 -2 -13 270.835 56.4412 38
0 3 -13 404.358 65.8441 33
0 -3 13 318.399 42.1621 9
0 -3 13 373.731 55.3582 43
0 -3 13 421.298 57.2333 18
0 -3 12 248.716 68.4959 28
0 -3 12 324.553 59.5761 43
0 -3 12 272.227 57.4416 9
0 3 -12 280.982 72.9713 33
0 -3 11 1700.26 146.158 24
0 -3 11 1969.45 184.109 28
0 3 -10 5682.08 468.368 20
0 -3 10 6115.07 329.973 24
0 -3 10 7041.82 381.009 28
0 -3 9 51.3191 28.1551 42
0 -3 9 34.3716 50.731 28
0 3 -9 46.5105 65.1177 20
0 -3 9 39.776 46.8764 24
0 -3 8 1558.84 159.61 28
0 -3 8 1581.78 153.376 24
0 3 -8 1258.01 202.773 20
0 -3 7 1016.54 120.827 28
0 -3 7 1135.33 107.547 11
0 -3 7 1358.38 133.554 24
0 3 -7 1180.64 177.212 20
0 3 -6 2340.64 232.365 20
0 -3 6 2238.9 164.502 24
0 -3 6 2032.15 156.702 28
0 -3 5 542.141 74.1654 24
0 -3 5 748.799 74.1178 25
0 3 -5 546.891 97.2351 29
0 -3 5 633.861 77.2787 28
0 3 -5 602.035 102.9 20
0 -3 5 620.265 75.2106 13
0 3 -4 9509.3 415.311 20
0 -3 4 8766.45 350.757 24
0 -3 4 9819.61 367.997 25
0 3 -4 9255.45 411.12 29
0 -3 4 9564.96 377.487 13
0 3 -3 16089.5 570.042 20
0 -3 3 17051.4 569.472 25
0 -3 3 16370.3 581.304 6
0 -3 3 16768.7 574.638 13
0 -3 2 16234.5 584.462 6
0 -3 2 16875.7 586.863 40
0 -3 2 17621.3 577.329 25
0 3 -2 16411.9 537.638 20
0 -3 2 17068.8 579.058 13
0 -3 1 46934.9 1287.08 21
0 -3 1 44247.1 1345.68 13
0 -3 1 46222.4 1270.53 19
0 -3 0 6804.6 309.513 6
0 -3 0 6126.52 293.775 25
0 -3 0 6847.33 257.204 21
0 -3 0 6549.98 291.665 23
0 -3 0 6993 254.733 19
0 -3 0 7099.73 305.662 13
0 3 0 6759.2 246.064 34
0 -3 -1 532.118 72.8801 40
0 3 1 517.442 43.8667 34
0 -3 -2 4646.48 236.414 6
0 -3 -2 4312.39 221.718 40
0 -3 -2 4009.77 216.597 13
0 -3 -2 4243.27 216.947 25
0 3 2 3752.59 134.08 22
0 -3 -3 6228.78 286.896 13
0 -3 -3 6594.1 289.401 25
0 3 3 6243.25 221.226 22
0 -3 -4 81776.1 2212.56 35
0 -3 -4 81047.6 2215.94 37
0 -3 -4 80242.5 2192.19 25
0 3 4 75439.2 2145.14 22
0 -3 -4 79991.4 2201.11 13
0 -3 -5 61166.1 1767.07 35
0 -3 -5 61469.5 1761.42 37
0 3 5 62448.1 1687.88 28
0 -3 -5 59663.9 1681.81 25
0 3 5 60669.7 1710.37 22
0 -3 -5 57536.8 1692.65 13
0 -3 -6 1457.42 145.01 37
0 -3 -6 1644.95 141.331 12
0 3 6 1485.54 124.868 28
0 -3 -7 977.266 113.801 12
0 -3 -7 757.305 85.6425 14
0 3 7 842.201 102.074 28
0 3 8 1880.93 164.246 28
0 -3 -8 1757.4 220.574 20
0 -3 -8 1942.4 162.448 12
0 -3 -9 36.1905 49.7219 33
0 -3 -9 40.268 31.8995 12
0 3 9 10.0375 38.0605 28
0 -3 -9 119.115 55.5878 20
0 -3 -9 20.1142 45.9882 8
0 3 10 1794.38 167.216 28
0 -3 -10 2017.76 172.712 8
0 -3 -10 1437.83 199.022 20
0 -3 -10 1878.02 194.032 38
0 -3 -10 1714.18 181.861 33
0 3 11 319.139 71.2604 28
0 -3 -11 263.194 69.152 16
0 -3 -11 204.033 56.4357 8
0 -3 -11 347.797 85.3382 38
0 -3 -12 573.038 85.5612 16
0 -3 -12 382.794 59.8661 8
0 -3 -12 557.39 85.9063 38
0 -3 -13 365.9 49.9886 16
0 -4 13 449.563 52.6357 18
0 -4 12 57.1212 30.6345 43
0 4 -12 13.4164 28.701 33
0 -4 12 26.2645 25.5259 24
0 -4 12 43.6678 31.2059 9
0 -4 11 3143 205.713 43
0 -4 11 2991.52 197.965 24
0 -4 10 3941.57 265.471 28
0 -4 10 4236.66 264.106 24
0 -4 10 3835.94 248.051 43
0 -4 9 2252.82 201.682 28
0 -4 9 1914.92 133.107 42
0 -4 9 2283.39 187.48 43
0 -4 9 2137.29 190.262 24
0 4 -9 2290.31 263.554 20
0 -4 9 2096.6 157.289 11
0 -4 8 5616.98 325.634 28
0 -4 8 5210.6 251.46 42
0 -4 8 5087.07 312.615 24
0 4 -8 5151.41 422.201 20
0 -4 8 5362.85 279.55 11
0 -4 7 19110.3 712.986 28
0 -4 7 19580.1 652.856 42
0 4 -7 18006.6 857.698 20
0 -4 7 18262.4 709.986 24
0 -4 7 21065.8 695.392 11
0 -4 6 45.5056 34.7208 11
0 -4 6 87.3162 39.0859 42
0 -4 6 74.707 39.1593 28
0 -4 6 109.174 53.0525 24
0 4 -6 48.7409 52.5538 20
0 -4 5 9279.01 385.239 11
0 -4 5 9157.79 323.505 41
0 -4 5 10064.9 373.571 42
0 -4 5 9485.5 390.456 43
0 -4 5 8745.28 318.174 26
0 -4 5 8960.08 371.555 28
0 4 -5 9838.68 475.584 20
0 -4 5 8936.9 384.812 25
0 -4 5 8570.14 389.372 24
0 -4 5 8684.14 402.176 13
0 -4 4 117506 3168.87 11
0 -4 4 115797 3105.38 26
0 -4 4 116984 3138.3 42
0 -4 4 117939 3107.65 41
0 -4 4 115277 3164.78 43
0 4 -4 115079 3228.73 20
0 -4 4 114648 3207.11 25
0 -4 4 115148 3225.66 13
0 -4 3 109992 2898.19 26
0 -4 3 107109 2916.59 42
0 -4 3 109517 2901.97 41
0 -4 3 110204 2941.65 43
0 -4 3 107333 2990.28 21
0 4 -3 106340 2949.75 20
0 -4 3 110706 3012.46 25
0 -4 3 102288 2932.67 24
0 -4 3 110155 3022.2 13
0 -4 2 3657.7 243.326 6
0 -4 2 3769.98 194.568 43
0 -4 2 3968.71 185.228 41
0 -4 2 3869.91 183.212 26
0 -4 2 3845.14 205.659 21
0 -4 2 3934.74 242.468 25
0 -4 2 3619.36 196.3 24
0 -4 2 3683.91 177.073 19
0 -4 2 4161.35 251.261 13
0 4 -1 36950.8 1078.12 34
0 -4 1 37243.8 1060.5 43
0 -4 1 37164.5 1054.64 42
0 -4 1 37255.1 1059.54 24
0 -4 1 37378.9 1061.27 21
0 -4 1 40434.2 1176.67 13
0 -4 0 17756.5 675.351 6
0 4 0 16911.2 552.619 34
0 -4 0 18620.6 582.993 41
0 -4 0 18735.4 578.45 42
0 -4 0 19182.5 584.561 26
0 -4 0 18443 571.839 24
0 -4 0 18637.5 668.406 25
0 -4 0 20303.4 691.079 13
0 -4 -1 6093.98 265.85 37
0 -4 -1 6265.82 249.319 42
0 -4 -1 6487.35 257.538 41
0 -4 -1 6307.99 256.918 26
0 -4 -1 6625.41 329.545 25
0 -4 -1 5781.88 322.453 6
0 -4 -2 22304.2 671.177 42
0 -4 -2 22193.2 682.511 41
0 -4 -2 22086.4 682.157 26
0 -4 -2 22020.1 692.856 38
0 -4 -2 22619.9 724.657 37
0 -4 -2 21761.7 776.314 25
0 -4 -2 22645.6 787.5 13
0 -4 -3 115333 3112.23 41
0 -4 -3 115835 3139.81 38
0 -4 -3 116933 3184.48 37
0 -4 -3 116324 3113.35 26
0 -4 -3 115950 3221.43 25
0 -4 -3 119168 3244.6 13
0 -4 -4 163.683 50.0077 5
0 -4 -4 147.871 49.622 8
0 -4 -4 85.3603 39.1172 38
0 -4 -4 148.686 35.8268 41
0 -4 -4 89.2464 39.0747 12
0 -4 -4 122.8 45.9088 13
0 -4 -4 119.263 32.8625 26
0 -4 -4 78.6756 38.8184 25
0 -4 -4 185.973 51.1475 16
0 -4 -4 99.7002 41.6419 14
0 -4 -5 3561.42 220.091 38
0 -4 -5 3554.17 240.439 37
0 -4 -5 3435.58 225.182 13
0 -4 -5 3518.11 202.669 14
0 -4 -5 3711.09 230.473 12
0 -4 -5 3351.07 210.555 25
0 -4 -5 3567.68 235.361 8
0 -4 -6 5202 287.669 38
0 -4 -6 4828.25 254.056 14
0 -4 -6 5352.59 292.468 12
0 -4 -6 5499.71 314.221 8
0 -4 -7 4448.76 275.189 12
0 -4 -7 4406.55 244.185 14
0 -4 -7 5064.56 306.957 8
0 -4 -7 4529.99 283.835 38
0 -4 -8 14192.6 584.2 12
0 -4 -8 14752 545.298 14
0 -4 -8 16532.9 645.177 16
0 -4 -8 15777.7 635.182 8
0 -4 -8 14672.6 623.134 38
0 -4 -9 50.8532 37.5267 12
0 -4 -9 43.8662 56.0608 16
0 -4 -9 -11.8387 38.2801 38
0 -4 -9 52.9256 46.8635 8
0 -4 -10 626.654 103.558 16
0 -4 -10 592.712 105.425 38
0 -4 -10 639.359 100.316 8
0 -4 -11 267.277 67.2386 16
0 -4 -11 369.344 74.298 38
0 -4 -11 311.568 66.2265 8
0 -4 -12 1076.9 101.282 38
0 -4 -12 1071.8 100.556 16
0 -4 -13 270.158 39.4158 15
0 -4 -13 249.756 33.0212 16
0 -5 12 860.546 75.002 43
0 -5 12 834.473 81.8885 18
0 -5 12 843.921 76.0712 9
0 -5 11 657.556 82.4846 43
0 -5 11 533.849 79.8741 9
0 -5 11 459.186 73.3188 24
0 -5 10 312.774 67.6048 43
0 -5 10 235.016 60.9824 24
0 -5 10 360.7 77.6026 9
0 -5 9 1466.95 131.614 11
0 -5 9 1518.07 160.807 9
0 -5 9 1278.69 105.287 42
0 -5 9 1316.2 144.794 43
0 -5 9 1159.72 140.412 24
0 -5 8 291.345 72.8542 11
0 -5 8 199.503 48.5646 42
0 -5 8 191.239 67.8473 43
0 -5 8 227.715 74.9706 24
0 -5 7 3813.42 239.916 11
0 -5 7 3187.33 238.785 43
0 -5 7 3338.49 205.678 42
0 -5 7 3272.58 248.128 24
0 -5 6 2072.58 172.975 11
0 -5 6 1808.87 181.785 24
0 -5 6 1648.23 168.05 43
0 -5 6 2096.95 158.867 42
0 -5 5 5434.24 261.217 7
0 -5 5 6526.19 267.649 41
0 -5 5 6483.41 302.767 42
0 -5 5 6411.65 326.479 43
0 -5 5 6579.36 329.832 11
0 -5 5 6001.48 276.059 10
0 -5 5 5513.41 269.566 3
0 -5 5 6393.1 261.674 26
0 -5 5 5856.88 327.799 25
0 -5 5 6242.02 359.987 13
0 -5 4 3377.05 203.648 7
0 -5 4 4398.41 251.468 43
0 -5 4 4147.82 229.065 42
0 -5 4 3876.21 203.109 41
0 -5 4 3845.16 212.951 10
0 -5 4 3592.24 227.688 12
0 -5 4 4803.24 281.722 9
0 -5 4 4133.86 245.735 11
0 -5 4 3878.42 214.094 3
0 -5 4 4121.22 204.312 26
0 -5 4 3698.18 256.721 25
0 -5 4 4194.02 251.038 24
0 -5 4 4298.17 294.765 13
0 -5 3 6642.14 319.08 8
0 -5 3 7055.36 317.992 7
0 -5 3 6999.05 303.066 41
0 -5 3 7152.68 325.708 42
0 -5 3 7852.73 344.659 43
0 -5 3 7842.32 352.091 11
0 -5 3 7295.4 317.074 10
0 -5 3 7132.15 335.74 12
0 -5 3 8025.92 372.715 9
0 -5 3 6915.87 318.813 2
0 -5 3 7446.66 320.874 3
0 -5 3 7537.66 310.988 26
0 -5 3 7133.8 338.518 24
0 -5 3 7185.49 388.283 25
0 -5 3 7598.64 412.918 13
0 -5 2 208.662 54.5001 9
0 -5 2 249.056 54.0897 7
0 -5 2 273.244 55.1298 8
0 -5 2 239.402 54.6438 11
0 -5 2 181.301 51.3432 12
0 -5 2 142.488 45.9101 10
0 -5 2 188.205 65.9104 13
0 -5 2 165.732 49.5466 43
0 -5 2 153.162 39.5815 41
0 -5 2 158.371 44.2654 2
0 -5 2 189.252 50.8388 3
0 -5 2 239.044 49.2274 26
0 -5 2 177.733 50.2815 24
0 -5 2 128.047 58.2125 25
0 -5 2 291.665 50.0595 14
0 -5 1 7423.09 328.422 8
0 -5 1 7306.08 316.952 42
0 -5 1 8564.85 349.046 12
0 -5 1 7204.9 329.84 11
0 -5 1 7510.92 325.205 10
0 -5 1 7813.18 328.163 3
0 -5 1 6735.34 302.168 1
0 -5 1 7979.92 320.634 24
0 -5 1 6279.64 295.135 14
0 -5 1 7672.6 410.466 13
0 -5 0 7970.62 342.921 7
0 -5 0 8876.12 343.45 42
0 -5 0 8114.82 335.801 41
0 -5 0 8358.53 349.902 10
0 -5 0 9084.07 371.299 12
0 -5 0 8193.62 348.137 3
0 -5 0 7903.94 330.729 1
0 -5 0 7123.27 332.173 2
0 -5 0 8231.99 338.138 26
0 -5 0 8895.38 441.146 25
0 -5 0 8909.14 446.356 13
0 -5 0 7966.18 337.355 14
0 -5 -1 11566.6 417.178 42
0 -5 -1 11561 422.545 41
0 -5 -1 11962 457.762 12
0 -5 -1 11240.7 432.736 10
0 -5 -1 11633.8 437.959 3
0 -5 -1 10600.6 415.161 1
0 -5 -1 10170.8 418.994 2
0 -5 -1 11319.5 421.359 26
0 -5 -1 11335.8 525.097 25
0 -5 -1 11874 456.898 8
0 -5 -1 9986.93 416.691 7
0 -5 -2 3749.3 226.016 8
0 -5 -2 2954.81 188 7
0 -5 -2 2979.5 190.554 5
0 -5 -2 3133.17 191.995 2
0 -5 -2 3342.11 197.251 3
0 -5 -2 3116.81 189.409 1
0 -5 -2 3221.53 176.952 42
0 -5 -2 3557.5 192.786 41
0 -5 -2 3183.23 190.875 10
0 -5 -2 3261.18 208.012 12
0 -5 -2 3252.07 187.003 26
0 -5 -2 3328.37 250.828 25
0 -5 -2 3125.17 187.966 15
0 -5 -2 2926.33 245.483 13
0 -5 -2 3225.39 200.27 14
0 -5 -2 3148.91 185.116 16
0 -5 -3 1595.7 129.465 7
0 -5 -3 1729.71 156.157 8
0 -5 -3 1313.53 128.219 5
0 -5 -3 1453.64 123.37 2
0 -5 -3 1424.24 126.101 3
0 -5 -3 1615.08 125.554 41
0 -5 -3 1691.76 136.901 38
0 -5 -3 1645.27 132.138 10
0 -5 -3 1774.24 130.173 26
0 -5 -3 1447.3 164.877 25
0 -5 -3 1304.06 162.564 13
0 -5 -3 1887.68 147.535 14
0 -5 -3 1992.94 150.165 15
0 -5 -3 1797.15 143.371 16
0 -5 -4 1518.1 141.036 5
0 -5 -4 1165.25 109.735 7
0 -5 -4 1594.13 161.381 8
0 -5 -4 1550.19 127.142 3
0 -5 -4 1681.74 123.081 41
0 -5 -4 1677.19 141.199 38
0 -5 -4 1740.42 158.932 12
0 -5 -4 1458.22 123.312 10
0 -5 -4 1336.03 112.379 26
0 -5 -4 1463.77 159.987 25
0 -5 -4 1382.7 133.493 14
0 -5 -4 1612.88 144.778 16
0 -5 -4 1304.55 163.473 13
0 -5 -5 102.842 57.0654 8
0 -5 -5 273.826 47.7712 41
0 -5 -5 89.1688 44.5983 38
0 -5 -5 181.92 45.0895 3
0 -5 -5 204.357 66.0098 13
0 -5 -5 174.249 57.5276 12
0 -5 -5 153.599 43.4669 10
0 -5 -5 156.562 56.0929 25
0 -5 -5 144.953 36.6865 26
0 -5 -5 159.317 57.6377 14
0 -5 -5 50.959 52.2436 16
0 -5 -6 14317.9 582.404 12
0 -5 -6 14390.8 596.943 16
0 -5 -6 12970.7 528.522 14
0 -5 -6 14716.7 620.351 8
0 -5 -6 12677.8 550.042 38
0 -5 -7 10617 492.843 12
0 -5 -7 11094.1 521.055 16
0 -5 -7 10635.5 451.567 14
0 -5 -7 11878.4 541.58 8
0 -5 -7 9912.53 477.6 38
0 -5 -8 2168.33 188.203 12
0 -5 -8 1854.17 150.422 14
0 -5 -8 1766.21 176.789 38
0 -5 -8 2225.7 205.923 8
0 -5 -9 1997.52 167.279 12
0 -5 -9 1972 180.433 38
0 -5 -10 134.478 52.0471 8
0 -5 -10 154.119 49.1731 38
0 -5 -10 102.589 48.9714 16
0 -5 -11 105.604 44.4172 16
0 -5 -11 188.795 52.3343 15
0 -5 -11 68.3683 31.6824 8
0 -5 -12 10.4078 18.1743 16
0 -5 -12 17.3334 19.8145 15
0 -6 11 108.468 30.9864 43
0 -6 11 61.1228 30.008 18
0 -6 11 100.848 34.8289 9
0 -6 10 849.512 94.6036 43
0 -6 10 966.727 104.357 24
0 -6 10 967.3 104.159 18
0 -6 10 1155.04 115.2 9
0 -6 9 1862.14 138.079 11
0 -6 9 1769.04 161.806 9
0 -6 9 1661.71 151.368 43
0 -6 9 1605.37 156.45 24
0 -6 8 2059.32 192.082 9
0 -6 8 1861.52 161.494 11
0 -6 8 1996.05 142.444 42
0 -6 8 1747.87 170.603 43
0 -6 8 2038.16 189.081 24
0 -6 7 1871.79 169.018 11
0 -6 7 1653.26 169.224 43
0 -6 7 1895.82 151.491 42
0 -6 6 25560.4 874.309 11
0 -6 6 24823.9 819.167 42
0 -6 5 991.784 153.123 13
0 -6 5 1433.49 128.017 10
0 -6 5 1711.53 168.93 11
0 -6 5 1561.99 171.379 9
0 -6 5 1220.39 118.849 3
0 -6 5 1524.12 118.178 26
0 -6 5 1180 148.378 24
0 -6 5 1162.95 146.325 25
0 -6 5 1342.57 115.274 41
0 -6 5 1927.18 160.04 42
0 -6 5 1405.48 152.834 43
0 -6 4 4948.01 270.412 7
0 -6 4 6011.83 325.367 43
0 -6 4 5981.7 307.646 42
0 -6 4 5738.8 272.267 41
0 -6 4 6434.7 343.103 11
0 -6 4 6393.57 357.128 9
0 -6 4 4977.17 304.132 12
0 -6 4 5815.92 287.816 10
0 -6 4 5258.37 280.425 3
0 -6 4 5731.33 269.34 26
0 -6 4 5899.4 327.798 24
0 -6 4 5150.65 340.417 25
0 -6 4 5243.06 361.499 13
0 -6 3 4445.6 269.08 8
0 -6 3 4839.9 268.587 7
0 -6 3 5120.26 259.324 41
0 -6 3 5443.62 298.939 43
0 -6 3 4897.01 277.289 42
0 -6 3 5723.25 325.951 9
0 -6 3 5066.74 272.622 10
0 -6 3 5047.39 292.023 12
0 -6 3 4901.67 267.127 3
0 -6 3 5116.57 255.695 26
0 -6 3 5294.96 342.491 25
0 -6 3 5177.28 288.071 24
0 -6 3 4529.79 339.5 13
0 -6 2 29.9075 39.4743 9
0 -6 2 24.7557 35.2931 7
0 -6 2 8.81107 31.8501 8
0 -6 2 -9.22447 42.1756 12
0 -6 2 16.1808 48.9329 13
0 -6 2 24.6239 35.1053 10
0 -6 2 9.95468 44.0687 11
0 -6 2 58.1087 36.1908 41
0 -6 2 32.8109 35.0829 3
0 -6 2 -16.428 32.5256 24
0 -6 2 42.7668 30.4864 26
0 -6 2 57.5313 54.5242 25
0 -6 2 12.887 31.2493 14
0 -6 1 6263.81 309.459 42
0 -6 1 6353.78 314.942 10
0 -6 1 5702.01 318.02 11
0 -6 1 6045.74 321.426 12
0 -6 1 6510.49 326.283 9
0 -6 1 5805.11 305.1 3
0 -6 1 5568.35 284.386 14
0 -6 1 5937.82 406.395 13
0 -6 1 5894.69 317.58 8
0 -6 0 1057.53 119.059 7
0 -6 0 961.008 106.425 5
0 -6 0 1140.1 117.65 41
0 -6 0 1105.33 115.561 42
0 -6 0 984.61 122.392 12
0 -6 0 1070.67 122.178 11
0 -6 0 1121.33 123.019 10
0 -6 0 916.192 107.967 9
0 -6 0 1104.8 168.908 13
0 -6 0 1253.63 128.751 3
0 -6 0 982.008 112.823 2
0 -6 0 1040.55 111.891 26
0 -6 0 760.356 137.246 25
0 -6 0 1052.27 117.647 14
0 -6 -1 29394.5 993.179 7
0 -6 -1 28538.1 975.119 5
0 -6 -1 33089.9 995.068 41
0 -6 -1 32903.4 987.579 42
0 -6 -1 32436.3 1014.71 10
0 -6 -1 30301.4 965.19 9
0 -6 -1 34234.6 1049.75 12
0 -6 -1 32356.3 999.634 11
0 -6 -1 28834.2 982.684 2
0 -6 -1 33114.5 1023.45 3
0 -6 -1 31152.1 987.713 26
0 -6 -1 32316.2 1160.69 25
0 -6 -1 29595.2 958.702 15
0 -6 -1 30714.2 1168.38 13
0 -6 -2 4218.23 253.982 5
0 -6 -2 4371.91 253.879 7
0 -6 -2 4917.16 296.674 8
0 -6 -2 4372.71 247.284 41
0 -6 -2 4644.86 243.676 11
0 -6 -2 4195.71 226.08 9
0 -6 -2 5125.84 293.134 12
0 -6 -2 4870.17 272.58 10
0 -6 -2 4455.97 262.072 3
0 -6 -2 4383.03 246.201 26
0 -6 -2 4489.13 329.241 25
0 -6 -2 4847.48 251.815 15
0 -6 -2 4508.63 265.707 14
0 -6 -2 4834.3 363.941 13
0 -6 -3 755.198 103.016 5
0 -6 -3 842.507 120.703 8
0 -6 -3 604.349 88.6897 7
0 -6 -3 758.881 94.1804 41
0 -6 -3 718.251 132.166 13
0 -6 -3 633.21 93.8665 10
0 -6 -3 767.004 103.592 3
0 -6 -3 773.073 93.9944 26
0 -6 -3 672.561 126.866 25
0 -6 -3 841.036 112.188 14
0 -6 -3 657.406 91.0316 15
0 -6 -3 655.997 90.1001 16
0 -6 -4 3532.1 260.589 8
0 -6 -4 2785.57 182.139 41
0 -6 -4 3176.8 206.396 10
0 -6 -4 3618.44 253.968 12
0 -6 -4 2706.98 192.292 3
0 -6 -4 2703.95 180.386 26
0 -6 -4 2333.82 229.865 25
0 -6 -4 3050.94 213.79 16
0 -6 -4 2854.23 267.973 13
0 -6 -4 3057.38 210.802 15
0 -6 -4 2805.81 215.511 14
0 -6 -5 446.526 101.198 8
0 -6 -5 372.38 68.5442 10
0 -6 -5 548.81 102.255 13
0 -6 -5 326.633 81.727 12
0 -6 -5 310.746 56.3977 41
0 -6 -5 483.528 73.8373 3
0 -6 -5 340.8 58.0573 26
0 -6 -5 336.006 79.7646 14
0 -6 -5 458.015 86.8631 15
0 -6 -5 562.192 97.5136 16
0 -6 -6 931.553 142.96 8
0 -6 -6 792.141 112.517 14
0 -6 -6 1032.98 130.309 15
0 -6 -6 892.798 134.411 16
0 -6 -6 1099.89 141.882 12
0 -6 -7 553.501 115.887 8
0 -6 -7 697.984 116.885 16
0 -6 -7 543.588 90.0724 14
0 -6 -7 566.846 101.183 15
0 -6 -7 593.376 105.404 12
0 -6 -8 633.627 111.791 8
0 -6 -8 640.457 106.981 16
0 -6 -8 833.669 114.502 15
0 -6 -8 641.453 85.7336 14
0 -6 -8 614.192 102.179 12
0 -6 -9 2170.02 172.747 8
0 -6 -9 2208.57 174.344 16
0 -6 -9 1717.29 117.297 14
0 -6 -9 2294.41 173.863 15
0 -6 -10 3219.61 182.511 8
0 -6 -10 3543.34 193.088 15
0 -7 10 21.2493 26.1645 9
0 -7 10 23.4162 19.8755 18
0 -7 9 139.805 41.8225 18
0 -7 9 127.408 35.5027 11
0 -7 8 121.952 47.832 43
0 -7 8 188.589 49.9674 18
0 -7 8 90.4173 43.7978 11
0 -7 7 139.049 61.2155 9
0 -7 7 164.949 44.8242 42
0 -7 7 127.177 53.0377 43
0 -7 7 73.136 56.1021 24
0 -7 7 137.677 50.7999 18
0 -7 7 82.8803 51.9832 11
0 -7 6 230.797 79.5998 9
0 -7 6 195.818 71.8251 11
0 -7 6 189.201 67.5154 43
0 -7 6 173.983 53.5256 42
0 -7 6 229.819 74.4597 24
0 -7 6 172.38 55.0715 18
0 -7 5 2827.37 189.246 10
0 -7 5 2962.4 238.517 9
0 -7 5 3847.39 263.007 11
0 -7 5 3563.45 227.284 42
0 -7 5 2998.48 190.91 3
0 -7 5 3329.04 247.08 24
0 -7 5 2932.27 208.179 18
0 -7 4 9.23667 43.5389 42
0 -7 4 13.2145 30.2227 41
0 -7 4 127.303 57.5229 13
0 -7 4 68.1477 63.6044 11
0 -7 4 23.9007 40.734 10
0 -7 4 85.4309 45.2729 3
0 -7 4 19.2154 30.1999 26
0 -7 4 92.8686 42.8999 25
0 -7 4 -11.8095 48.6764 9
0 -7 3 5412.08 280.869 41
0 -7 3 6128.6 350.24 9
0 -7 3 5705.33 305.023 10
0 -7 3 5889.47 336.022 12
0 -7 3 5465.01 301.163 3
0 -7 3 5993.1 288.949 26
0 -7 3 5022.68 357.436 25
0 -7 3 5238.1 391.565 13
0 -7 2 3715.66 259.007 8
0 -7 2 3439.24 240.051 7
0 -7 2 3992.18 240.613 41
0 -7 2 4044.73 271.368 12
0 -7 2 4342.25 263.012 10
0 -7 2 4594.22 292.66 11
0 -7 2 4038.76 274.729 9
0 -7 2 4156.64 257.63 3
0 -7 2 4091.6 236.831 26
0 -7 2 3745.81 311.828 25
0 -7 2 4057.41 348.209 13
0 -7 1 2910.06 211.623 42
0 -7 1 3253.44 228.881 10
0 -7 1 2974.09 229.29 11
0 -7 1 2892.66 225.948 12
0 -7 1 2986.07 217.076 9
0 -7 1 2974.19 218.624 3
0 -7 1 2625.58 280.85 13
0 -7 1 2179.79 178.762 14
0 -7 1 2908 231.259 8
0 -7 0 702.242 104.359 7
0 -7 0 538.799 82.0713 5
0 -7 0 618.373 93.6943 9
0 -7 0 749.544 105.88 41
0 -7 0 703.701 103.249 42
0 -7 0 713.025 111.428 10
0 -7 0 479.825 122.129 13
0 -7 0 604.203 106.753 12
0 -7 0 827.361 118.293 11
0 -7 0 697.659 109.424 3
0 -7 0 776.719 106.017 26
0 -7 0 661.586 134.588 25
0 -7 0 699.526 101.898 14
0 -7 -1 894.857 108.088 5
0 -7 -1 921.015 119.641 7
0 -7 -1 1208.06 129.247 41
0 -7 -1 1390.81 150.161 10
0 -7 -1 1084.21 185.718 13
0 -7 -1 1470.76 157.188 12
0 -7 -1 1006.01 121 11
0 -7 -1 1055.1 111.273 9
0 -7 -1 1152.36 125.546 26
0 -7 -1 1175.29 174.738 25
0 -7 -1 1029.36 130.758 14
0 -7 -2 39.9792 60.4486 13
0 -7 -2 80.116 49.8932 10
0 -7 -2 -11.4959 55.7461 12
0 -7 -2 6.87858 29.4174 11
0 -7 -2 8.58574 33.9944 41
0 -7 -2 59.441 51.8895 3
0 -7 -2 -16.8901 44.2332 26
0 -7 -2 17.2387 34.1275 25
0 -7 -2 8.6018 34.058 7
0 -7 -2 16.8102 34.638 5
0 -7 -2 -22.7427 59.5602 8
0 -7 -3 12.0037 45.5081 8
0 -7 -3 24.3291 33.4264 41
0 -7 -3 9.60312 38.0275 10
0 -7 -3 19.1854 43.8612 13
0 -7 -3 18.8975 37.4164 3
0 -7 -3 24.0363 36.6359 26
0 -7 -3 65.5816 53.0067 25
0 -7 -3 10.378 41.0952 14
0 -7 -3 51.6893 34.8044 15
0 -7 -4 658.684 121.635 8
0 -7 -4 677.707 90.2275 41
0 -7 -4 756.044 107.419 10
0 -7 -4 717.934 101.275 3
0 -7 -4 737.919 92.625 26
0 -7 -4 653.224 114.021 25
0 -7 -4 602.687 87.0947 15
0 -7 -4 930.808 148.628 13
0 -7 -4 807.44 120.876 14
0 -7 -5 534.642 81.4225 3
0 -7 -5 761.393 131.21 8
0 -7 -5 680.507 93.559 15
0 -7 -5 819.617 114.55 14
0 -7 -5 667.687 120.775 12
0 -7 -5 466.316 77.645 10
0 -7 -6 122.833 64.3746 8
0 -7 -6 24.9441 46.6095 14
0 -7 -6 61.8859 37.5773 15
0 -7 -6 142.253 56.6221 16
0 -7 -6 166.508 64.7315 12
0 -7 -7 597.76 103.346 8
0 -7 -7 489.134 84.6587 16
0 -7 -7 395.609 69.6732 15
0 -7 -7 403.022 68.3609 14
0 -7 -7 476.445 90.0862 12
0 -7 -8 3182.12 207.645 8
0 -7 -8 3563.69 206.563 12
0 -7 -9 573.531 70.209 8
0 -8 9 5.37484 14.7316 9
0 -8 8 2376.22 142.731 9
0 -8 8 2245.73 126.798 11
0 -8 7 136.457 45.2166 11
0 -8 7 195.29 51.1788 9
0 -8 6 66.7022 42.3569 11
0 -8 6 10.4963 27.492 42
0 -8 6 -7.79123 37.7837 9
0 -8 5 165.251 50.7972 10
0 -8 5 272.57 66.2291 9
0 -8 5 282.916 59.5794 42
0 -8 4 221.01 57.3122 10
0 -8 4 308.564 75.8624 9
0 -8 4 288.303 62.8851 42
0 -8 4 242.62 59.388 3
0 -8 3 337.816 75.0006 9
0 -8 3 400.715 90.0139 11
0 -8 3 470.909 84.1364 10
0 -8 3 389.626 78.3096 3
0 -8 2 1030.65 125.173 10
0 -8 2 838.001 135.068 12
0 -8 2 899.233 123.358 11
0 -8 2 846.749 114.749 9
0 -8 2 947.037 106.992 41
0 -8 2 764.871 104.724 42
0 -8 2 822.597 114.067 3
0 -8 1 4404.41 265.487 3
0 -8 1 3496.28 249.553 8
0 -8 1 4257.07 263.66 10
0 -8 1 3345.52 220.928 9
0 -8 1 3801.98 260.217 11
0 -8 1 3923.7 265.994 12
0 -8 0 3108.91 209.556 26
0 -8 0 3094.83 229.522 3
0 -8 0 3396.44 218.479 41
0 -8 0 3673.51 247.126 10
0 -8 0 3219.84 240.018 12
0 -8 0 3461.71 232.046 11
0 -8 -1 1848.77 149.269 11
0 -8 -1 2000.86 187.795 12
0 -8 -1 1749.37 152.748 26
0 -8 -1 1876.84 159.35 41
0 -8 -1 1415.25 144.793 14
0 -8 -2 1832.44 173.208 10
0 -8 -2 1961.44 186.073 12
0 -8 -2 1728.64 181.113 8
0 -8 -2 1710.41 168.342 3
0 -8 -3 444.469 82.3345 3
0 -8 -3 360.395 88.8054 14
0 -8 -3 443.566 85.4605 10
0 -8 -3 438.316 98.4871 12
0 -8 -3 582.898 108.562 8
0 -8 -4 1393.15 128.749 3
0 -8 -4 1310.72 143.17 14
0 -8 -4 1450.42 167.676 8
0 -8 -4 1424.09 133.699 10
0 -8 -5 22.9444 37.0918 14
0 -8 -5 52.8466 59.1842 8
0 -8 -5 9.3906 42.9364 12
0 -8 -6 657.6 84.3871 14
0 -8 -6 1070.86 124.075 8
0 -8 -6 950.102 113.406 12
0 -8 -7 27.1957 23.0951 14
0 -8 -7 54.1098 34.3729 12
0 -8 -7 50.6155 37.5889 8
0 -8 -8 524.366 60.6834 8
0 -9 6 -3.68682 21.4869 11
0 -9 4 11.6535 29.0304 11
0 -9 4 4.18864 58.4389 10
0 -9 3 1199.55 111.33 10
0 -9 3 1240.18 118.252 11
0 -9 2 197.818 55.0872 3
0 -9 2 375.726 72.9253 10
0 -9 2 213.571 55.7082 11
0 -9 1 1650.83 139.271 3
0 -9 1 1423.84 126.749 11
0 -9 1 1770.63 173.349 12
0 -9 1 1949.92 155.471 10
0 -9 0 775.188 101.912 3
0 -9 0 724.992 104.241 10
0 -9 0 757.824 114.6 12
0 -9 -1 35.9195 41.8679 3
0 -9 -1 -15.8834 50.5393 12
0 -9 -1 -7.646 44.561 10
0 -9 -2 32.1392 43.0784 12
0 -9 -2 14.3849 42.7201 10
0 -9 -3 67.759 44.8155 12
0 -9 -3 140.266 65.0858 10
0 -9 -3 179.002 56.3401 8
0 -9 -4 28.8618 34.9968 8
0 -9 -5 27.8695 29.1945 12
0 -9 -5 -23.0224 29.4197 8
0 -9 -6 734.761 71.7885 12
0 -9 -6 701.394 67.642 8
0 -10 1 104.456 66.6791 10
1 -9 -4 169.54 38.0613 12
1 -9 -3 36.0373 32.2423 12
1 -9 -2 1701.52 128.254 12
1 -9 -2 1592.71 116.124 10
1 -9 -1 898.999 90.6568 3
1 -9 -1 1096.41 106.943 12
1 -9 -1 935.441 93.6201 10
1 -9 0 157.583 60.3519 12
1 -9 1 102.127 39.3757 3
1 -9 1 39.6811 34.934 10
1 -9 2 161.947 44.7343 3
1 -9 2 178.193 46.9884 10
1 -9 3 2300.99 137.011 10
1 -9 3 2067.91 125.399 11
1 -9 4 65.175 24.8457 11
1 -9 4 67.1168 35.4287 10
1 -9 5 71.967 25.1495 11
1 -8 -7 252.858 41.0864 12
1 -8 -6 23.011 32.8769 12
1 -8 -6 4.40793 22.5326 8
1 -8 -5 161.524 51.7689 8
1 -8 -4 942.291 117.083 12
1 -8 -4 925.671 117.738 8
1 -8 -3 172.122 54.4706 3
1 -8 -3 148.888 51.156 10
1 -8 -3 207.672 65.3512 12
1 -8 -3 28.0854 54.6577 8
1 -8 -2 358.359 67.2439 41
1 -8 -2 342.299 72.0545 3
1 -8 -2 602.232 98.456 12
1 -8 -2 470.452 86.8793 10
1 -8 -2 311.287 64.9001 26
1 -8 -2 299.212 81.6374 8
1 -8 -1 292.906 63.8935 41
1 -8 -1 249.407 71.5899 3
1 -8 -1 287.624 60.3221 26
1 -8 -1 171.11 69.9027 8
1 -8 -1 281.436 76.5543 10
1 -8 -1 299.062 78.0617 12
1 -8 0 47.1104 37.004 41
1 -8 0 -8.96505 43.475 12
1 -8 0 23.061 40.2643 26
1 -8 0 9.09446 44.1025 8
1 -8 1 3052.06 216.054 3
1 -8 1 3137.36 218.153 12
1 -8 1 2901.62 198.096 11
1 -8 1 3311.12 225.141 10
1 -8 1 2957.42 200.391 41
1 -8 2 5881.59 285.015 26
1 -8 2 6203.9 313.271 3
1 -8 2 5796.62 288.311 41
1 -8 2 5198.06 281.361 42
1 -8 2 5819.83 305.986 12
1 -8 2 6099.74 312.978 10
1 -8 2 5972.85 311.669 11
1 -8 3 573.52 88.3405 3
1 -8 3 334.345 66.0228 42
1 -8 3 529.97 77.1258 41
1 -8 3 500.802 73.4173 26
1 -8 3 650.223 93.6177 10
1 -8 3 733.341 103.335 11
1 -8 4 98.4173 44.0542 3
1 -8 4 191.267 52.672 10
1 -8 4 123.954 55.1919 11
1 -8 4 158.952 44.8298 42
1 -8 5 337.473 53.3876 3
1 -8 5 296.604 52.1157 10
1 -8 6 5.00674 24.2789 42
1 -8 7 369.557 50.1238 42
1 -8 7 490.1 68.2134 11
1 -8 8 154.254 33.6977 11
1 -7 -8 187.003 44.9399 12
1 -7 -8 119.024 32.3208 15
1 -7 -8 104.792 29.0916 8
1 -7 -7 551.378 86.098 12
1 -7 -7 424.693 66.6776 15
1 -7 -7 350.704 63.9351 8
1 -7 -6 38.7063 46.9302 12
1 -7 -6 81.9872 43.9603 8
1 -7 -6 27.5594 31.5094 14
1 -7 -6 7.54116 36.5771 15
1 -7 -5 189.933 64.9119 8
1 -7 -5 289.758 66.509 15
1 -7 -5 225.93 57.3772 14
1 -7 -4 4119.91 226.693 41
1 -7 -4 4932.03 309.348 12
1 -7 -4 4136.13 245.642 10
1 -7 -4 4085.35 241.885 3
1 -7 -4 4132.91 228.108 26
1 -7 -4 3581.75 236.398 14
1 -7 -4 4269.45 254.979 15
1 -7 -4 4829.21 300.965 8
1 -7 -3 429.465 99.1859 8
1 -7 -3 570.042 86.9506 41
1 -7 -3 560.386 119.608 13
1 -7 -3 629.78 114.591 12
1 -7 -3 487.122 91.5603 10
1 -7 -3 548.421 95.0612 3
1 -7 -3 476.641 82.3215 26
1 -7 -3 484.149 88.0453 14
1 -7 -3 360.49 77.1197 15
1 -7 -2 2938.63 238.601 8
1 -7 -2 2739.23 207.709 41
1 -7 -2 3613.11 260.453 12
1 -7 -2 3256.08 234.814 10
1 -7 -2 3008.87 228.459 3
1 -7 -2 3078.67 216.537 26
1 -7 -2 2526.34 271.907 25
1 -7 -2 2703.53 207.008 14
1 -7 -2 3159.39 317.306 13
1 -7 -1 55.6839 54.0135 8
1 -7 -1 47.5483 46.125 41
1 -7 -1 66.5947 49.1424 12
1 -7 -1 63.8921 50.1925 10
1 -7 -1 -21.3445 48.8022 13
1 -7 -1 20.7378 25.0049 11
1 -7 -1 127.756 62.0547 3
1 -7 -1 47.0634 43.045 26
1 -7 -1 38.4241 49.1113 25
1 -7 -1 115.847 55.7959 14
1 -7 0 7983.95 372.711 42
1 -7 0 8323.31 397.362 41
1 -7 0 8711.14 418.32 12
1 -7 0 8571.09 393.329 11
1 -7 0 8038.98 392.374 26
1 -7 0 7238.18 491.999 25
1 -7 0 7699.8 412.388 8
1 -7 1 1878.31 169.675 41
1 -7 1 1646.4 162.144 42
1 -7 1 2290.97 193.219 12
1 -7 1 2098.76 185.79 10
1 -7 1 1884.06 181.284 11
1 -7 1 2220.54 191.912 3
1 -7 1 1546.08 225.705 13
1 -7 1 1921.29 185.818 8
1 -7 2 3563.07 234.871 41
1 -7 2 3747.49 248.873 42
1 -7 2 3719.58 269.651 11
1 -7 2 3390.59 220.457 9
1 -7 2 3778.54 252.302 10
1 -7 2 3805.77 254.779 12
1 -7 2 3858.03 252.534 3
1 -7 2 3849.56 238.379 26
1 -7 2 3928.15 326.504 25
1 -7 2 3240.09 319.038 13
1 -7 3 40.1374 37.8357 41
1 -7 3 68.5338 48.7815 42
1 -7 3 18.3056 46.7891 13
1 -7 3 56.7552 50.2516 11
1 -7 3 54.7076 49.9838 10
1 -7 3 8.99723 44.8296 12
1 -7 3 -9.0559 50.7114 3
1 -7 3 38.9255 42.6788 26
1 -7 3 15.9666 36.5044 25
1 -7 3 18.0318 35.7031 9
1 -7 4 5105.62 312.566 11
1 -7 4 4862.23 265.141 10
1 -7 4 3833.04 256.235 12
1 -7 4 4404.54 270.528 9
1 -7 4 4093.39 248.718 3
1 -7 4 4491.76 238.095 26
1 -7 4 4540.41 272.674 42
1 -7 4 4489.21 242.132 41
1 -7 4 3907.29 325.11 13
1 -7 5 4293.8 219.446 26
1 -7 5 3992.27 230.623 3
1 -7 5 4763.7 282.972 9
1 -7 5 4179.42 235.139 10
1 -7 5 4592.49 225.47 41
1 -7 6 487.23 68.3247 3
1 -7 6 587.671 100.377 9
1 -7 6 540.879 86.0855 42
1 -7 6 520.97 72.2141 10
1 -7 6 578.899 105.504 11
1 -7 7 8287.5 381.027 9
1 -7 7 8801.35 381.034 11
1 -7 8 10576.1 393.926 42
1 -7 8 11987.4 451.764 9
1 -7 8 10915.7 428.671 11
1 -7 9 764.19 77.8342 11
1 -7 9 714.057 82.2483 9
1 -7 10 3.2452 17.3976 9
1 -6 -10 185.623 38.1368 15
1 -6 -9 359.116 50.6667 8
1 -6 -9 496.01 71.9692 15
1 -6 -8 731.452 104.896 12
1 -6 -8 637.865 86.4179 8
1 -6 -8 873.824 110.815 15
1 -6 -7 221.366 71.6427 12
1 -6 -7 97.4479 49.7193 8
1 -6 -7 110.386 39.4305 14
1 -6 -7 179.405 68.3165 15
1 -6 -6 1217.03 155.477 12
1 -6 -6 753.807 99.039 14
1 -6 -6 1191.65 140.656 16
1 -6 -6 1023.2 135.264 15
1 -6 -6 761.798 115.016 8
1 -6 -5 1884.56 147.056 10
1 -6 -5 1895.37 147.109 3
1 -6 -5 2024.96 143.025 26
1 -6 -5 2091.04 172.988 14
1 -6 -5 2406.06 196.849 16
1 -6 -5 2328.83 204.25 15
1 -6 -5 2289 202.997 8
1 -6 -4 2897.1 237.458 8
1 -6 -4 2895.63 189.694 41
1 -6 -4 2937.34 204.855 10
1 -6 -4 2712.95 196.75 3
1 -6 -4 3019.28 196.25 26
1 -6 -4 2291.8 239.638 25
1 -6 -4 3454.38 238.802 15
1 -6 -4 2326.84 256.996 13
1 -6 -4 2745.02 209.179 16
1 -6 -4 2792.91 204.414 14
1 -6 -3 241.838 70.1175 8
1 -6 -3 187.749 64.5544 10
1 -6 -3 242.835 90.707 13
1 -6 -3 225.269 75.6015 12
1 -6 -3 178.217 53.3427 41
1 -6 -3 170 60.2921 3
1 -6 -3 136.663 51.8796 26
1 -6 -3 206.952 78.9908 25
1 -6 -3 187.658 57.9499 15
1 -6 -3 170.792 59.2139 14
1 -6 -2 335.155 80.3173 8
1 -6 -2 306.138 66.9765 41
1 -6 -2 293.775 100.296 13
1 -6 -2 268.433 76.9468 12
1 -6 -2 237.5 68.1398 10
1 -6 -2 239.244 70.5022 3
1 -6 -2 198.485 59.5535 26
1 -6 -2 181.639 77.9206 25
1 -6 -2 207.942 67.2486 14
1 -6 -2 192.356 58.593 15
1 -6 -1 2362.71 198.369 8
1 -6 -1 2224.88 184.1 41
1 -6 -1 2118.42 158.888 42
1 -6 -1 2276.13 191.936 10
1 -6 -1 1982.26 158.756 11
1 -6 -1 2630.69 207.663 12
1 -6 -1 2346.12 194.478 3
1 -6 -1 2306.16 181.323 26
1 -6 -1 2225.45 247 25
1 -6 -1 2094.58 174.62 14
1 -6 -1 1966.71 242.285 13
1 -6 -1 1835.82 161.126 15
1 -6 0 5455.82 286.717 42
1 -6 0 5240.3 296.073 41
1 -6 0 4977.98 291.957 11
1 -6 0 5519.75 314.938 12
1 -6 0 5418.77 296.957 26
1 -6 0 5025.36 381.679 25
1 -6 0 5591.99 325.119 8
1 -6 1 7277.03 346.296 42
1 -6 1 7514.46 361.652 10
1 -6 1 5850.24 299.743 9
1 -6 1 7410.87 357.547 12
1 -6 1 6769.43 357.005 11
1 -6 1 7024.86 355.025 3
1 -6 1 6212.89 440.88 13
1 -6 1 5308.09 294.322 14
1 -6 1 5948.08 340.924 8
1 -6 2 1575.29 165.099 8
1 -6 2 1987.57 177.13 42
1 -6 2 1826.63 160.963 41
1 -6 2 2104.03 177.564 10
1 -6 2 1692.08 176.986 11
1 -6 2 1899.5 169.005 12
1 -6 2 1808.71 160.358 9
1 -6 2 2201.68 180.2 3
1 -6 2 2132.9 168.815 26
1 -6 2 1974.72 222.915 25
1 -6 2 2051.94 245.58 13
1 -6 3 14095.7 535.099 41
1 -6 3 13345.3 560.942 42
1 -6 3 13436.8 545.478 12
1 -6 3 14429.1 599.455 11
1 -6 3 14507.8 554.111 10
1 -6 3 14009.2 569.322 9
1 -6 3 14330.2 550.449 3
1 -6 3 14521.1 538.369 26
1 -6 3 12367.3 638.262 25
1 -6 3 14043.1 680.947 13
1 -6 4 3735.28 216.092 41
1 -6 4 3427.46 235.942 43
1 -6 4 3405.64 244.735 9
1 -6 4 3152.44 214.982 12
1 -6 4 3885.85 231.666 10
1 -6 4 3099.99 212.97 3
1 -6 4 3579.05 210.611 26
1 -6 4 3256.5 271.897 25
1 -6 4 2863.66 279.671 13
1 -6 5 479.736 75.2486 41
1 -6 5 519.518 96.2919 43
1 -6 5 612.287 119.056 13
1 -6 5 758.98 119.463 11
1 -6 5 546.661 83.2434 10
1 -6 5 483.28 79.5495 3
1 -6 5 558.296 78.6382 26
1 -6 5 492.987 103.651 25
1 -6 5 510.747 100.87 9
1 -6 6 349.322 62.6826 3
1 -6 6 491.901 98.0003 11
1 -6 6 326.289 62.7071 10
1 -6 6 397.583 81.8246 42
1 -6 6 283.551 55.4359 41
1 -6 6 426.433 91.633 43
1 -6 6 344.35 57.912 26
1 -6 6 381.003 91.9155 9
1 -6 7 620.595 107.933 9
1 -6 7 536.007 100.491 43
1 -6 7 519.031 85.8613 42
1 -6 7 490.99 94.0579 11
1 -6 8 3735.83 253.334 43
1 -6 8 4054.23 227.27 42
1 -6 8 4270.25 252.354 11
1 -6 8 4101.94 267.125 9
1 -6 9 -16.9543 44.4013 9
1 -6 9 -8.09976 35.8555 43
1 -6 9 5.30296 20.9971 42
1 -6 9 -27.1768 41.8191 11
1 -6 10 274.087 53.7427 43
1 -6 10 250.627 46.2735 11
1 -6 11 46.5015 23.8815 18
1 -5 -11 1915.91 122.538 15
1 -5 -10 640.765 87.8278 15
1 -5 -10 480.761 73.1555 16
1 -5 -9 4385.18 259.604 12
1 -5 -9 3729.37 219.682 8
1 -5 -9 4373.09 254.432 16
1 -5 -8 496.558 99.8941 12
1 -5 -8 370.1 78.2098 8
1 -5 -8 346.879 80.8241 16
1 -5 -8 553.62 106.71 15
1 -5 -7 1170 155.358 12
1 -5 -7 1308.91 155.519 16
1 -5 -7 1522.41 179.81 15
1 -5 -7 1071.09 111.009 14
1 -5 -7 1161.27 137.124 8
1 -5 -6 5117.44 328.958 12
1 -5 -6 5562.63 347.525 15
1 -5 -6 4263.67 246.946 14
1 -5 -6 4461.02 289.15 8
1 -5 -6 4261.75 255.687 38
1 -5 -5 6.43375 20.8057 3
1 -5 -5 8.07925 41.3003 14
1 -5 -5 35.7341 49.0896 15
1 -5 -5 -12.1374 48.0588 12
1 -5 -5 32.0882 24.3336 10
1 -5 -5 63.5185 32.4717 13
1 -5 -5 11.6615 28.2793 26
1 -5 -5 32.3009 46.0488 8
1 -5 -4 8549.87 408.841 8
1 -5 -4 8100.77 356.931 3
1 -5 -4 7796.16 340.15 41
1 -5 -4 7971.5 426.692 37
1 -5 -4 7468 349.668 10
1 -5 -4 8139.45 347.647 26
1 -5 -4 7967.83 442.802 25
1 -5 -4 7859.37 450.221 13
1 -5 -4 8472.48 409.906 15
1 -5 -4 7426.28 355.211 14
1 -5 -4 8089 386.643 16
1 -5 -3 5048.82 289.102 8
1 -5 -3 4720.26 262.286 3
1 -5 -3 4651.88 251.754 41
1 -5 -3 4708.77 300.854 37
1 -5 -3 4831.28 263.919 10
1 -5 -3 5047.52 298.692 12
1 -5 -3 4955.25 258.546 26
1 -5 -3 5038.48 346.142 25
1 -5 -3 4750.06 342.629 13
1 -5 -3 4368.06 257.372 16
1 -5 -3 4137.56 247.499 14
1 -5 -3 4952.44 280.2 15
1 -5 -2 22040.9 751.467 8
1 -5 -2 20692.4 717.498 3
1 -5 -2 19898.5 698.89 41
1 -5 -2 19438.6 654.502 42
1 -5 -2 21070.2 750.675 37
1 -5 -2 21768.2 723.742 10
1 -5 -2 22256.2 757.672 12
1 -5 -2 20774.1 709.341 26
1 -5 -2 19126 824.735 25
1 -5 -2 18400.1 679.503 16
1 -5 -2 20103.9 700.363 14
1 -5 -2 21784 723.697 15
1 -5 -2 21059.8 857.413 13
1 -5 -1 14815.3 574.168 5
1 -5 -1 18122.4 648.716 8
1 -5 -1 18955.7 646.032 3
1 -5 -1 17676.5 593.634 42
1 -5 -1 17380.6 764.013 40
1 -5 -1 17259.5 621.858 41
1 -5 -1 18130 638.874 37
1 -5 -1 18522.7 632.431 26
1 -5 -1 17515.2 621.265 14
1 -5 -1 17296.2 621.831 15
1 -5 -1 18193.2 770.047 13
1 -5 -1 17066.9 744.685 25
1 -5 -1 16610.5 594.281 11
1 -5 -1 19218.9 657.484 12
1 -5 -1 18882.5 643.278 10
1 -5 0 2747.38 179.839 7
1 -5 0 3363.06 216.762 8
1 -5 0 3061.45 198.036 41
1 -5 0 3078.74 188.586 42
1 -5 0 3076.54 271.659 40
1 -5 0 3336.99 210.281 12
1 -5 0 3011.2 198.238 11
1 -5 0 3297.36 203.81 26
1 -5 0 3146.66 267.95 25
1 -5 0 2814.93 185.834 15
1 -5 1 129.331 41.1229 42
1 -5 1 108.756 43.5555 12
1 -5 1 44.6777 53.8742 13
1 -5 1 66.1771 36.6872 11
1 -5 1 69.5247 39.5502 10
1 -5 1 102.189 45.8672 3
1 -5 1 79.5254 36.396 14
1 -5 1 88.9458 31.7324 9
1 -5 1 95.7551 45.6574 8
1 -5 2 757.153 90.1511 7
1 -5 2 954.044 109.88 8
1 -5 2 1159.98 117.323 3
1 -5 2 1061.36 114.993 42
1 -5 2 1078.41 108.891 41
1 -5 2 1070.18 151.93 40
1 -5 2 1043.31 111.598 10
1 -5 2 1110.75 114.032 9
1 -5 2 1026.71 117.715 11
1 -5 2 1118.19 114.831 12
1 -5 2 1100.14 112.207 26
1 -5 2 1224.88 138.996 21
1 -5 2 766.972 129.162 25
1 -5 2 1302.13 166.586 13
1 -5 2 857.225 93.5573 14
1 -5 3 258.744 58.7686 3
1 -5 3 225.476 58.5024 43
1 -5 3 252.649 55.4287 41
1 -5 3 155.272 55.5011 42
-1 5 -3 233.014 68.0005 34
1 -5 3 204.119 52.291 10
1 -5 3 204.142 60.218 11
1 -5 3 211.283 72.1836 13
1 -5 3 138.935 49.0078 12
1 -5 3 99.4875 44.7461 24
1 -5 3 241.173 76.7444 25
1 -5 3 269.985 65.9934 21
1 -5 3 217.134 53.4203 26
1 -5 3 249.205 63.7381 9
1 -5 4 2700.22 177.309 3
1 -5 4 2492.03 166.135 41
1 -5 4 2512.42 183.436 43
-1 5 -4 2404.05 239.452 34
1 -5 4 2281.76 165.905 10
1 -5 4 2482.55 163.809 26
1 -5 4 2619.92 227.758 25
1 -5 4 2308.79 212.138 21
1 -5 4 2411.85 227.337 13
1 -5 5 18093.1 602.713 41
1 -5 5 18272.6 660.48 42
1 -5 5 18177.4 667.624 43
1 -5 5 18216 618.285 10
1 -5 5 19842.1 695.04 11
1 -5 5 18092.8 619.088 3
1 -5 5 17411 594.934 26
1 -5 5 17261.3 702.542 25
1 -5 5 15485.2 733.4 21
1 -5 5 16691.6 723.335 13
1 -5 6 116110 3107.28 26
1 -5 6 114389 3241.24 24
1 -5 6 109429 3224.75 25
1 -5 6 109837 3106.19 41
1 -5 6 115883 3236.32 43
1 -5 6 119086 3208.93 42
1 -5 7 621.571 107.565 24
1 -5 7 641.04 104.418 11
1 -5 7 587.599 93.0695 42
1 -5 7 511.256 103.534 43
1 -5 8 75.1773 54.8956 24
1 -5 8 18.5548 41.0684 11
1 -5 8 -23.5057 36.9243 42
1 -5 8 -11.2241 46.2551 43
1 -5 9 402.276 81.36 24
1 -5 9 340.161 69.2308 11
1 -5 9 344.263 63.0353 42
1 -5 9 315.223 73.1289 43
1 -5 10 597.685 79.4903 11
1 -5 10 487.309 64.1958 42
1 -5 10 597.423 91.2867 43
1 -5 10 556.581 97.2661 9
1 -5 10 531.494 86.4982 24
1 -5 11 47.9821 39.183 9
1 -5 11 29.6547 25.3801 43
1 -5 12 615.789 69.8305 9
1 -4 -11 322.893 58.5624 16
1 -4 -10 813.969 106.865 16
1 -4 -9 9.8041 38.8194 12
1 -4 -9 9.00001 29.0974 38
1 -4 -9 9.75125 41.7035 16
1 -4 -9 32.1304 38.9531 8
1 -4 -8 94.4287 60.4013 12
1 -4 -8 102.15 50.9717 38
1 -4 -8 106.832 58.6288 16
1 -4 -8 139.985 56.5139 8
1 -4 -7 4292.2 294.202 12
1 -4 -7 3611.56 252.512 38
1 -4 -7 4158.72 298.143 37
1 -4 -7 3820.61 267.307 16
1 -4 -7 3854.86 256.841 8
1 -4 -6 20795.2 762.9 12
1 -4 -6 19507.9 693.076 38
1 -4 -6 17323.1 748.255 37
1 -4 -6 19023.7 709.017 16
1 -4 -6 17684 634.784 14
1 -4 -6 18701 695.419 8
1 -4 -5 950.971 100.269 14
1 -4 -5 870.038 113.217 16
1 -4 -5 804.831 113.352 13
1 -4 -5 880.958 129.737 37
1 -4 -5 642.604 109.617 35
1 -4 -5 951.785 106.135 38
1 -4 -5 833.431 125.597 12
1 -4 -5 755.189 106.782 25
1 -4 -5 876.233 114.142 8
1 -4 -4 402.824 79.1347 8
1 -4 -4 353.39 58.927 3
1 -4 -4 402.195 59.2304 41
1 -4 -4 393.835 73.9438 35
1 -4 -4 225.795 66.5367 13
1 -4 -4 423.631 64.5613 10
1 -4 -4 372.828 60.6876 26
1 -4 -4 353.879 77.5186 25
1 -4 -4 339.187 60.9163 14
1 -4 -3 1669.71 143.579 8
1 -4 -3 1502.22 118.703 41
1 -4 -3 1665.91 171.448 40
1 -4 -3 1705.78 158.198 37
1 -4 -3 1570.9 134.466 35
1 -4 -3 1621.81 116.547 38
1 -4 -3 1725.63 153.728 12
1 -4 -3 1502.17 120.601 26
1 -4 -3 1656.69 170.875 25
1 -4 -3 1741.01 141.82 16
1 -4 -3 1428.48 122.777 14
1 -4 -3 1766.8 178.57 13
1 -4 -2 18076.6 563.909 42
1 -4 -2 17359.3 593.228 41
1 -4 -2 16325.8 691.558 40
1 -4 -2 18976.3 650.651 37
1 -4 -2 19278.3 644.325 12
1 -4 -2 17558.3 598.071 26
1 -4 -2 17765.9 708.348 25
1 -4 -2 17145.2 598.464 14
1 -4 -2 17870.5 706.372 13
1 -4 -1 6581.08 260.826 42
1 -4 -1 6048.95 273.207 41
1 -4 -1 6325.72 359.205 40
1 -4 -1 5706.18 271.037 36
1 -4 -1 6497.06 297.839 37
-1 4 1 6154.88 284.269 34
1 -4 -1 6650.36 361.371 13
1 -4 -1 6290.29 277.695 26
1 -4 -1 6046.22 354.426 25
1 -4 -1 6797.89 353.535 19
1 -4 0 1849.84 177.986 40
1 -4 0 1599 122.063 41
1 -4 0 1707.08 117.094 42
-1 4 0 1514.61 127.873 34
1 -4 0 1824.94 128.159 37
1 -4 0 1674.6 126.216 26
1 -4 0 1681.3 173.63 25
1 -4 0 1682.9 156.455 19
1 -4 1 16423.7 543.35 42
1 -4 1 17133.7 653.932 13
-1 4 -1 14926.4 580.82 34
1 -4 1 15726.9 606.561 21
1 -4 1 16724.8 615.455 19
1 -4 2 100.801 39.6639 42
1 -4 2 77.1499 48.907 40
1 -4 2 114.823 37.651 41
1 -4 2 182.751 42.1239 43
-1 4 -2 166.684 53.8532 34
1 -4 2 143.004 47.6189 19
1 -4 2 192.436 47.9802 26
1 -4 2 127.449 41.1787 24
1 -4 2 183.102 60.405 25
1 -4 2 79.4572 41.072 21
1 -4 2 149.928 60.0608 13
1 -4 3 3919.87 209.59 42
1 -4 3 3331.8 245.255 40
1 -4 3 3664.41 191.009 41
1 -4 3 3859.33 206.849 43
1 -4 3 3315.47 184.832 26
1 -4 3 3465.94 253.58 21
1 -4 3 3613.36 250.079 25
1 -4 3 3692.95 254.907 13
1 -4 4 10150.7 393.41 3
1 -4 4 10559 480.007 40
1 -4 4 10810.6 423.4 43
1 -4 4 10961.3 393.366 41
1 -4 4 10541.5 387.83 26
1 -4 4 11195.8 401.826 10
1 -4 4 10531.5 515.164 21
1 -4 4 10391.2 471.484 25
1 -4 4 10368.2 476.03 13
-1 4 -4 10542 484.358 20
1 -4 5 19766.8 667.219 43
1 -4 5 19248 610.683 41
1 -4 5 18545 605.544 26
1 -4 5 19022.5 617.382 10
1 -4 5 19020.2 676.489 24
1 -4 5 17396.3 781.575 21
1 -4 5 18944.8 704.074 25
-1 4 -5 19216.9 771.853 20
1 -4 5 18923.4 714.209 13
1 -4 6 755.573 75.0065 41
1 -4 6 884.406 111.445 43
1 -4 6 744.65 106.009 24
1 -4 6 903.776 161.991 21
1 -4 6 809.535 103.249 25
1 -4 6 794.282 110.214 13
-1 4 -6 908.893 151.789 20
1 -4 6 966.947 81.0039 26
1 -4 7 1911.35 252.891 21
1 -4 7 2135.23 186.698 24
-1 4 -7 2086.93 252.078 20
1 -4 7 2199.69 190.944 43
1 -4 8 15.4668 34.2366 42
1 -4 8 10.8607 49.656 43
1 -4 8 8.70162 32.9895 11
1 -4 8 62.4503 53.2045 24
-1 4 -8 22.6983 25.9478 20
1 -4 9 3593.07 223.637 11
1 -4 9 3395.02 243.871 43
1 -4 9 3325.59 202.61 42
1 -4 9 3060.36 232.243 24
1 -4 9 3232.98 327.859 21
-1 4 -9 2980.02 229.612 33
1 -4 10 4114.77 225.117 11
1 -4 10 3618.77 239.857 24
-1 4 -10 3504.1 245.258 33
1 -4 10 3900.17 206.302 42
1 -4 10 4057.01 254.288 43
1 -4 11 735.093 95.6593 43
1 -4 11 621.8 84.0716 24
1 -4 12 69.4077 38.8756 9
1 -4 12 66.0652 29.5652 43
1 -4 13 421.777 49.7787 9
1 -4 13 403.429 52.3049 18
1 -3 -13 500.823 50.8776 15
1 -3 -12 1318.4 97.7111 16
1 -3 -11 4520.7 244.668 16
1 -3 -11 4326.89 245.158 38
-1 3 10 241.051 63.2363 28
1 -3 -10 241.872 57.0207 12
1 -3 -10 272.784 71.5437 16
1 -3 -10 260.839 65.6458 38
1 -3 -9 4801.16 303.349 38
1 -3 -9 5039.83 303.407 12
1 -3 -9 5396.77 314.515 16
1 -3 -9 4627.6 268.869 8
-1 3 9 5281.29 303.472 28
1 -3 -8 9429.56 459.676 12
-1 3 8 9423.22 432.359 28
1 -3 -8 9645.21 440.543 16
1 -3 -8 8476.73 402.563 8
1 -3 -7 1340.74 190.272 29
-1 3 7 1440.5 143.043 28
1 -3 -7 1398.18 148.641 16
1 -3 -7 1682.79 176.478 37
1 -3 -7 1483.64 182.266 35
1 -3 -7 1256.93 133.234 8
1 -3 -6 738.789 134.547 29
1 -3 -6 1211.19 127.845 16
1 -3 -6 1059.97 117.752 8
1 -3 -6 1100.54 140.64 35
1 -3 -6 913.556 124.86 37
1 -3 -5 27749.2 939.663 37
1 -3 -5 28181.3 940.634 35
1 -3 -5 27822.8 888.189 16
1 -3 -5 26339.3 868.003 13
1 -3 -5 26126.2 968.385 29
-1 3 5 27245.5 913.368 22
1 -3 -5 25748.4 862.575 25
1 -3 -5 29013.1 882.093 8
1 -3 -4 10546.3 364.016 41
1 -3 -4 10380.6 436.981 40
1 -3 -4 10774.9 395.045 38
1 -3 -4 11000.6 446.176 35
1 -3 -4 10976.1 453.421 37
1 -3 -4 10319.3 454.395 29
1 -3 -4 9945.24 361.847 26
-1 3 4 10211.6 424.622 22
1 -3 -4 10178.7 433.17 25
1 -3 -4 10932.5 438.177 13
1 -3 -3 87823.5 2481.22 36
1 -3 -3 90535.1 2467.06 35
1 -3 -3 91143.4 2506.37 13
1 -3 -3 89207 2409.67 26
1 -3 -3 89443.8 2465.79 29
1 -3 -3 87126 2510.41 25
1 -3 -3 88622.8 2405.57 41
1 -3 -3 89926.3 2512.87 40
1 -3 -2 781.845 100.73 40
1 -3 -2 748.697 71.8549 41
-1 3 2 746.277 85.5917 34
1 -3 -2 704.58 84.0285 36
1 -3 -2 851.02 91.7101 37
1 -3 -2 808.908 102.836 13
1 -3 -2 785.18 74.6608 26
1 -3 -2 758.471 70.9538 29
1 -3 -2 783.648 100.009 25
1 -3 -1 5072.55 213.815 41
1 -3 -1 5485.25 281.59 40
-1 3 1 5359.56 242.49 34
1 -3 -1 4945.04 231.955 37
1 -3 -1 5494.82 280.513 13
1 -3 -1 5275.21 219.211 26
1 -3 -1 4348.59 169.541 29
1 -3 -1 5245.98 276.801 25
1 -3 -1 5513.19 290.508 19
1 -3 0 53.9658 24.6947 41
1 -3 0 57.9406 42.3326 40
-1 3 0 59.353 31.1196 34
1 -3 0 42.044 21.5374 26
1 -3 0 159.659 44.6911 21
1 -3 0 16.4753 28.2815 25
1 -3 0 91.9092 42.9094 19
1 -3 1 3424.56 164.56 43
1 -3 1 3964.05 173.797 42
-1 3 -1 3616.3 209.526 34
1 -3 1 3916.29 228.827 13
1 -3 1 3702.03 214.788 21
1 -3 1 3671.68 173.699 24
1 -3 1 3819.13 220.747 19
1 -3 2 6575.1 256.748 43
1 -3 2 6460.68 315.972 40
1 -3 2 6736.61 255.837 41
1 -3 2 6456.05 252.558 26
1 -3 2 6546.39 313.982 13
1 -3 2 6519.31 315.791 25
1 -3 2 6747.62 324.269 21
-1 3 -2 6329.77 297.446 20
1 -3 3 33931.9 989.479 41
1 -3 3 34195.6 1004.52 43
1 -3 3 34978.5 1084.26 40
1 -3 3 33891.8 991.806 26
1 -3 3 35494.8 1081.58 13
1 -3 3 35054.5 1022.74 24
1 -3 3 34246.3 1076.72 25
1 -3 3 34952.3 1121.74 21
-1 3 -3 36800.5 1098.16 20
1 -3 4 318393 8405.56 26
1 -3 4 323994 8451.97 28
1 -3 4 334292 8510.36 13
-1 3 -4 327711 8574.98 20
1 -3 4 322549 8504.97 25
1 -3 4 329944 8465.41 24
1 -3 4 320215 8406.13 41
1 -3 4 326464 8512.71 40
1 -3 4 312559 8432.85 43
1 -3 5 76759.3 2092.7 40
1 -3 5 74388 1992.64 41
-1 3 -5 74256.2 2207.12 20
1 -3 5 73753.6 2062.1 24
1 -3 5 74146 2077.51 25
1 -3 5 73196.9 2083.32 13
1 -3 5 72388.5 2064.11 28
1 -3 5 71409.2 1987.75 26
1 -3 6 5384.08 281.26 24
-1 3 -6 5507.55 377.048 20
1 -3 6 6147.44 272.437 25
1 -3 6 5552.64 276.703 13
1 -3 6 6074.2 301.113 28
1 -3 7 7197.73 368.984 28
-1 3 -7 7829.88 490.893 20
1 -3 7 7853.08 362.675 24
1 -3 8 22679.2 849.963 28
-1 3 -8 22852.3 1023.55 20
1 -3 8 24163.2 821.06 24
1 -3 9 4891.84 324.306 28
1 -3 9 5168.32 268.073 11
-1 3 -9 4681.47 420.941 20
1 -3 9 5222.55 297.763 24
-1 3 -10 2547.2 301.866 20
1 -3 10 2438.68 190.025 24
1 -3 10 2561.18 224.651 28
1 -3 11 6629.22 365.449 28
1 -3 11 5475.19 280.202 24
1 -3 11 5638.99 298.839 43
-1 3 -11 5827.26 345.966 33
1 -3 12 1349.43 122.676 43
-1 3 -12 1233.48 136.956 33
1 -3 13 300.849 50.9282 9
1 -3 13 308.338 50.5129 43
-1 2 12 251.315 59.4171 28
1 -2 -12 219.988 55.2593 38
1 -2 -12 222.221 45.9119 16
-1 2 11 28.0253 33.7646 28
1 -2 -11 -22.5885 36.5119 16
1 -2 -11 9.67721 29.2639 33
1 -2 -10 1038.33 174.992 20
1 -2 -10 1114.89 130.839 16
1 -2 -10 849.696 105.677 12
-1 2 10 1094.3 138.051 28
-1 2 9 1838.7 177.192 28
1 -2 -9 1994.09 176.853 16
1 -2 -9 1438.6 139.951 8
1 -2 -8 17315.2 886.401 29
1 -2 -8 18716.1 709.591 37
-1 2 8 18065.3 796.967 22
1 -2 -8 17390.3 648.001 8
-1 2 7 483.044 85.2612 28
1 -2 -7 295.149 100.858 29
1 -2 -7 182.678 60.7427 37
-1 2 7 273.01 79.122 22
1 -2 -7 319.448 64.1827 8
-1 2 6 4345.01 288.77 22
1 -2 -6 4393.3 263.572 37
1 -2 -6 4662.3 287.932 35
1 -2 -5 2330.33 181.339 35
1 -2 -5 2509.23 179.506 37
1 -2 -5 2330.89 212.652 29
1 -2 -5 2219.1 131.664 25
-1 2 5 2368.16 188.485 22
1 -2 -5 1935.35 122.352 13
1 -2 -4 66646.2 1891.87 35
1 -2 -4 66014.3 1883.95 37
1 -2 -4 64691.1 1837.31 13
1 -2 -4 66863 1949.23 29
1 -2 -4 64841.1 1847.72 25
-1 2 4 69187.9 1912.63 22
1 -2 -4 67151.1 1848.36 40
1 -2 -3 595.889 76.8584 36
1 -2 -3 572.023 71.328 13
1 -2 -3 536.956 77.2186 29
1 -2 -3 518.691 69.8205 25
1 -2 -3 447.229 64.5435 40
1 -2 -2 1125.63 104.344 40
1 -2 -2 1215.25 100.862 29
-1 2 2 1262.34 103.969 34
1 -2 -2 1112.55 104.31 25
1 -2 -2 1192.45 122.556 19
1 -2 -1 34961.4 1021.26 40
1 -2 -1 33777.3 971.309 29
1 -2 -1 33036.7 1013.52 25
1 -2 -1 35430.6 1050.71 19
-1 2 1 32990.4 990.67 34
1 -2 0 382.267 61.103 40
1 -2 0 457.424 63.4464 25
1 -2 0 287.496 53.2548 21
1 -2 0 441.685 65.1018 19
-1 2 0 380.701 55.2505 34
1 -2 1 3169.99 180.313 21
-1 2 -1 3032.12 173.253 34
1 -2 2 19194.6 639.539 40
-1 2 -2 19845.1 641.505 20
1 -2 2 19521.6 631.194 25
1 -2 2 19907.1 658.715 21
1 -2 3 6546.73 283.397 40
-1 2 -3 6539.68 309.626 20
1 -2 3 6843.51 282.004 25
1 -2 4 21485.5 672.819 13
-1 2 -4 20714.5 749.476 20
1 -2 4 20799 652.049 24
1 -2 4 21391.2 672.21 25
1 -2 4 21477.5 676.997 40
1 -2 5 4900.66 236.939 28
1 -2 5 4771.4 222.81 13
1 -2 5 5055.37 228.565 24
1 -2 5 5433.11 230.004 25
-1 2 -5 4447.66 294.365 20
1 -2 5 5061.06 229.648 40
1 -2 6 4242 233.796 28
1 -2 6 4411.37 185.116 25
1 -2 6 4327.09 221.648 24
-1 2 -6 4422.91 314.831 20
1 -2 7 941.855 115.269 28
-1 2 -7 726.82 135.883 20
1 -2 7 988.495 103.857 24
1 -2 8 205.954 66.809 28
-1 2 -8 265.283 99.1079 20
1 -2 8 204.962 55.0842 24
1 -2 9 5266.73 330.636 28
-1 2 -9 5347.25 450.687 20
1 -2 9 5811.04 299.74 24
1 -2 10 1754.27 194.009 28
-1 2 -10 1479.72 244.12 20
1 -2 10 1627.72 145.227 24
-1 2 -11 8171.34 593.754 20
1 -2 11 10464.6 498.642 28
1 -2 12 960.258 131.055 28
-1 2 -12 743.214 115.698 33
1 -2 13 118.193 38.9199 43
-1 2 -13 74.9212 44.7012 33
-1 1 13 318.782 57.0476 28
1 -1 -12 1679.69 153.243 33
1 -1 -12 1551.06 115.939 16
-1 1 12 1953.6 164.781 28
1 -1 -11 1511.54 134.002 16
-1 1 11 1408.57 154.564 28
-1 1 10 18620.2 728.212 28
-1 1 9 1294.08 152.71 28
1 -1 -9 1025.44 201.059 29
-1 1 9 1163.93 182.411 22
1 -1 -8 3381.47 341.152 29
-1 1 8 3862.48 252.18 28
1 -1 -8 3348.21 264.639 35
1 -1 -8 3190.26 213.984 37
-1 1 8 3428.77 304.064 22
1 -1 -7 11757.8 635.935 29
1 -1 -7 10894.5 459.383 37
1 -1 -7 11782 527.749 35
-1 1 7 11541.5 564.875 22
1 -1 -6 936.874 150.667 29
1 -1 -6 879.542 102.715 37
1 -1 -6 1104.45 127.651 35
-1 1 6 1036.48 135.76 22
1 -1 -5 52634.7 1617.5 29
-1 1 5 51158.4 1549.43 22
1 -1 -5 50252.6 1512.72 35
1 -1 -4 30698.6 932.408 36
1 -1 -4 29068.1 852.787 13
1 -1 -4 30813 1009.04 29
1 -1 -4 30660.1 861.351 40
1 -1 -4 29916.8 863.137 25
-1 1 4 32195 971.462 22
1 -1 -3 104533 2926.18 29
1 -1 -3 108132 2841.55 25
1 -1 -3 105934 2840.37 40
1 -1 -2 6798.3 286.368 29
-1 1 2 6866.55 274.213 34
1 -1 -2 6345.43 249.953 25
1 -1 -2 6660.77 253.554 40
1 -1 -1 180853 4765.22 40
1 -1 -1 182233 4776.74 29
-1 1 1 181144 4768.4 34
1 -1 0 1031.58 76.891 40
-1 1 0 1040.94 79.4949 34
-1 1 -1 21229.7 644.414 20
-1 1 -2 639098 16480.7 20
1 -1 2 632638 16441 40
-1 1 -3 301099 7831.66 20
1 -1 3 302040 7753.7 25
1 -1 3 291509 7756.51 40
1 -1 4 3853.34 166.954 25
-1 1 -4 3764.14 227.627 20
1 -1 4 4107 172.575 40
1 -1 5 37313.3 1126.06 28
1 -1 5 41295.3 1079.04 40
-1 1 -5 39149.8 1250.18 20
1 -1 5 38959.4 1067.68 25
1 -1 5 37436 1072.71 13
-1 1 -6 31483.1 1084.02 20
1 -1 6 31119 914.827 24
1 -1 6 30495.1 951.862 28
-1 1 -7 959.38 150.31 20
1 -1 7 970.146 91.4335 24
1 -1 8 16440.7 568.276 24
-1 1 -8 16006.3 787.768 20
-1 1 -8 16373.8 578.2 4
-1 1 -9 34651.2 1373.53 20
1 -1 9 33226.4 1055.99 24
-1 1 -9 36481 1100.4 4
-1 1 -10 126.719 76.7086 20
-1 1 -11 791.185 166.267 20
-1 1 -12 1567.7 178.995 33
-1 1 -13 39.1588 35.3979 33
-1 1 -14 1281.31 114.966 33
-1 0 13 123.488 43.3688 28
1 0 -13 54.2876 37.2589 33
-1 0 12 1697.08 158.094 28
1 0 -11 836.25 95.6603 16
-1 0 11 891.873 127.761 28
-1 0 10 4534.54 297.492 28
-1 0 9 1237.48 190.342 22
-1 0 9 1073.96 141.315 28
1 0 -9 1109.56 210.553 29
-1 0 8 2710.63 270.631 22
-1 0 8 2930.91 215.384 28
1 0 -8 2606.67 222.898 35
-1 0 7 6578.02 405.079 22
-1 0 7 6406.78 321.766 28
1 0 -7 6493.97 349.306 35
-1 0 6 35213 1159.35 22
1 0 -6 34874.1 1078.76 35
1 0 -6 32009.6 999.083 37
-1 0 5 6037.78 332.933 22
1 0 -5 6432 295.76 35
-1 0 4 2742.6 97.127 23
1 0 -4 2812.89 110.095 25
-1 0 4 2881.69 196.163 22
1 0 -4 2962.84 108.167 40
1 0 -3 53377.3 1430.12 40
1 0 -2 44236.9 1284.37 19
-1 0 2 44616.9 1263.78 34
1 0 -1 124177 3332.51 19
-1 0 1 126280 3317.63 34
1 0 0 15405.1 471.717 21
-1 0 0 15511.8 464.895 34
-1 0 -1 8591.26 293.408 20
-1 0 -2 16534.1 521.876 20
-1 0 -3 46843.1 1347.22 20
-1 0 -4 11643 465.274 20
1 0 4 12527.1 362.559 40
1 0 5 1571.03 108.063 28
-1 0 -5 1619.58 152.18 20
-1 0 -5 1210.78 48.7979 23
1 0 6 15981.5 539.309 28
-1 0 -6 14690 637.769 20
1 0 7 8379.85 365.187 28
1 0 8 233.793 65.2499 28
-1 0 -8 200.662 55.3257 4
1 0 9 2273.26 202.086 28
-1 0 -9 2198.2 178.112 4
1 0 10 996.391 137.991 28
1 0 11 1038.34 144.758 28
1 0 12 1667.16 174.667 28
1 0 13 3711.83 244.261 28
-1 0 -14 1049.63 99.0453 38
-1 -1 13 52.4253 34.3258 28
1 1 -13 -7.40772 29.3323 33
-1 -1 12 4429.25 270.294 28
1 1 -10 4638.81 416.067 20
-1 -1 10 5039.94 266.889 24
-1 -1 9 7871.3 528.836 22
1 1 -9 8141.48 577.015 29
-1 -1 8 5332.16 400.583 22
1 1 -8 5519.24 445.365 29
1 1 -8 5394.18 322.283 35
-1 -1 7 3550.67 302.839 22
1 1 -7 3834.61 334.881 29
1 1 -7 3918.91 248.714 35
-1 -1 6 13019.8 582.25 22
-1 -1 6 12109.7 408.801 30
1 1 -6 12206.6 608.032 29
1 1 -6 12554.3 487.669 35
-1 -1 5 35939.1 1163.65 22
1 1 -5 34300.9 1184.76 29
1 1 -5 35393.7 1060.86 35
-1 -1 4 38531.8 1160.97 22
-1 -1 4 36053 979.952 23
-1 -1 4 35757.7 985.426 6
1 1 -4 39951.1 1179.81 29
-1 -1 3 138705 3562.4 22
-1 -1 3 132399 3441.49 23
-1 -1 3 127188 3446.4 6
1 1 -3 134404 3573.65 29
1 1 -2 69215.7 1910.09 29
-1 -1 2 68366.7 1823.08 23
1 1 -1 99271.9 2739 29
-1 -1 1 104117 2704.73 23
1 1 -1 103531 2723.56 19
-1 -1 0 352801 9084.86 23
1 1 0 349743 9065.22 21
1 1 0 351434 9071.51 19
-1 -1 0 348260 9077.44 34
-1 -1 -1 44656.6 1196.73 20
-1 -1 -1 43409.7 1178.05 34
-1 -1 -2 90151.4 2357.95 23
-1 -1 -2 87965.9 2388.71 20
-1 -1 -3 157316 4257.23 20
-1 -1 -3 161746 4184.51 23
-1 -1 -4 27291.1 867.877 20
-1 -1 -4 28480.9 760.409 23
-1 -1 -4 26526.7 761.732 6
-1 -1 -5 16646 582.114 20
-1 -1 -5 15670.2 402.251 23
1 1 6 14496.3 496.505 28
-1 -1 -6 13420.8 584.16 20
1 1 7 72084.8 2038.24 28
-1 -1 -7 73078.8 2022.48 4
-1 -1 -7 68667.8 2192.59 20
1 1 8 1153.28 130.672 28
-1 -1 -8 1373.98 133.419 4
-1 -1 -8 1171.76 178.928 20
-1 -1 -9 1599.79 221.68 20
1 1 9 1092.58 135.033 28
-1 -1 -10 2403.36 288.836 20
1 1 10 2265.96 204.939 28
1 1 11 976.2 136.711 28
-1 -1 -11 1051.32 157.581 33
-1 -1 -11 778.753 181.919 20
1 1 12 67.3462 49.7219 28
-1 -1 -12 79.5682 54.6823 33
1 1 13 351.752 77.0383 28
-1 -1 -13 391.418 88.6111 33
-1 -1 -14 346.034 56.4315 38
-1 -1 -14 250.684 40.8305 16
-1 -2 13 223.046 49.9231 28
1 2 -13 157.235 48.4119 33
-1 -2 12 1377.03 108.674 18
-1 -2 12 1476.97 143.795 28
-1 -2 11 7.10651 25.6856 24
-1 -2 11 -10.7404 44.2614 28
1 2 -10 2848.46 322.884 20
-1 -2 10 2845.56 200.167 24
-1 -2 10 2788.04 234.798 28
-1 -2 9 508.117 86.3656 24
-1 -2 9 616.317 142.826 22
1 2 -9 451.625 135.048 29
-1 -2 9 368.389 92.8924 28
-1 -2 8 2328.35 270.881 22
1 2 -8 2237.21 278.741 29
-1 -2 8 2764.8 211.64 28
-1 -2 7 8792.54 529.03 22
-1 -2 7 9576.06 412.575 28
1 2 -7 9165.92 550.417 29
-1 -2 7 8720.99 348.91 30
1 2 -7 8856.52 401.514 35
-1 -2 6 1474.16 109.502 30
-1 -2 6 1367.69 127.374 28
1 2 -6 1590.16 198.686 29
1 2 -6 1441.22 127.939 35
-1 -2 5 42119.4 1161.3 30
1 2 -5 43895.8 1369.54 29
1 2 -5 41913.7 1194.22 35
-1 -2 4 8499.77 303.253 23
-1 -2 4 8784.02 314.458 6
1 2 -4 8971.55 416.408 29
-1 -2 3 4411.76 192.112 23
-1 -2 3 4228.54 238.001 22
-1 -2 3 4509.7 199.908 6
1 2 -3 4696.56 250.767 29
-1 -2 2 4924.72 211.275 13
-1 -2 2 5277.36 238.436 22
-1 -2 2 5075.24 210.505 23
-1 -2 2 5349.15 219.877 6
1 2 -2 5076.78 240.304 29
-1 -2 1 598.662 61.0792 13
1 2 -1 580.435 62.2743 29
-1 -2 1 533.256 57.2015 23
-1 -2 1 574.067 56.4433 25
-1 -2 1 460.399 53.8428 22
-1 -2 1 555.814 60.2496 6
-1 -2 0 42104.5 1161.21 25
-1 -2 0 41776.5 1172.14 23
-1 -2 0 41927.2 1135.75 22
-1 -2 -1 139396 3671.52 25
-1 -2 -2 24100.8 713.094 13
-1 -2 -2 24345.6 707.644 23
-1 -2 -2 24714.8 697.771 25
-1 -2 -2 24648.4 689.718 20
-1 -2 -2 24277.4 716.452 6
-1 -2 -2 23108.6 642.705 34
-1 -2 -3 47008.2 1352.24 13
-1 -2 -3 48748.7 1370.34 20
-1 -2 -3 49988.6 1347.91 23
-1 -2 -3 48783.4 1358.08 6
-1 -2 -4 60374.4 1636.27 23
-1 -2 -4 59282.4 1703.88 20
-1 -2 -4 59737.5 1648.1 6
-1 -2 -5 15426.6 456.53 23
-1 -2 -5 13951 558.574 20
-1 -2 -5 14025.7 458.269 6
-1 -2 -6 67.6828 46.5206 20
1 2 6 69.4089 33.1023 28
-1 -2 -7 3184.12 268.7 20
1 2 7 3786.73 218.716 28
-1 -2 -7 3791.77 221.736 4
1 2 8 250.254 64.9402 28
-1 -2 -8 264.263 90.2905 20
1 2 9 178.648 62.5358 28
-1 -2 -9 124.346 67.1135 20
1 2 10 645.949 110.262 28
-1 -2 -10 730.076 153.16 20
-1 -2 -10 801.303 130.842 33
1 2 11 3232.41 249.142 28
-1 -2 -11 3287.05 271.617 33
-1 -2 -11 3241.81 322.016 20
1 2 12 206.633 61.6744 28
-1 -2 -12 305.574 82.8836 33
-1 -2 -13 1234.56 109.653 8
-1 -2 -13 1519.21 144.931 33
1 2 13 1535.87 135.383 28
-1 -2 -14 1539.51 95.7208 16
-1 -3 12 624.969 90.5897 28
-1 -3 12 658.647 80.9533 43
-1 -3 12 642.191 77.8097 18
-1 -3 11 2800.03 220.624 28
-1 -3 11 3060.26 200.836 24
-1 -3 11 3139.59 189.888 9
-1 -3 10 243.189 64.3587 24
-1 -3 10 177.616 68.5291 28
1 3 -10 184.127 74.5908 20
1 3 -9 6174.33 484.344 20
-1 -3 9 6875.93 360.285 24
-1 -3 9 7270.22 380.851 28
-1 -3 8 312.534 78.4265 24
1 3 -8 186.146 96.1215 29
-1 -3 8 310.774 76.1081 28
1 3 -8 192.951 85.1473 20
-1 -3 7 11980.3 651.049 22
-1 -3 7 12704.7 511.67 24
-1 -3 7 12520.6 514.414 28
1 3 -7 13320.9 689.235 29
-1 -3 6 1744.32 211.197 22
1 3 -6 1981.2 222.49 29
-1 -3 6 1830.12 150.356 28
-1 -3 5 7463.39 315.918 30
-1 -3 5 7541.4 326.925 28
1 3 -5 8142.42 445.294 29
-1 -3 5 8229.9 283.752 42
-1 -3 5 8066.26 441.761 22
-1 -3 5 7656.89 317.647 6
-1 -3 4 50867.1 1594.93 22
-1 -3 4 54175.9 1492.47 23
-1 -3 4 54211.2 1509.57 6
-1 -3 4 49001.5 1454.71 28
-1 -3 4 51228.5 1464.19 30
1 3 -4 55365.3 1613.78 29
-1 -3 3 4386.68 229.242 13
-1 -3 3 4444.69 261.717 22
-1 -3 3 4760.29 217.809 25
-1 -3 3 4381.19 226.888 23
-1 -3 3 4745.75 243.72 6
-1 -3 3 4583.77 203.412 30
1 3 -3 4689.57 254.66 29
-1 -3 2 93256.3 2557.52 13
-1 -3 2 92033 2562.62 22
-1 -3 2 91119.1 2554.33 23
-1 -3 2 96186.5 2536.02 25
-1 -3 2 96933.9 2583.62 6
1 3 -2 90737.9 2547.81 29
-1 -3 1 2042.18 142.328 13
-1 -3 1 2225.76 126.993 22
-1 -3 1 1979.98 140.28 23
-1 -3 1 2210.17 136.834 25
-1 -3 1 2146.97 152.481 6
1 3 -1 2468.97 129.178 29
-1 -3 0 2963.45 172.645 13
-1 -3 0 2901.31 164.844 25
-1 -3 0 2856.64 168.419 23
-1 -3 0 2722.3 175.921 6
1 3 0 3074.67 130.045 29
-1 -3 -1 16079.3 556.128 6
-1 -3 -1 15390 521.743 25
-1 -3 -2 1239.3 106.668 13
-1 -3 -2 1043.1 52.9961 20
-1 -3 -2 1307.52 103.073 25
-1 -3 -2 1294.3 105.99 23
-1 -3 -2 1413.17 118.496 6
-1 -3 -3 211.625 35.118 20
-1 -3 -3 274.229 52.8401 13
-1 -3 -3 144.245 37.1336 25
-1 -3 -3 290.098 51.6268 23
-1 -3 -3 145.409 45.6208 6
-1 -3 -4 18132.9 595.656 38
-1 -3 -4 18016.5 604.351 20
-1 -3 -4 19450 611.905 23
-1 -3 -4 17818.8 621.708 6
-1 -3 -4 17469.8 603.771 13
-1 -3 -5 87583.7 2449.17 6
-1 -3 -5 91048.4 2450.89 33
-1 -3 -5 85810.5 2496.5 20
-1 -3 -5 91244.6 2437.92 23
1 3 6 3038.6 176.205 28
-1 -3 -6 3117.22 232.355 20
-1 -3 -6 3278.89 203.555 33
1 3 7 8642.04 364.095 28
-1 -3 -7 8443.35 348.181 14
-1 -3 -7 7768.85 441.572 20
-1 -3 -7 8381.69 390.966 33
1 3 8 5153.04 279.649 28
-1 -3 -8 4928.54 251.296 14
-1 -3 -8 4465.43 345.711 20
-1 -3 -8 5008.76 308.934 33
1 3 9 1810.43 168.821 28
-1 -3 -9 1934.13 146.537 14
-1 -3 -9 1915.41 194.989 33
-1 -3 -9 2137.79 243.19 20
1 3 10 1708.5 166.874 28
-1 -3 -10 1374.58 195.285 20
-1 -3 -10 1151.9 153.647 33
-1 -3 -11 191.062 69.1551 8
1 3 11 231.113 63.1182 28
-1 -3 -11 178.077 65.223 33
-1 -3 -12 1279.42 132.943 8
1 3 12 1420.31 136.214 28
-1 -3 -12 1674.93 165.83 38
-1 -3 -12 1313.36 143.856 33
-1 -3 -13 14.5928 22.9232 8
-1 -3 -13 -7.16519 31.7179 38
-1 -3 -13 -11.457 31.4005 16
1 4 -12 388.072 68.224 33
-1 -4 12 438.848 63.0581 43
-1 -4 12 521.108 68.2456 18
-1 -4 11 995.801 104.175 9
-1 -4 11 1260.3 118.828 43
-1 -4 11 1223.05 124.177 28
-1 -4 11 1015.01 111.955 24
-1 -4 11 1311.85 131.76 18
-1 -4 10 1327.11 142.218 28
-1 -4 10 1337.5 131.83 43
-1 -4 10 1382.91 137.418 9
-1 -4 10 1270.89 140.219 24
-1 -4 9 2072.79 184.476 28
1 4 -9 1589.27 219.741 20
-1 -4 9 2110.24 190.304 24
-1 -4 8 756.614 111.947 28
-1 -4 8 961.619 126.449 24
1 4 -8 704.258 143.566 20
-1 -4 7 988.743 120.981 28
1 4 -7 715.668 146.955 29
1 4 -7 703.918 142.434 20
-1 -4 7 713.479 110.91 24
-1 -4 7 837.072 96.8958 11
-1 -4 6 1526.75 139.348 28
1 4 -6 1365.9 186.32 29
-1 -4 6 1598.24 111.045 42
1 4 -6 1170.99 174.262 20
-1 -4 6 1630.72 155.041 24
-1 -4 6 1733.81 137.87 11
1 4 -5 334.482 84.8377 29
-1 -4 5 289.083 56.7634 28
-1 -4 5 447.614 57.2159 42
1 4 -5 388.307 88.4416 20
-1 -4 5 410.318 66.8338 11
-1 -4 4 2469.94 191.942 6
-1 -4 4 2393.62 160.679 43
-1 -4 4 2525.27 141.911 42
1 4 -4 2462.2 202.548 29
-1 -4 4 2269.16 210.136 22
1 4 -4 2424.24 197.922 20
-1 -4 4 2614.33 177.684 24
-1 -4 4 2364.01 179.312 13
-1 -4 3 20642.7 721.719 6
-1 -4 3 17713.2 594.406 39
-1 -4 3 19578.2 585.96 41
-1 -4 3 20404.2 634.621 43
-1 -4 3 20073.9 598.771 42
1 4 -3 18375.8 663.827 29
-1 -4 3 18535 578.685 26
-1 -4 3 19680.7 692.74 23
-1 -4 3 18141.4 636.332 24
1 4 -3 18630.5 643.557 20
-1 -4 3 19911.4 666.477 25
-1 -4 3 19024.3 684.45 13
-1 -4 2 17956.2 655.559 6
-1 -4 2 17659.3 531.017 41
-1 -4 2 18286.7 560.785 43
-1 -4 2 17581 535.851 42
-1 -4 2 15512.4 536.913 39
1 4 -2 16308.5 552.224 29
-1 -4 2 17532.5 529.274 26
-1 -4 2 17363.7 605.783 25
-1 -4 2 16136.5 504.381 21
-1 -4 2 16411.7 554.834 24
-1 -4 2 16368.3 618.48 23
-1 -4 2 17474.1 627.523 13
-1 -4 1 58.0067 34.1527 13
-1 -4 1 12.7982 19.5096 39
-1 -4 1 25.2163 33.2833 23
-1 -4 1 3.68158 17.8589 26
-1 -4 1 -8.43657 19.8845 43
-1 -4 1 7.50414 18.699 41
-1 -4 1 23.7121 21.668 42
-1 -4 0 506.464 55.138 42
-1 -4 0 382.048 49.1392 43
-1 -4 0 281.081 45.4868 39
-1 -4 0 463.833 77.8495 13
-1 -4 0 394.63 68.5305 25
-1 -4 0 256.927 63.5614 23
-1 -4 0 403.493 80.1137 6
-1 -4 -1 15228.8 480.306 41
-1 -4 -1 14715.3 476.938 26
-1 -4 -1 15538.8 556.518 25
-1 -4 -1 15882.4 600.416 6
-1 -4 -2 454.581 85.5486 6
-1 -4 -2 481.233 63.096 38
-1 -4 -2 509.691 58.6493 39
-1 -4 -2 472.073 55.0493 41
-1 -4 -2 561.153 57.9019 26
-1 -4 -2 590.002 83.3536 25
-1 -4 -2 474.475 82.3367 23
-1 -4 -2 539.771 88.2672 13
-1 -4 -3 53602.6 1576.77 6
-1 -4 -3 51624 1444.48 39
-1 -4 -3 54530.8 1489.63 38
-1 -4 -3 49444.2 1428.62 41
-1 -4 -3 50831.1 1429.55 26
-1 -4 -3 53155 1524.64 25
-1 -4 -3 54074.8 1550.43 23
-1 -4 -3 51871 1548.87 13
-1 -4 -4 1586.82 154.205 6
-1 -4 -4 1595.95 131.44 38
-1 -4 -4 1699.19 102.81 41
-1 -4 -4 1507.52 98.2331 26
-1 -4 -4 1542.42 142.36 23
-1 -4 -4 1592.67 135.131 25
-1 -4 -4 1863.23 156.841 13
-1 -4 -5 16516.7 594.106 38
-1 -4 -5 17301.1 576.633 14
-1 -4 -5 14896.7 582.587 13
-1 -4 -5 14568.7 550.302 20
-1 -4 -5 15297.8 597.783 6
-1 -4 -5 16265.5 585.737 5
-1 -4 -6 15438.9 583.262 38
-1 -4 -6 14788.2 542.729 33
-1 -4 -6 14983.9 540.796 14
-1 -4 -6 14657.2 534.814 12
-1 -4 -6 14697.5 564.075 5
-1 -4 -6 16836.9 622.568 8
-1 -4 -7 51.5237 35.7147 12
-1 -4 -7 22.9251 40.0448 14
-1 -4 -7 72.3453 33.7807 20
-1 -4 -7 35.8461 36.952 33
-1 -4 -7 10.7494 47.6008 38
-1 -4 -8 39.5359 32.6038 14
-1 -4 -8 85.2559 55.693 8
-1 -4 -8 12.1806 53.9304 38
-1 -4 -8 83.0869 45.9877 33
-1 -4 -9 3977.23 233.929 14
-1 -4 -9 4265.93 294.595 8
-1 -4 -9 4188.14 300.607 38
-1 -4 -9 4185.02 278.491 33
-1 -4 -10 1014.93 136.411 8
-1 -4 -10 897.965 136.26 38
-1 -4 -10 886.466 118.988 33
-1 -4 -11 601.728 101.203 16
-1 -4 -11 613.558 99.4611 8
-1 -4 -11 554.196 105.496 38
-1 -4 -12 4098.97 232.274 16
-1 -4 -12 3402.32 213.15 8
-1 -4 -12 3941.87 244.923 38
-1 -4 -13 125.045 37.5393 16
-1 -4 -13 32.9773 23.5865 8
-1 -5 12 66.1236 26.7284 18
-1 -5 11 2181.66 148.734 43
-1 -5 11 2359.38 159.205 24
-1 -5 11 2177.31 159.053 18
-1 -5 11 2321.63 146.245 9
-1 -5 10 22.9544 36.0604 9
-1 -5 10 30.2822 38.6991 43
-1 -5 10 69.5795 46.6286 24
-1 -5 10 -26.5784 39.2202 18
-1 -5 9 2176.63 191.507 24
-1 -5 9 2167.83 184.9 9
-1 -5 9 2210.81 181.435 43
-1 -5 8 1242.92 152.473 24
-1 -5 8 1128.27 118.019 11
-1 -5 8 1327.26 151.725 9
-1 -5 8 1104.63 131.772 43
-1 -5 7 5549.81 342.549 24
-1 -5 7 5535.63 253.148 42
-1 -5 7 5427.05 309.772 43
-1 -5 7 5747.65 301.697 11
-1 -5 6 6654.89 287.703 42
-1 -5 6 5766.28 323.069 43
-1 -5 6 6102.96 329.328 5
-1 -5 6 7001.18 368.483 9
-1 -5 6 7216.32 341.892 11
-1 -5 5 968.282 111.424 11
-1 -5 5 960.19 125.068 9
-1 -5 5 870.856 91.2324 42
-1 -5 5 913.723 110.91 43
-1 -5 5 574.332 73.4536 2
-1 -5 5 814.619 123.65 24
-1 -5 5 780.694 104.191 5
-1 -5 5 600.835 76.2418 7
-1 -5 4 3904.68 213.626 7
-1 -5 4 3678.43 225.789 5
-1 -5 4 3975.13 234.016 11
-1 -5 4 4391.02 261.138 9
-1 -5 4 3699.77 201.669 10
-1 -5 4 3724.38 203.325 42
-1 -5 4 4254.42 242.442 43
-1 -5 4 3346.17 194.393 3
-1 -5 4 4039.14 215.13 2
-1 -5 4 3929.59 246.433 24
-1 -5 4 3261.94 259.986 13
-1 -5 3 45.4455 27.6925 41
-1 -5 3 37.6274 33.3243 43
-1 -5 3 51.3353 32.6086 42
-1 -5 3 38.1707 33.8052 11
-1 -5 3 11.7663 32.9534 13
-1 -5 3 15.379 51.2545 12
-1 -5 3 24.2466 24.9954 10
-1 -5 3 47.2413 27.8255 2
-1 -5 3 47.72 35.437 3
-1 -5 3 23.3795 34.5089 24
-1 -5 3 29.8916 34.1762 25
-1 -5 3 44.2639 26.3809 26
-1 -5 3 20.3311 28.9957 7
-1 -5 3 36.4924 28.6754 8
-1 -5 3 13.1728 42.5939 6
-1 -5 2 7787.71 330.626 7
-1 -5 2 7675.96 421.271 6
-1 -5 2 7314.52 295.343 41
-1 -5 2 7435.59 323.49 43
-1 -5 2 7244.91 301.18 42
-1 -5 2 7443.84 337.497 12
-1 -5 2 7616.28 336.778 11
-1 -5 2 6814.52 335.684 9
-1 -5 2 6816.63 303.367 10
-1 -5 2 6940.88 305.705 3
-1 -5 2 7302.58 321.627 2
-1 -5 2 7401.79 292.95 26
-1 -5 2 6807.98 385.479 23
-1 -5 2 6843.57 361.187 25
-1 -5 2 7238.22 319.198 24
-1 -5 2 7223.37 389.503 13
-1 -5 1 7965.37 335.427 7
-1 -5 1 7663.33 333.82 2
-1 -5 1 7341.38 316.933 3
-1 -5 1 7725.72 307.791 41
-1 -5 1 7438.76 309.607 42
-1 -5 1 8081.83 322.299 43
-1 -5 1 7574.35 339.917 12
-1 -5 1 7295.45 318.468 10
-1 -5 1 7676.28 302.873 26
-1 -5 1 7448.17 312.139 24
-1 -5 1 7456.93 402.071 23
-1 -5 1 7810.6 406.345 13
-1 -5 0 3137.5 253.152 6
-1 -5 0 3140.71 178.807 39
-1 -5 0 2985.88 166.997 26
-1 -5 0 3220.02 168.98 24
-1 -5 0 2982.49 233.511 23
-1 -5 0 3291.64 234.648 25
-1 -5 0 3483.47 251.587 13
-1 -5 0 3068.69 172.278 41
-1 -5 -1 51.668 28.3383 41
-1 -5 -1 20.6189 27.0164 42
-1 -5 -1 40.5781 27.8204 26
-1 -5 -1 81.6971 50.8867 25
-1 -5 -1 12.9357 41.8295 6
-1 -5 -2 5694.83 276.011 7
-1 -5 -2 5915.9 288.955 5
-1 -5 -2 6371.35 298.99 8
-1 -5 -2 5820.04 359.196 6
-1 -5 -2 6058.35 279.713 2
-1 -5 -2 5549.52 263.289 3
-1 -5 -2 5734.34 274.928 1
-1 -5 -2 5746.02 253.275 41
-1 -5 -2 5430.84 260.868 10
-1 -5 -2 6332.88 292.929 12
-1 -5 -2 5835.36 253.214 26
-1 -5 -2 6098.92 347.501 23
-1 -5 -2 5569.64 321.226 25
-1 -5 -2 5930.47 279.373 14
-1 -5 -2 5930.82 345.287 13
-1 -5 -3 11335.9 542.063 6
-1 -5 -3 12283.1 476.129 5
-1 -5 -3 12306 454.28 7
-1 -5 -3 12494.8 457.93 1
-1 -5 -3 11258.2 434.632 3
-1 -5 -3 11669.1 451.473 2
-1 -5 -3 11854.2 422.991 41
-1 -5 -3 11513.4 462.979 38
-1 -5 -3 13057 478.955 12
-1 -5 -3 11436.6 437.243 10
-1 -5 -3 11967.6 422.078 26
-1 -5 -3 11943.4 512.828 25
-1 -5 -3 11461.6 532.491 13
-1 -5 -3 11989 466.009 14
-1 -5 -4 477.457 95.8107 6
-1 -5 -4 376.298 64.6102 7
-1 -5 -4 374.784 60.3639 9
-1 -5 -4 397.794 63.4904 2
-1 -5 -4 367.437 60.1069 3
-1 -5 -4 371.198 67.4522 1
-1 -5 -4 428.835 57.9994 41
-1 -5 -4 511.728 79.9827 38
-1 -5 -4 298.596 77.9026 13
-1 -5 -4 446.875 77.5348 12
-1 -5 -4 350.433 59.6799 10
-1 -5 -4 433.589 58.7147 26
-1 -5 -4 352.436 76.1653 25
-1 -5 -4 447.644 80.1409 14
-1 -5 -4 425.302 72.8237 16
-1 -5 -5 2909.42 204.918 16
-1 -5 -5 2184.34 178.278 14
-1 -5 -5 2178.57 197.763 13
-1 -5 -5 2823.98 194.914 12
-1 -5 -5 2311.48 153.949 10
-1 -5 -5 2669.05 196.128 38
-1 -5 -5 2295.83 150.63 3
-1 -5 -5 2525.14 167.852 1
-1 -5 -5 2396.63 203.158 8
-1 -5 -6 24567.8 872.514 38
-1 -5 -6 23990.7 838.216 12
-1 -5 -6 23817 840.674 14
-1 -5 -6 24240.6 858.673 5
-1 -5 -7 2811.62 226.487 38
-1 -5 -7 3083.1 211.027 12
-1 -5 -7 2636.05 192.096 27
-1 -5 -7 3101.92 213.38 14
-1 -5 -8 5914.85 305.726 12
-1 -5 -8 6397.12 369.573 16
-1 -5 -8 5346.37 304.066 14
-1 -5 -8 6730.81 392.673 8
-1 -5 -8 5993.25 357.655 38
-1 -5 -9 1297.2 129.604 14
-1 -5 -9 1270.47 153.397 16
-1 -5 -9 1478.85 169.381 8
-1 -5 -9 1172.61 151.464 38
-1 -5 -10 2364.03 157.964 14
-1 -5 -10 2844.44 225.061 8
-1 -5 -10 3016.61 233.077 38
-1 -5 -11 8.11528 42.5113 8
-1 -5 -11 45.3649 41.4862 38
-1 -5 -12 1496.96 122.023 16
-1 -5 -12 1614.45 118.744 8
-1 -5 -12 1480.38 122.182 38
-1 -5 -13 135.012 24.7742 16
-1 -6 11 134.407 35.2545 18
-1 -6 11 117.949 32.8407 9
-1 -6 10 1413.61 125.185 24
-1 -6 10 1392.53 115.161 43
-1 -6 10 1115.62 109.903 9
-1 -6 9 -7.68964 32.889 43
-1 -6 9 45.2745 42.6745 24
-1 -6 9 58.6738 43.9051 9
-1 -6 8 20.4186 48.1154 9
-1 -6 8 27.375 40.3977 43
-1 -6 8 43.8268 39.6058 24
-1 -6 8 10.3298 47.2299 18
-1 -6 8 14.2747 30.529 11
-1 -6 7 -9.94345 42.5386 43
-1 -6 7 61.0285 27.6633 42
-1 -6 7 125.623 63.9558 9
-1 -6 7 60.8388 46.607 11
-1 -6 6 953.154 144.301 24
-1 -6 6 929.792 124.08 43
-1 -6 6 909.019 98.0095 42
-1 -6 6 1100.89 129.563 11
-1 -6 6 1288.45 155.82 9
-1 -6 5 546.822 95.0056 43
-1 -6 5 556.951 81.3198 42
-1 -6 5 538.648 76.6179 10
-1 -6 5 548.139 94.5839 11
-1 -6 5 567.961 104.59 24
-1 -6 5 485.149 71.4458 7
-1 -6 5 475.616 99.8685 9
-1 -6 4 1050.23 109.71 42
-1 -6 4 1081.54 129.487 43
-1 -6 4 1183.17 134.964 11
-1 -6 4 831.024 136.736 13
-1 -6 4 1095.31 113.759 10
-1 -6 4 1098.34 111.375 3
-1 -6 4 992.66 111.028 2
-1 -6 4 1142.09 141.239 24
-1 -6 4 943.979 116.662 5
-1 -6 4 1081.82 116.494 7
-1 -6 3 3174.4 217.188 5
-1 -6 3 3377.49 220.062 7
-1 -6 3 3558.9 211.427 42
-1 -6 3 3843.5 244.274 43
-1 -6 3 3364.41 197.108 41
-1 -6 3 3239.79 210.736 10
-1 -6 3 3536.14 255.249 9
-1 -6 3 3731.77 240.999 11
-1 -6 3 3341.95 246.653 12
-1 -6 3 3243.01 207.447 3
-1 -6 3 3214.72 214.389 2
-1 -6 3 3660.73 199.794 26
-1 -6 3 3445.9 232.218 24
-1 -6 3 3259.33 259.815 25
-1 -6 3 3045.23 270.131 13
-1 -6 3 3798.79 238.562 18
-1 -6 2 7894.16 376.698 5
-1 -6 2 7910.78 369.457 8
-1 -6 2 8232.46 489.953 6
-1 -6 2 8394.37 382.968 7
-1 -6 2 9787.65 406.67 43
-1 -6 2 8723.11 367.296 42
-1 -6 2 8746.32 353.819 41
-1 -6 2 8401.78 373.511 10
-1 -6 2 9051.23 412.206 12
-1 -6 2 9363.6 429.762 9
-1 -6 2 8619.78 388.663 2
-1 -6 2 8687.85 366.119 1
-1 -6 2 8191.33 366.473 3
-1 -6 2 8343.32 348.914 26
-1 -6 2 8303.7 373.374 24
-1 -6 2 7749.19 434.459 25
-1 -6 2 7246.83 326.414 14
-1 -6 2 8986.35 383.988 18
-1 -6 2 8481.39 477.196 13
-1 -6 1 575.387 86.6803 8
-1 -6 1 375.701 72.3485 5
-1 -6 1 435.534 81.8116 9
-1 -6 1 426.582 78.5786 7
-1 -6 1 579.285 80.7727 42
-1 -6 1 441.494 112.021 13
-1 -6 1 468.923 86.4008 12
-1 -6 1 577.393 93.7754 11
-1 -6 1 580.292 84.2333 10
-1 -6 1 359.82 67.0768 3
-1 -6 1 450.425 76.9516 1
-1 -6 1 483.271 81.5686 2
-1 -6 1 318.69 61.4146 24
-1 -6 1 469.098 71.3995 14
-1 -6 0 978.829 118.234 7
-1 -6 0 955.263 113.463 8
-1 -6 0 816.19 147.318 6
-1 -6 0 916.646 109.152 5
-1 -6 0 843.477 94.3713 41
-1 -6 0 969.234 113.135 11
-1 -6 0 904.439 109.596 9
-1 -6 0 963.671 118.624 12
-1 -6 0 865.93 104.716 10
-1 -6 0 743.644 104.891 2
-1 -6 0 835.727 105.954 1
-1 -6 0 1049.93 112.678 3
-1 -6 0 961.979 99.941 26
-1 -6 0 922.319 133.367 25
-1 -6 0 925.437 103.778 14
-1 -6 0 1012.71 151.668 13
-1 -6 -1 4734.66 275.232 7
-1 -6 -1 4880 273.17 5
-1 -6 -1 5398.91 293.501 8
-1 -6 -1 4830.85 368.337 6
-1 -6 -1 5211.69 256.204 41
-1 -6 -1 4901.93 249.514 42
-1 -6 -1 5332.95 289.462 12
-1 -6 -1 4946.55 268.218 11
-1 -6 -1 5175.3 274.429 9
-1 -6 -1 5404.27 287.023 2
-1 -6 -1 4909.85 250.458 26
-1 -6 -1 4666.32 323.579 25
-1 -6 -1 4975.63 265.511 14
-1 -6 -2 707.036 97.4828 7
-1 -6 -2 925.539 116.95 8
-1 -6 -2 821.374 107.424 5
-1 -6 -2 676.162 130.889 6
-1 -6 -2 853.959 95.6797 41
-1 -6 -2 862.588 100.331 11
-1 -6 -2 730.806 92.8396 9
-1 -6 -2 788.453 100.635 10
-1 -6 -2 778.416 102.022 2
-1 -6 -2 901.671 105.041 3
-1 -6 -2 715.704 96.2993 1
-1 -6 -2 733.576 86.5685 26
-1 -6 -2 836.727 130.477 25
-1 -6 -2 1064.64 160.406 13
-1 -6 -2 978.621 116.137 14
-1 -6 -3 6665.81 344.517 5
-1 -6 -3 7213.99 337.256 7
-1 -6 -3 7030.03 308.848 41
-1 -6 -3 6313.71 298.913 11
-1 -6 -3 6506.62 307.081 9
-1 -6 -3 7366.48 360.113 12
-1 -6 -3 7030.41 331.988 10
-1 -6 -3 6472.03 301.21 16
-1 -6 -3 6772.82 422.688 13
-1 -6 -3 7188.7 310.139 26
-1 -6 -3 7366.09 404.361 25
-1 -6 -3 6678.75 326.134 3
-1 -6 -3 7449.51 340.358 1
-1 -6 -3 6756.61 331.877 2
-1 -6 -4 1622.05 141.216 2
-1 -6 -4 1314.86 127.388 3
-1 -6 -4 1633.34 144.241 1
-1 -6 -4 1311.7 119.582 9
-1 -6 -4 1567.28 157.408 12
-1 -6 -4 1648.86 143.159 10
-1 -6 -4 1566.25 155.495 5
-1 -6 -4 1500.39 137.111 7
-1 -6 -4 1517.15 189.603 13
-1 -6 -4 1681.75 144.811 16
-1 -6 -4 1897.37 174.588 14
-1 -6 -4 1616.88 133.149 15
-1 -6 -5 6903.3 365.96 38
-1 -6 -5 6890.49 321.92 3
-1 -6 -5 6948.88 330.178 10
-1 -6 -5 8086.66 387.166 12
-1 -6 -5 8359.98 431.721 8
-1 -6 -5 7316.51 378.787 5
-1 -6 -5 6554.82 315.57 7
-1 -6 -5 7774.24 350.401 15
-1 -6 -5 7754.57 376.298 16
-1 -6 -5 8224 401.99 14
-1 -6 -6 71.0287 45.0729 12
-1 -6 -6 168.461 62.6423 14
-1 -6 -6 148.99 52.1846 15
-1 -6 -6 233.182 67.2605 16
-1 -6 -6 112.547 73.7808 8
-1 -6 -6 229.768 71.936 38
-1 -6 -7 9235.91 422.66 12
-1 -6 -7 8939.47 413.585 15
-1 -6 -7 8374.2 414.36 14
-1 -6 -7 9760.59 464.648 16
-1 -6 -7 10235.9 506.431 8
-1 -6 -7 7443.41 414.46 38
-1 -6 -8 83.0437 43.5292 12
-1 -6 -8 86.5106 54.1846 14
-1 -6 -8 113.452 60.8451 16
-1 -6 -8 18.3719 33.2451 15
-1 -6 -8 77.694 59.5265 38
-1 -6 -8 133.772 74.9231 8
-1 -6 -9 138.08 60.8471 16
-1 -6 -9 180.219 54.471 14
-1 -6 -9 164.708 57.405 15
-1 -6 -9 119.755 54.8592 38
-1 -6 -9 249.133 84.9747 8
-1 -6 -10 2733.63 187.843 16
-1 -6 -10 2624.71 184.19 38
-1 -6 -10 2715.97 198.004 8
-1 -6 -11 96.3498 38.9601 8
-1 -6 -11 114.426 43.2315 16
-1 -6 -12 330.513 40.3112 16
-1 -7 10 46.9437 27.219 9
-1 -7 10 38.9944 21.402 18
-1 -7 9 1424.08 113.21 43
-1 -7 9 1470.34 122.775 18
-1 -7 9 1412.68 123.982 9
-1 -7 8 186.748 51.7782 43
-1 -7 8 338.257 70.0208 18
-1 -7 8 397.428 77.0537 9
-1 -7 8 296.734 55.1531 11
-1 -7 7 -20.4945 52.3786 9
-1 -7 7 -7.58001 31.2373 11
-1 -7 7 -21.5598 40.8641 24
-1 -7 7 18.5264 38.1737 18
-1 -7 7 51.6268 46.1283 43
-1 -7 6 1396.07 165.162 9
-1 -7 6 1031.44 125.09 11
-1 -7 6 1116.6 149.659 24
-1 -7 6 1137.39 137.757 18
-1 -7 6 1148.69 106.086 42
-1 -7 6 1052.33 126.133 43
-1 -7 5 1479.87 154.462 11
-1 -7 5 1374.91 130.561 10
-1 -7 5 1260.62 143.118 43
-1 -7 5 1471.32 128.786 42
-1 -7 5 1516.57 168.737 24
-1 -7 5 1364.29 152.205 18
-1 -7 4 2652.08 194.382 7
-1 -7 4 3326.12 243.679 11
-1 -7 4 3387.81 261.949 9
-1 -7 4 3124.45 204.719 10
-1 -7 4 3127.53 203.721 42
-1 -7 4 3076.73 230.661 43
-1 -7 4 2712.87 191.657 3
-1 -7 4 3116.74 238.256 24
-1 -7 4 2952.79 218.992 18
-1 -7 3 1850.2 162.73 7
-1 -7 3 1584.76 148.717 5
-1 -7 3 2053.79 203.223 9
-1 -7 3 1484.68 146.652 10
-1 -7 3 1937.19 181.072 11
-1 -7 3 1266.81 186.702 13
-1 -7 3 1587.68 209.311 12
-1 -7 3 1507.64 143.123 42
-1 -7 3 1651.77 153.525 2
-1 -7 3 1413.59 140.427 3
-1 -7 3 1724.9 164.249 24
-1 -7 3 1423.92 144.746 18
-1 -7 2 -9.76395 40.2408 7
-1 -7 2 26.9419 37.0131 5
-1 -7 2 36.6476 54.0782 9
-1 -7 2 -9.11162 38.9701 8
-1 -7 2 10.7395 56.253 12
-1 -7 2 71.2434 57.5811 13
-1 -7 2 63.1562 44.9528 10
-1 -7 2 29.404 40.2976 41
-1 -7 2 8.38764 34.5696 42
-1 -7 2 9.55989 43.7095 2
-1 -7 2 43.7987 42.4808 3
-1 -7 2 8.6979 31.4418 24
-1 -7 2 37.8271 28.8281 14
-1 -7 1 453.223 85.7231 10
-1 -7 1 585.814 128.041 13
-1 -7 1 533.313 94.391 11
-1 -7 1 470.852 94.9841 12
-1 -7 1 486.579 79.6551 14
-1 -7 1 551.581 91.1779 3
-1 -7 1 615.721 120.143 25
-1 -7 1 595.743 98.9442 8
-1 -7 1 526.288 89.1069 5
-1 -7 1 840.364 124.607 9
-1 -7 0 130.621 59.8122 8
-1 -7 0 103.455 60.4303 7
-1 -7 0 253.989 72.6305 9
-1 -7 0 176.147 61.92 5
-1 -7 0 258.035 60.0894 41
-1 -7 0 147.874 62.8617 12
-1 -7 0 130.914 71.0114 13
-1 -7 0 258.439 69.2258 11
-1 -7 0 132.317 57.305 10
-1 -7 0 92.4211 49.7131 3
-1 -7 0 220.252 63.0661 1
-1 -7 0 172.55 64.7197 2
-1 -7 0 214.249 58.8082 26
-1 -7 0 62.9773 47.7839 25
-1 -7 0 156.692 53.476 14
-1 -7 -1 2100.29 179.503 5
-1 -7 -1 1794.43 177.191 7
-1 -7 -1 2404.57 197.195 8
-1 -7 -1 1975 159.934 41
-1 -7 -1 1951.63 174.639 11
-1 -7 -1 2320.29 195.847 12
-1 -7 -1 1901.73 171.645 9
-1 -7 -1 2195.92 188.24 2
-1 -7 -1 2143.75 165.3 26
-1 -7 -1 2316.39 234.984 25
-1 -7 -1 2309.87 181.39 14
-1 -7 -2 1563.19 159.612 7
-1 -7 -2 1885.88 181.131 8
-1 -7 -2 1746.51 167.442 5
-1 -7 -2 1490.19 138.286 41
-1 -7 -2 1806.41 153.748 11
-1 -7 -2 1561.72 156.118 10
-1 -7 -2 1479.76 141.062 9
-1 -7 -2 1610.46 154.218 3
-1 -7 -2 1545.97 155.413 2
-1 -7 -2 1607.94 142.007 26
-1 -7 -2 1434.06 184.799 25
-1 -7 -2 1815.98 230.496 13
-1 -7 -2 1540.45 158.719 14
-1 -7 -3 4197.61 257.441 3
-1 -7 -3 3832.64 243.987 2
-1 -7 -3 5023.2 303.279 12
-1 -7 -3 4052.77 225.884 11
-1 -7 -3 3975.08 227.846 9
-1 -7 -3 4258.32 265.142 10
-1 -7 -3 3929.66 255.225 7
-1 -7 -3 4088.65 269.617 5
-1 -7 -3 4524.69 364.316 13
-1 -7 -4 10719.2 450.278 3
-1 -7 -4 9772.26 436.467 7
-1 -7 -4 11041.7 488.435 5
-1 -7 -4 12469.2 533.523 14
-1 -7 -4 9742.93 412.675 16
-1 -7 -4 9650.1 563.346 13
-1 -7 -4 11812.7 513.302 12
-1 -7 -4 10594.6 457.208 10
-1 -7 -5 213.165 51.3416 7
-1 -7 -5 433.779 103.201 8
-1 -7 -5 149.579 72.3194 14
-1 -7 -5 260.571 52.5171 15
-1 -7 -5 192.82 56.973 16
-1 -7 -5 342.55 74.8078 10
-1 -7 -5 364.151 87.6196 12
-1 -7 -6 3388.23 270.38 8
-1 -7 -6 2449.23 168.71 15
-1 -7 -6 3115.58 234.834 14
-1 -7 -6 3064.56 208.25 16
-1 -7 -6 2992.2 225.454 12
-1 -7 -6 2381.31 180.089 10
-1 -7 -7 115.891 75.0674 8
-1 -7 -7 99.9286 50.8993 14
-1 -7 -7 44.097 41.6017 16
-1 -7 -7 63.5424 44.0559 12
-1 -7 -8 5579.77 285.312 14
-1 -7 -8 5650.17 294.881 16
-1 -7 -9 24.4819 38.4582 8
-1 -7 -9 4.94313 26.5011 14
-1 -7 -9 -24.6672 35.243 16
-1 -7 -10 3489.58 188.095 8
-1 -7 -10 2913.83 157.039 16
-1 -8 9 6.2529 18.9094 9
-1 -8 8 385.703 49.0046 11
-1 -8 8 594.082 74.9573 9
-1 -8 7 137.928 40.8285 11
-1 -8 6 666.35 90.5976 11
-1 -8 5 395.247 101.217 10
-1 -8 5 520.044 91.3273 11
-1 -8 4 4079.65 276.92 9
-1 -8 4 3791.93 257.033 11
-1 -8 4 3236.17 209.461 10
-1 -8 4 3860.15 217.544 42
-1 -8 3 330.388 70.5787 7
-1 -8 3 373.177 88.7602 9
-1 -8 3 233.833 67.548 10
-1 -8 3 311.103 69.8213 3
-1 -8 2 818.699 112.48 7
-1 -8 2 1178.11 149.457 9
-1 -8 2 929.49 130.785 11
-1 -8 2 824.467 110.922 10
-1 -8 2 1010.22 177.513 12
-1 -8 2 904.277 116.526 3
-1 -8 1 -10.6042 40.2038 11
-1 -8 1 19.0415 48.6698 13
-1 -8 1 10.7603 74.8125 12
-1 -8 1 19.3645 46.9557 10
-1 -8 1 114.075 45.6295 5
-1 -8 1 32.6701 51.3243 9
-1 -8 1 28.948 44.1204 8
-1 -8 1 20.5281 28.2068 14
-1 -8 1 9.21982 45.9385 3
-1 -8 0 271.263 72.8394 11
-1 -8 0 149.029 64.4792 10
-1 -8 0 315.36 108.183 13
-1 -8 0 244.575 75.3787 12
-1 -8 0 196.613 67.1384 8
-1 -8 0 115.733 67.1862 7
-1 -8 0 225.863 67.5751 9
-1 -8 0 249.289 63.918 5
-1 -8 0 260.785 60.8471 14
-1 -8 0 200.799 75.1318 3
-1 -8 -1 11.1093 49.1865 12
-1 -8 -1 27.1244 35.8111 11
-1 -8 -1 16.8029 38.4222 9
-1 -8 -1 101.932 53.3975 7
-1 -8 -1 74.6233 51.7035 8
-1 -8 -1 8.91954 38.1572 5
-1 -8 -1 87.9608 50.2772 14
-1 -8 -2 7.48022 31.9897 11
-1 -8 -2 39.9154 49.7151 10
-1 -8 -2 -11.261 60.3699 12
-1 -8 -2 19.6573 44.9351 13
-1 -8 -2 28.1437 46.7378 7
-1 -8 -2 -10.7627 42.6133 8
-1 -8 -2 18.1028 42.6552 5
-1 -8 -2 -7.05155 30.1564 9
-1 -8 -2 -9.76966 48.673 14
-1 -8 -2 -28.5264 49.8043 3
-1 -8 -3 2507.95 189.78 7
-1 -8 -3 2967.74 229.554 8
-1 -8 -3 2455.49 193.246 5
-1 -8 -3 2161.11 148.502 11
-1 -8 -3 2207.95 154.054 9
-1 -8 -3 2920.67 212.704 10
-1 -8 -3 2914.26 207.265 3
-1 -8 -4 748.396 125.148 14
-1 -8 -4 698.883 106.314 10
-1 -8 -4 627.158 111.051 12
-1 -8 -5 4219.2 273.293 14
-1 -8 -5 4209.53 269.637 12
-1 -8 -6 308.181 74.4768 12
-1 -8 -6 386.7 81.4699 14
-1 -8 -6 337.257 89.768 8
-1 -8 -7 42.4872 37.1 12
-1 -8 -7 -6.57783 38.3459 14
-1 -8 -7 99.7846 53.882 8
-1 -8 -8 623.229 70.5916 14
-1 -8 -8 795.967 95.877 8
-1 -8 -9 29.71 27.8777 8
-1 -9 7 358.458 45.5687 9
-1 -9 6 414.292 55.7953 11
-1 -9 6 327.78 54.8861 9
-1 -9 5 907.986 98.1281 9
-1 -9 5 822.826 91.0249 11
-1 -9 4 87.3606 46.1087 11
-1 -9 4 41.1644 35.1003 9
-1 -9 3 29.4845 84.4546 10
-1 -9 3 29.6672 36.9588 9
-1 -9 2 16.1071 40.1242 11
-1 -9 2 -14.0918 65.4248 10
-1 -9 2 14.9701 37.292 9
-1 -9 1 143.792 67.764 10
-1 -9 1 56.402 42.2835 11
-1 -9 1 180.643 145.852 12
-1 -9 1 127.931 46.0271 9
-1 -9 0 580.64 102.629 10
-1 -9 0 484.724 82.7979 11
-1 -9 0 528.859 127.463 12
-1 -9 0 485.97 75.1565 9
-1 -9 -1 5346.91 261.405 11
-1 -9 -1 4745.8 253.086 14
-1 -9 -1 5133.44 287.969 8
-1 -9 -2 3909.65 254.54 12
-1 -9 -2 4168.7 254.086 10
-1 -9 -2 3552.23 221.36 14
-1 -9 -2 3818.69 239.477 8
-1 -9 -3 75.6518 99.0234 10
-1 -9 -3 130.968 53.6669 14
-1 -9 -3 152.459 62.0789 8
-1 -9 -4 276.223 118.322 10
-1 -9 -4 452.233 83.5116 12
-1 -9 -5 -19.4406 31.4236 14
-1 -9 -5 21.4345 32.6651 12
-1 -9 -6 1201.46 108.252 12
-1 -9 -6 1369.15 120.071 8
-1 -9 -7 30.7745 27.5337 8
-1 -10 4 105.155 25.6216 11
-1 -10 3 6.14875 15.3175 11
-1 -10 2 147.186 32.8857 11
-1 -10 0 534.15 117.36 10
2 -9 0 526.762 55.3608 10
2 -9 1 46.5206 24.6273 10
2 -9 1 21.7103 20.6863 3
2 -9 2 33.627 21.556 10
2 -8 -5 1592.56 107.833 12
2 -8 -4 -10.9968 30.1406 12
2 -8 -3 1217.08 115.833 12
2 -8 -2 1150.44 96.1832 26
2 -8 -2 1344.62 124.956 12
2 -8 -2 862.047 99.0399 10
2 -8 -2 706.411 78.801 41
2 -8 -2 920.509 98.3762 3
2 -8 -1 497.345 80.2663 10
2 -8 -1 560.602 84.5304 12
2 -8 -1 342.358 60.5188 26
2 -8 -1 437.38 65.2256 41
2 -8 -1 409.848 71.7971 3
2 -8 0 190.268 51.9747 12
2 -8 0 202.979 48.9488 26
2 -8 0 151.912 45.7777 41
2 -8 1 567.586 75.21 26
2 -8 1 666.781 90.9251 3
2 -8 1 446.558 70.9946 41
2 -8 1 499.291 74.6922 12
2 -8 1 663.099 91.6057 10
2 -8 2 867.808 89.7289 26
2 -8 2 941.407 103.751 3
2 -8 2 709.494 93.0244 10
2 -8 3 1062.12 94.1152 26
2 -8 3 1036.86 93.2697 41
2 -8 3 1065.23 105.405 3
2 -8 3 997.029 98.7219 11
2 -8 3 1187.12 111.436 10
2 -8 4 -5.25084 22.4557 42
2 -8 4 -4.1757 19.6783 41
2 -8 4 38.8397 28.2947 3
2 -8 4 5.71565 26.9354 11
2 -8 4 -5.04635 27.6614 10
2 -8 5 80.1492 30.9935 42
2 -8 5 33.7278 21.1701 3
2 -8 5 53.9323 26.3584 10
2 -8 5 123.325 37.3099 11
2 -8 6 34.3374 20.4609 42
2 -8 6 4.5475 23.251 11
2 -7 -7 581.21 69.9342 12
2 -7 -5 31.7365 27.7106 8
2 -7 -5 8.32003 39.2129 12
2 -7 -4 354.154 54.7532 26
2 -7 -4 326.646 68.1228 8
2 -7 -3 1384.19 150.907 12
2 -7 -3 1007.87 119.067 10
2 -7 -3 1117.11 122.818 3
2 -7 -3 1126.01 111.221 26
2 -7 -3 1044.86 107.025 41
2 -7 -3 843.85 115.475 8
2 -7 -2 4404.33 277.885 12
2 -7 -2 4104.34 255.593 10
2 -7 -2 3938.56 250.939 3
2 -7 -2 3499.1 227.675 26
2 -7 -2 3453.1 225.443 41
2 -7 -2 3308.46 236.84 8
2 -7 -1 8.85507 40.4857 41
2 -7 -1 -9.8675 40.6657 10
2 -7 -1 -49.0783 50.1738 12
2 -7 -1 -29.5895 54.0658 3
2 -7 -1 -8.78439 42.5986 26
2 -7 -1 28.3629 49.5202 8
2 -7 0 1922.1 174.914 12
2 -7 0 1907.09 169.226 26
2 -7 0 1983.17 171.198 41
2 -7 0 1830.96 173.871 8
2 -7 1 133.811 50.9354 11
2 -7 1 29.8025 49.5373 10
2 -7 1 60.1784 41.7411 12
2 -7 1 62.1136 48.6845 26
2 -7 1 107.608 54.275 41
2 -7 1 114.426 49.367 42
2 -7 1 79.5902 55.7464 3
2 -7 2 5503.88 305.565 11
2 -7 2 5013.24 279.792 12
2 -7 2 5952.77 319.344 10
2 -7 2 5179.19 285.177 42
2 -7 2 5765.26 314.618 3
2 -7 3 229.089 69.351 10
2 -7 3 246.973 69.8256 11
2 -7 3 268.589 62.9786 26
2 -7 3 254.453 71.5382 42
2 -7 3 314.534 69.9238 41
2 -7 3 210.587 68.3329 3
2 -7 4 76.4159 52.3674 11
2 -7 4 77.6996 44.414 10
2 -7 4 23.1021 36.3025 3
2 -7 4 19.8919 31.2618 26
2 -7 4 20.6035 33.3169 41
2 -7 4 49.8801 40.3241 42
2 -7 5 1151.74 101.57 26
2 -7 5 1219.56 125.02 42
2 -7 5 1292.68 108.905 41
2 -7 5 1258.16 116.596 3
2 -7 5 1326.15 139.984 11
2 -7 5 1243.25 115.595 10
2 -7 6 13.9992 28.8519 42
2 -7 6 13.8838 25.3751 3
2 -7 6 43.1791 26.8708 10
2 -7 7 189.548 55.8051 11
2 -7 8 143.902 38.178 42
2 -7 8 183.52 47.5641 11
2 -7 9 1032.17 80.5924 11
2 -6 -9 207.567 34.1981 15
2 -6 -8 61.0155 35.9114 15
2 -6 -8 85.0247 39.3103 12
2 -6 -7 863.692 109.346 15
2 -6 -7 1141.58 127.015 12
2 -6 -6 2043.25 181.278 15
2 -6 -6 1502.37 127.747 8
2 -6 -5 3797.91 270.812 12
2 -6 -5 3003.51 210.171 8
2 -6 -5 3623.95 254.978 15
2 -6 -4 7097.79 321.405 41
2 -6 -4 6521.59 324.52 10
2 -6 -4 6558.17 326.191 3
2 -6 -4 6785.1 319.037 26
2 -6 -4 7674.36 386.551 15
2 -6 -4 6824.14 354.305 8
2 -6 -3 1575.59 167.324 8
2 -6 -3 2236.11 178.023 41
2 -6 -3 2264.21 186.537 10
2 -6 -3 2017.66 181.026 3
2 -6 -3 2150.18 175.61 26
2 -6 -3 1680.69 216.178 25
2 -6 -3 2054.04 184.396 15
2 -6 -3 1864.36 233.071 13
2 -6 -2 600.595 104.564 8
2 -6 -2 401.921 84.7223 41
2 -6 -2 316.79 113.87 13
2 -6 -2 456.063 96.2223 10
2 -6 -2 579.781 107.048 12
2 -6 -2 556.848 109.464 3
2 -6 -2 493.565 92.4618 26
2 -6 -2 478.976 121.312 25
2 -6 -2 419.318 85.2428 15
2 -6 -1 2646.75 219.232 8
2 -6 -1 2119.9 188.42 41
2 -6 -1 2065.6 153.363 42
2 -6 -1 2709.03 219.313 10
2 -6 -1 2608.89 211.83 12
2 -6 -1 2789.47 222.402 3
2 -6 -1 2343.2 198.273 26
2 -6 -1 2130.71 258.209 25
2 -6 -1 2023.35 178.791 15
2 -6 -1 2545.17 291.351 13
2 -6 0 1155.84 117.894 42
2 -6 0 979.568 129.109 41
2 -6 0 991.103 113.017 11
2 -6 0 1242.44 144.716 12
2 -6 0 940.296 129.838 26
2 -6 0 1019.14 179.539 25
2 -6 0 1190.18 144.284 8
2 -6 1 3104.18 234.781 8
2 -6 1 3213.52 234.337 41
2 -6 1 3234.78 218.96 42
2 -6 1 3358.24 245.341 10
2 -6 1 2968.81 223.916 11
2 -6 1 3461.61 236.015 12
2 -6 1 3713.2 257.382 3
2 -6 1 3374.03 241.512 26
2 -6 1 2989.73 308.58 25
2 -6 1 2991.38 313.073 13
2 -6 2 696.694 112.252 11
2 -6 2 720.406 111.721 10
2 -6 2 770.616 107.777 12
2 -6 2 952.893 176.215 13
2 -6 2 936.467 124.811 3
2 -6 2 880.155 162.081 25
2 -6 2 926.024 117.058 42
2 -6 3 3501.8 235.993 41
2 -6 3 3802.78 247.565 42
2 -6 3 4147.76 262.946 10
2 -6 3 3837.14 268.074 11
2 -6 3 3428.68 220.473 12
2 -6 3 3875.75 260.4 3
2 -6 3 3893.06 243.254 26
2 -6 3 3728.54 320.087 25
2 -6 3 3774.09 341.84 13
2 -6 4 -8.16534 36.1456 41
2 -6 4 -9.64506 34.8611 42
2 -6 4 17.7724 49.757 13
2 -6 4 8.93734 36.8312 10
2 -6 4 22.3989 46.1533 11
2 -6 4 8.96977 41.0087 3
2 -6 4 16.0368 33.0443 26
2 -6 4 16.2381 41.5005 25
2 -6 4 -8.31896 28.5252 9
2 -6 5 3311.31 196.802 41
2 -6 5 2459.34 200.403 42
2 -6 5 2596.44 200.728 9
2 -6 5 3178.95 204.583 10
2 -6 5 2682.98 192.342 3
2 -6 5 2906.06 186.911 26
2 -6 5 2856.52 252.922 25
2 -6 5 2083.07 237.085 13
2 -6 6 137.784 46.9276 3
2 -6 6 159.275 44.3304 10
2 -6 6 81.5885 35.373 41
2 -6 6 142.85 54.08 42
2 -6 6 94.4207 37.6755 26
2 -6 6 124.099 50.0891 9
2 -6 7 1487.23 155.865 11
2 -6 7 1583.96 155.467 9
2 -6 8 8509.86 371.191 42
2 -6 8 9371.09 405.953 11
2 -6 8 9110.35 406.595 9
2 -6 9 2009.08 135.893 42
2 -6 9 2228.35 156.319 11
2 -6 9 2064.56 155.286 9
2 -6 10 113.576 37.0577 9
2 -6 10 46.1115 29.9798 11
2 -6 11 212.325 33.0009 9
2 -5 -9 73.541 40.887 12
2 -5 -8 1421.2 149.886 12
2 -5 -7 1168.36 129.171 16
2 -5 -7 1233.15 156.66 12
2 -5 -6 2190.09 168.733 8
2 -5 -6 2316.23 190.142 16
2 -5 -5 2744.45 260.203 37
2 -5 -5 2813.77 213.85 16
2 -5 -5 2469.03 171.299 14
2 -5 -5 2809.02 202.841 8
2 -5 -4 2391.98 192.031 8
2 -5 -4 2828.3 195.274 3
2 -5 -4 2877.85 187.872 41
2 -5 -4 2587.57 249.905 37
2 -5 -4 2649.65 190.278 10
2 -5 -4 3364.11 260.296 12
2 -5 -4 2876.63 191.069 26
2 -5 -4 2302.88 231.309 25
2 -5 -4 2195.5 169.77 14
2 -5 -4 2159.97 239.17 13
2 -5 -3 170.437 62.4017 8
2 -5 -3 262.855 71.3758 3
2 -5 -3 360.946 79.4113 41
2 -5 -3 186.55 74.8047 37
2 -5 -3 180.195 82.5576 13
2 -5 -3 239.298 67.5721 10
2 -5 -3 164.131 64.4868 12
2 -5 -3 288.274 69.2795 26
2 -5 -3 214.387 81.8552 25
2 -5 -3 129.085 51.625 14
2 -5 -2 8275.21 394.821 8
2 -5 -2 8700.87 402.494 3
2 -5 -2 7701.16 375.787 41
2 -5 -2 7629.52 494.946 40
2 -5 -2 7347.66 403.04 37
2 -5 -2 8490.06 397.941 10
2 -5 -2 8109.75 405.479 12
2 -5 -2 7575.35 377.641 26
2 -5 -2 6768.46 467.999 25
2 -5 -2 6815.53 343.508 14
2 -5 -2 7881.97 388.259 15
2 -5 -2 8051.6 508.535 13
2 -5 -1 1263.17 139.432 8
2 -5 -1 1809.29 169.439 3
2 -5 -1 1514.06 147.799 41
2 -5 -1 1356.11 198.744 40
2 -5 -1 1309.58 112.747 42
2 -5 -1 1334.21 146.103 37
2 -5 -1 1605.73 159.196 10
2 -5 -1 1452.02 151.111 12
2 -5 -1 1278.57 198.28 13
2 -5 -1 1239.68 136.487 26
2 -5 -1 1292.35 191.429 25
2 -5 -1 1218.03 125.081 14
2 -5 -1 1443.37 144.056 15
2 -5 0 21023.9 751.096 8
2 -5 0 20669 740.373 41
2 -5 0 21026.6 909.516 40
2 -5 0 21483.2 697.416 42
2 -5 0 21159.9 732.121 37
2 -5 0 20648.2 716.501 11
2 -5 0 23538.8 766.381 12
2 -5 0 20544.2 747.574 26
2 -5 0 19627.5 894.035 25
2 -5 0 18638.7 694.572 14
2 -5 0 20042.5 866.671 19
2 -5 0 19917.5 721.437 15
2 -5 1 2008.01 175.809 8
2 -5 1 2087.22 243.335 40
2 -5 1 2242.4 180.574 41
2 -5 1 2241.69 172.076 42
2 -5 1 2344.57 193.651 10
2 -5 1 2636.04 188.362 12
2 -5 1 2140.44 178.331 11
2 -5 1 2114.98 247.316 13
2 -5 1 2342.27 193.997 3
2 -5 1 2500.7 191.715 26
2 -5 1 2419.41 255.393 25
2 -5 1 2100.86 226.211 19
2 -5 2 1729.5 161.375 8
2 -5 2 1668.87 160.528 3
2 -5 2 1613.81 149.246 42
2 -5 2 1867.08 167.899 10
2 -5 2 1841.11 171.801 11
2 -5 2 1721.95 148.069 12
2 -5 2 1959.5 228.08 25
2 -5 2 1817.33 220.919 13
2 -5 3 4621.31 274.073 3
2 -5 3 4518.45 262.065 41
2 -5 3 4524.52 353.578 40
2 -5 3 4602.47 268.837 42
-2 5 -3 4191.5 324.992 34
2 -5 3 5122.54 283.579 10
2 -5 3 4360.7 248.117 9
2 -5 3 5154.97 274.528 26
2 -5 3 4412.26 341.386 21
2 -5 3 4980.52 356.926 25
2 -5 3 4028.37 334.374 13
2 -5 4 1366.24 134.94 3
2 -5 4 1266.6 126.873 43
2 -5 4 1077.8 125.922 42
2 -5 4 1107.9 121.751 41
2 -5 4 1436.2 186.522 40
-2 5 -4 1275.62 179.352 34
2 -5 4 1329.61 131.379 10
2 -5 4 1486.77 143.54 9
2 -5 4 1438.68 133.73 26
2 -5 4 1508.01 190.884 21
2 -5 4 1266.03 170.7 25
2 -5 4 1195.68 179.3 13
2 -5 5 383.123 72.4701 41
2 -5 5 327.462 77.2281 42
2 -5 5 533.792 85.4271 43
-2 5 -5 555.679 124.421 34
2 -5 5 396.42 102.262 13
2 -5 5 529.324 81.3819 10
2 -5 5 555.514 78.9193 26
2 -5 5 476.849 107.504 21
2 -5 5 355.348 91.1812 25
2 -5 5 424.202 76.5237 3
2 -5 6 1001.92 101.328 41
2 -5 6 959.111 119.667 43
-2 5 -6 941.954 171.442 34
2 -5 6 1010.39 106.65 10
2 -5 6 1028.09 100.058 26
2 -5 6 1018.36 163.425 21
2 -5 6 873.104 130.83 25
2 -5 6 1046.81 107.987 3
2 -5 7 1720.95 167.524 11
-2 5 -7 1384.54 212.781 34
2 -5 7 1351.18 143.905 43
2 -5 8 1083.64 132.774 43
2 -5 8 1254.6 131.121 42
2 -5 8 1504.72 153.412 11
2 -5 9 16.9498 39.9509 43
2 -5 9 63.59 37.8913 42
2 -5 9 33.3434 43.6721 11
2 -5 10 482.629 68.2016 42
2 -5 10 598.309 81.3323 43
2 -5 10 798.133 102.131 9
2 -5 10 626.597 83.4431 11
2 -5 11 23.3455 29.8454 9
2 -5 11 43.1352 22.8919 11
2 -5 11 30.7407 24.0879 43
2 -5 12 66.3704 23.7484 18
2 -4 -11 39.2103 22.4307 15
2 -4 -10 66.8316 39.7285 15
2 -4 -9 2308.55 186.628 15
2 -4 -9 1827.99 148.766 16
2 -4 -9 2059.98 174.413 12
2 -4 -8 2118.89 198.908 15
2 -4 -8 1836.79 164.371 16
2 -4 -8 2156.95 204.72 12
2 -4 -7 1706.63 165.836 16
2 -4 -7 1885.14 205.706 37
2 -4 -7 2004.79 207.306 12
2 -4 -6 10249 539.538 37
2 -4 -6 10913.3 538.801 35
2 -4 -6 9876.07 453.501 16
2 -4 -6 9277.22 419.723 8
2 -4 -6 11695.9 539.138 12
2 -4 -5 1157.54 152.938 35
2 -4 -5 874.433 96.1717 14
2 -4 -5 1060.3 127.762 16
2 -4 -5 1195.87 125.942 8
2 -4 -4 8286.24 379.57 8
2 -4 -4 8017.22 358.117 3
2 -4 -4 8355.51 459.078 40
2 -4 -4 9108.1 365.177 41
2 -4 -4 8720.13 430.059 35
2 -4 -4 7827.02 453.176 37
2 -4 -4 9287.02 448.451 12
2 -4 -4 8168.73 359.637 10
2 -4 -4 8924.14 367.917 26
2 -4 -4 8314.19 455.104 25
2 -4 -4 7230.71 337.195 14
2 -4 -4 8518.81 391.302 16
2 -4 -4 7838.51 444.466 13
2 -4 -4 9765.6 443.64 15
2 -4 -3 4530.56 258.383 8
2 -4 -3 4922.88 263.626 3
2 -4 -3 4878.79 256.92 41
2 -4 -3 4620.83 337.064 40
2 -4 -3 4666 309.52 37
2 -4 -3 4707 278.705 35
2 -4 -3 5039.42 264.994 10
2 -4 -3 5189.88 306.952 12
2 -4 -3 4654.59 337.42 13
2 -4 -3 4430.25 251.028 26
2 -4 -3 4153.88 324.085 25
2 -4 -3 3912.2 227.279 14
2 -4 -3 4713.96 263.379 16
2 -4 -2 4471.54 253.847 8
2 -4 -2 4950.6 268.163 3
2 -4 -2 3966.81 321.507 40
2 -4 -2 4651.26 255.727 41
2 -4 -2 4404.87 202.135 42
2 -4 -2 4175.62 279.819 36
2 -4 -2 4719.34 291.853 37
-2 4 2 4936.42 297.823 34
2 -4 -2 4863.94 263.792 10
2 -4 -2 5412.81 295.012 12
2 -4 -2 4849.98 347.808 13
2 -4 -2 4539.45 255.542 26
2 -4 -2 4275.08 330.065 25
2 -4 -2 3901.37 225.807 14
2 -4 -1 984.576 108.306 8
2 -4 -1 1285.72 131.393 3
2 -4 -1 1192.41 96.3117 42
2 -4 -1 927.815 108.569 41
2 -4 -1 1194.06 167.08 40
2 -4 -1 1270.34 135.686 37
2 -4 -1 1092.04 127.976 36
-2 4 1 990.247 126.821 34
2 -4 -1 1155.96 122.578 10
2 -4 -1 1346.08 178.044 13
2 -4 -1 1222.66 125.545 12
2 -4 -1 1130.64 118.911 26
2 -4 -1 924.708 149.427 25
2 -4 -1 1119.44 110.478 14
2 -4 -1 1118.16 164.014 19
2 -4 0 6725.74 319.566 8
2 -4 0 6827.16 322.664 41
2 -4 0 6685.93 415.693 40
2 -4 0 7087.81 290.345 42
2 -4 0 7227.44 333.305 37
-2 4 0 7350.52 376.002 34
2 -4 0 6617.15 326.607 36
2 -4 0 7477.26 334.193 12
2 -4 0 6824.26 324.546 26
2 -4 0 6952.78 425.352 25
2 -4 0 5817.73 290.515 14
2 -4 0 7655.33 441.866 19
2 -4 1 19136.6 694.963 8
2 -4 1 21241.6 726.833 3
2 -4 1 21169.1 710.834 41
2 -4 1 21397 852.939 40
2 -4 1 20904.3 681.946 42
2 -4 1 20419.4 685.634 37
-2 4 -1 20212.6 782.851 34
2 -4 1 21667.7 727.324 10
2 -4 1 22515.9 871.256 13
2 -4 1 21128.7 709.424 12
2 -4 1 21242.8 712.062 26
2 -4 1 20486.9 825.729 21
2 -4 1 21169.2 848.396 25
2 -4 1 21792 852.529 19
2 -4 2 1477.03 135.542 8
2 -4 2 2142.01 161.304 3
2 -4 2 1781.27 140.515 42
-2 4 -2 2106.03 202.134 34
2 -4 2 2144.05 159.801 10
2 -4 2 1741 137.431 12
2 -4 2 2073.01 210.078 13
2 -4 2 1892.95 148.667 26
2 -4 2 1556.46 187.318 21
2 -4 2 1942.31 206.651 19
2 -4 3 18155.2 626.659 3
2 -4 3 18331.4 604.913 43
2 -4 3 17799.2 615.048 41
2 -4 3 17352.1 626.418 42
2 -4 3 17803.4 740.417 40
-2 4 -3 17197.5 741.209 34
2 -4 3 19086.7 631.084 10
2 -4 3 17946.3 742.429 13
2 -4 3 17213.7 613.987 26
2 -4 3 17828.3 763.246 21
2 -4 3 16188.5 721.964 25
2 -4 3 17269.6 760.955 19
2 -4 4 7981.68 340.951 3
2 -4 4 8028.9 430.439 40
2 -4 4 7161.84 322.331 41
2 -4 4 7654.5 330.588 43
2 -4 4 6626.81 337.359 42
-2 4 -4 7696.95 457.705 34
2 -4 4 7824.79 337.769 10
2 -4 4 7850.59 425.988 13
2 -4 4 7483.68 325.856 26
2 -4 4 7919.12 425.039 25
2 -4 4 7542.05 459.908 21
2 -4 4 7714.57 459.021 19
2 -4 5 4827.41 248.975 3
2 -4 5 4588.4 314.581 40
2 -4 5 4983.71 245.832 41
2 -4 5 5068.96 260.766 43
-2 4 -5 5032.6 380.361 34
2 -4 5 4954.42 249.335 10
2 -4 5 4928.02 245.809 26
2 -4 5 5205.51 281.944 24
2 -4 5 4631.64 309.221 25
2 -4 5 5010.77 384.355 21
2 -4 5 4459.47 308.727 13
2 -4 6 16551.7 560.112 41
2 -4 6 17344.4 616.966 43
2 -4 6 16730.6 558.218 26
2 -4 6 16776.7 630.671 24
2 -4 6 16025.6 802.98 21
2 -4 6 16152.7 656.404 25
-2 4 -6 15905.5 762.752 20
2 -4 6 15145.7 662.251 13
-2 4 -6 16396.5 804.017 34
2 -4 7 1593.93 154.137 43
-2 4 -7 1757.9 237.079 20
2 -4 7 1577.21 157.29 24
2 -4 7 1545.54 241.458 21
2 -4 8 39.5025 37.4478 24
2 -4 8 125.408 64.1087 21
2 -4 8 10.0299 42.9038 43
2 -4 9 2034.64 260.905 21
2 -4 9 1987.49 170.867 11
2 -4 9 2321.72 174.357 42
2 -4 9 2011.64 179.66 43
2 -4 10 1454.45 131.593 11
2 -4 10 1323.13 120.878 42
2 -4 10 1261.99 132.411 43
2 -4 11 62.1712 30.2085 11
2 -4 11 6.41149 29.3268 43
2 -4 11 40.0187 29.1681 42
2 -4 12 779.644 91.7651 9
2 -4 12 729.013 70.3269 43
2 -4 13 1243.64 86.1091 9
2 -3 -12 23.5589 15.0648 15
2 -3 -11 798.247 90.728 15
2 -3 -10 551.505 79.7205 16
2 -3 -10 542.259 82.7378 12
-2 3 9 636.016 94.6281 28
2 -3 -9 624.521 109.431 12
2 -3 -9 518.393 88.3637 16
-2 3 8 4318.34 270.531 28
2 -3 -8 4707.49 318.345 12
2 -3 -8 4023.53 289.778 37
2 -3 -8 4339.77 266.833 16
2 -3 -7 148.444 75.6669 37
2 -3 -7 152.37 69.7744 35
2 -3 -7 106.493 61.7365 16
-2 3 7 213.568 65.7614 28
2 -3 -6 10780.3 538.297 35
2 -3 -6 11393.2 538.473 37
2 -3 -6 9867.26 446.88 16
2 -3 -6 9983.56 570.566 29
2 -3 -5 2929.23 245.56 37
2 -3 -5 2992.59 243.06 35
2 -3 -5 2980.68 264.25 29
-2 3 5 2640.6 229.884 22
2 -3 -5 2284.62 186.539 13
2 -3 -5 2830.06 198.803 16
2 -3 -4 17284.4 601.505 8
2 -3 -4 16816.1 577.369 3
2 -3 -4 17876.7 579.453 41
2 -3 -4 17923.6 690.016 40
2 -3 -4 18328.6 687.276 35
2 -3 -4 18036.5 703.532 37
2 -3 -4 18059.6 700.619 36
2 -3 -4 17069 576.245 10
2 -3 -4 17483 673.321 13
2 -3 -4 18228.7 586.334 26
2 -3 -4 16285.8 697.371 29
2 -3 -4 17195.5 683.973 25
2 -3 -4 15766.7 559.835 14
2 -3 -4 17018.6 621.048 16
2 -3 -3 738.107 83.3609 41
2 -3 -3 741.036 116.017 40
2 -3 -3 774.806 113.181 36
-2 3 3 793.263 118.065 34
2 -3 -3 779.369 106.636 35
2 -3 -3 666.07 109.294 13
2 -3 -3 705.148 83.4474 26
2 -3 -3 681.724 102.44 29
2 -3 -3 676.93 114.085 25
2 -3 -3 733.972 89.6952 16
2 -3 -2 8482.24 346.948 41
2 -3 -2 8819.52 447.023 40
2 -3 -2 8150.95 346.805 26
2 -3 -2 7982.51 369.345 29
-2 3 2 8824.57 416.073 34
2 -3 -2 8781.87 402.618 36
2 -3 -2 7899.06 427.917 25
2 -3 -2 9439.81 376.187 15
2 -3 -2 7863.26 340.808 16
2 -3 -2 8716.14 477.123 19
2 -3 -1 20000.3 663.568 41
2 -3 -1 20466.9 611.208 42
2 -3 -1 19874.5 777.514 40
2 -3 -1 20224.3 671.151 26
2 -3 -1 19817.2 676.988 29
-2 3 1 20679 741.678 34
2 -3 -1 20183.6 723.432 36
2 -3 -1 19887.3 779.137 25
2 -3 -1 21644.7 820.502 19
2 -3 0 4352.49 189.761 42
2 -3 0 4242.93 292.279 40
2 -3 0 4010.11 214.927 41
2 -3 0 4063.71 216.667 29
2 -3 0 4458.73 222.677 26
2 -3 0 4638.69 254.182 36
-2 3 0 4128.09 261.3 34
2 -3 0 4364.82 289.677 25
2 -3 0 4055.39 286.554 19
2 -3 1 38965.8 1104.5 42
2 -3 1 37873.5 1128.29 41
2 -3 1 39247.3 1262.08 40
2 -3 1 37749.6 1128.21 26
-2 3 -1 37650.5 1224.09 34
2 -3 1 38337.8 1257.37 21
2 -3 1 37346.8 1259.54 25
2 -3 1 39682 1272.88 19
2 -3 2 25071.9 776.32 41
2 -3 2 23969.1 749.279 43
2 -3 2 25637.5 781.646 26
-2 3 -2 24889.5 884.509 34
2 -3 2 24876.6 909.274 21
2 -3 2 25441.8 917.423 19
-2 3 -3 784.717 123.255 34
2 -3 3 744.323 80.554 26
2 -3 3 705.661 122.963 21
2 -3 3 912.835 123.132 25
2 -3 3 721.527 79.9632 41
2 -3 3 874.91 120.244 40
2 -3 3 778.745 78.1137 43
2 -3 4 1252.04 103.193 41
2 -3 4 1211.27 143.292 40
2 -3 4 1325.9 106.644 43
2 -3 4 1306.55 104.179 26
2 -3 4 1279.75 140.067 13
2 -3 4 1399.78 123.885 24
2 -3 4 1260.4 141.686 25
2 -3 4 1285.65 168.441 21
-2 3 -4 1312.41 157.208 20
2 -3 5 832.99 83.5601 41
2 -3 5 1068.06 125.237 40
2 -3 5 863.022 94.9457 43
2 -3 5 980.017 89.3274 26
2 -3 5 847.771 99.1231 24
2 -3 5 993.311 122.399 25
2 -3 5 943.433 150.554 21
-2 3 -5 855.158 141.251 20
2 -3 5 879.404 116.02 13
2 -3 6 420.448 72.3734 43
2 -3 6 359.788 75.2638 40
2 -3 6 381.162 56.0992 41
2 -3 6 427.602 78.992 13
2 -3 6 447.673 76.8629 24
2 -3 6 391.873 113.328 21
2 -3 6 456.004 79.5526 25
2 -3 6 357.226 53.7762 26
-2 3 -6 455.217 110.09 20
2 -3 7 2210.42 170.231 43
2 -3 7 1963.5 165.735 24
2 -3 7 2107.19 260.136 21
-2 3 -7 2474.51 272.99 20
-2 3 -7 2164.07 174.053 33
2 -3 8 5693.67 308.985 43
2 -3 8 5906.65 309.875 24
-2 3 -8 5831.11 453.338 20
-2 3 -8 5280.22 312.307 33
2 -3 9 200.593 63.8984 43
-2 3 -9 214.906 69.8368 33
2 -3 9 181.146 55.0554 24
2 -3 9 252.336 100.06 21
-2 3 -9 317.862 100.913 20
2 -3 10 2214.06 179.021 43
2 -3 10 2339.63 172.819 11
-2 3 -10 2227.36 201.263 33
2 -3 10 2132.95 273.432 21
-2 3 -10 2138.31 266.81 20
2 -3 11 533.8 74.9845 42
2 -3 11 621.391 87.7087 43
-2 3 -11 620.717 98.48 33
2 -3 11 454.534 67.038 11
-2 3 -12 31.3777 29.7505 33
2 -3 12 40.3737 31.6284 43
2 -2 -12 127.598 36.6076 15
2 -2 -11 1161.91 93.5059 16
-2 2 11 1361.84 124.027 28
-2 2 10 597.342 96.8197 28
2 -2 -10 551.21 84.5522 16
2 -2 -10 574.442 90.0925 12
2 -2 -9 261.714 68.6051 16
-2 2 9 191.404 67.9194 28
2 -2 -8 16304 660.393 37
2 -2 -8 16013.1 614.669 16
-2 2 8 16287.2 645.908 28
2 -2 -7 4223 289.824 37
2 -2 -7 4597.59 328.974 35
-2 2 7 3865.03 318.438 22
2 -2 -7 3704.16 241.992 16
2 -2 -7 3569.64 351.85 29
2 -2 -6 8214.82 449.39 35
2 -2 -6 8794.89 432.215 37
2 -2 -6 8017.51 509.501 29
-2 2 6 8268.68 462.605 22
2 -2 -6 8229.54 373.8 16
2 -2 -5 5989.67 338.156 35
2 -2 -5 5797.74 384.081 29
2 -2 -5 5069.8 259.376 13
-2 2 5 5509.03 350.306 22
2 -2 -5 5559.75 279.159 16
2 -2 -4 745.24 97.8701 40
2 -2 -4 814.25 100.438 13
2 -2 -4 1117.87 144.855 29
2 -2 -4 712.981 99.4878 25
2 -2 -4 911.195 98.2959 16
2 -2 -3 25756.1 794.002 26
2 -2 -3 25910.3 912.72 29
2 -2 -3 27095.4 886.321 36
-2 2 3 27418.5 926.459 34
2 -2 -3 25897.6 890.646 25
2 -2 -3 27139.6 896.788 40
2 -2 -3 25780.2 789.32 41
2 -2 -2 48.1643 34.9966 40
2 -2 -2 124.536 36.487 41
2 -2 -2 207.64 56.6276 29
2 -2 -2 167.738 37.9917 26
2 -2 -2 212.48 55.5602 36
-2 2 2 157.832 49.8984 34
2 -2 -2 239.767 65.8659 25
2 -2 -2 89.2139 54.6193 19
2 -2 -1 58467.9 1641.82 41
2 -2 -1 60066.1 1759.48 40
2 -2 -1 60823.6 1720.27 29
2 -2 -1 57815.3 1645.53 26
-2 2 1 61864.7 1743.72 34
2 -2 -1 56721.3 1747.11 25
2 -2 -1 61735 1808.75 19
2 -2 0 3430.53 171.358 41
2 -2 0 3752.48 234.898 40
2 -2 0 3483.2 173.05 26
2 -2 0 3406.58 225.09 25
2 -2 0 3441.62 230.395 21
2 -2 0 3439.89 238.665 19
-2 2 0 3896.26 229.158 34
2 -2 1 15744.7 520.622 41
2 -2 1 16240.4 611.042 40
-2 2 -1 16726.4 609.309 34
2 -2 1 15883.9 604.768 25
2 -2 1 17164.3 631.97 21
2 -2 1 16666.3 633.645 19
2 -2 2 93646.9 2535.51 26
-2 2 -2 92396.1 2649.84 34
2 -2 2 91683.5 2632.1 25
2 -2 2 94979.8 2680.91 21
2 -2 2 96590.5 2535.4 41
2 -2 3 8243.87 302.749 41
2 -2 3 8441.63 376.63 40
2 -2 3 8130.91 371.162 25
2 -2 3 8554.75 320.883 24
2 -2 3 8149.32 410.872 21
-2 2 -3 7891.6 397.3 20
2 -2 3 8357.15 304.837 26
2 -2 4 34714.3 979.9 41
2 -2 4 35101.6 1075.98 40
2 -2 4 32269.5 971.936 43
2 -2 4 32829.7 974.606 26
2 -2 4 35257.9 1011.1 24
2 -2 4 33983.8 1157.59 21
2 -2 4 35375.7 1072.5 25
-2 2 -4 35677.7 1155.8 20
-2 2 -5 844.656 90.9411 33
2 -2 5 662.19 64.032 26
2 -2 5 646.801 76.4682 24
-2 2 -5 687.157 129.791 20
2 -2 5 625.134 84.5426 25
2 -2 5 659.366 63.0609 41
2 -2 5 799.886 96.0818 40
-2 2 -6 1715.28 141.634 33
2 -2 6 1563.62 132.928 13
2 -2 6 1359.82 118.675 24
2 -2 6 1535 129.895 25
-2 2 -6 1700.52 205.048 20
2 -2 6 1566.87 134.579 40
2 -2 7 2418.09 195.598 28
-2 2 -7 2580.83 165.254 4
2 -2 7 2698.42 175.915 24
-2 2 -7 2243.26 251.172 20
-2 2 -7 2446.71 191.014 33
2 -2 8 1745.44 177.448 28
-2 2 -8 1675.82 138.747 4
2 -2 8 1828.7 149.071 24
-2 2 -8 1812.7 242.091 20
-2 2 -8 1743.68 171.976 33
-2 2 -9 12.3818 44.7544 33
-2 2 -9 7.85746 35.9257 4
2 -2 9 25.6908 50.8611 28
2 -2 9 15.9542 35.3145 24
-2 2 -9 48.7676 68.268 20
-2 2 -10 13.2913 52.625 33
-2 2 -10 -7.95111 37.4702 4
2 -2 10 40.8161 46.6514 28
2 -2 10 -7.47529 35.2279 24
-2 2 -10 77.8093 78.4316 20
-2 2 -11 5179.98 336.409 33
-2 2 -12 249.328 74.6328 33
2 -2 12 260.26 55.5452 43
-2 2 -13 981.651 110.896 33
2 -2 13 923.326 84.1296 43
2 -2 14 214.099 34.3303 9
-2 1 12 54.1607 34.4191 28
-2 1 11 70.0533 43.6634 28
2 -1 -10 5444.67 271.906 16
-2 1 10 6074.42 339.68 28
2 -1 -9 583.376 90.7725 37
2 -1 -9 764.917 140.397 35
-2 1 9 730.111 140.163 22
2 -1 -9 795.833 101.256 16
2 -1 -9 558.442 149 29
-2 1 9 739.519 120.908 28
2 -1 -8 1289.71 174.469 35
2 -1 -8 1380.03 149.649 37
-2 1 8 1065.51 180.377 22
2 -1 -8 1468.51 138.185 16
2 -1 -8 1164.95 210.94 29
-2 1 8 1366.43 155.602 28
2 -1 -7 5241.21 337.611 35
2 -1 -7 5007.48 295.57 37
-2 1 7 4344.85 346.294 22
2 -1 -7 4254.82 248.214 16
2 -1 -7 4164.62 382.048 29
2 -1 -6 15720.2 612.927 37
2 -1 -6 16808.4 656.113 35
2 -1 -6 15223.5 752.71 29
-2 1 6 15540.1 692.087 22
2 -1 -6 14770.3 546.056 16
2 -1 -5 3298.8 284.711 29
2 -1 -5 3022.35 163.031 13
-2 1 5 3572.53 265.894 22
2 -1 -5 3715.43 240.519 36
2 -1 -4 30993.2 1097.33 29
2 -1 -4 31065.6 1014.25 36
2 -1 -4 31805 974.797 25
2 -1 -4 31975.2 972.621 40
2 -1 -3 9663.46 446.177 29
2 -1 -3 9492.07 398.847 36
-2 1 3 9203.46 426.529 34
2 -1 -3 8932.94 380.228 25
2 -1 -3 9463.51 388.183 40
2 -1 -2 1941.63 147.632 40
2 -1 -2 1981.07 164.968 29
-2 1 2 1891.67 159.694 34
-2 1 1 2281.4 164.155 34
2 -1 -1 1939.04 144.003 40
-2 1 0 98.3201 40.1851 34
2 -1 0 65.8178 32.1405 40
-2 1 -1 25341.4 818.965 34
2 -1 1 25359.9 790.231 40
-2 1 -2 4575.01 249.632 34
2 -1 2 4751.72 233.532 40
-2 1 -2 4967.33 262.168 20
2 -1 3 44444.1 1297.51 40
-2 1 -3 44483.1 1359.03 20
2 -1 4 69740.1 1934.22 28
-2 1 -4 71275 2050.7 20
2 -1 4 67982.9 1938.47 40
2 -1 5 759.092 82.621 40
2 -1 5 734.318 89.4501 28
-2 1 -5 861.538 91.3325 33
2 -1 5 853.601 76.5864 24
2 -1 5 779.384 81.5786 25
-2 1 -5 680.052 116.592 20
2 -1 6 5206.8 235.109 24
2 -1 6 5626.74 243.636 25
-2 1 -6 5444.57 359.256 20
2 -1 6 5494.49 245.208 40
2 -1 6 5621.19 285.022 28
-2 1 -7 5332.23 255.969 4
2 -1 7 5409.89 247.363 24
-2 1 -7 5175.49 377.435 20
-2 1 -8 2146.62 159.488 4
-2 1 -8 1996.91 249.747 20
2 -1 8 2035.19 144.076 24
-2 1 -9 9184.83 406.5 4
-2 1 -9 8973.2 461.42 33
-2 1 -9 9312.97 601.449 20
-2 1 -10 2239.33 184.127 4
-2 1 -10 2525.54 313.292 20
-2 1 -10 2173.9 219.917 33
-2 1 -11 1368.29 218.672 20
-2 1 -11 956.775 148.291 33
-2 1 -12 1461.5 171.887 33
-2 1 -13 258.661 64.1927 33
-2 0 12 1430.02 129.211 28
-2 0 11 96.3165 46.7713 28
-2 0 10 3114.29 243.785 28
-2 0 9 4480.27 385.268 22
2 0 -9 4319.49 426.031 29
-2 0 9 4681.79 302.663 28
2 0 -9 4273.37 320.896 35
2 0 -8 75.7356 81.6274 29
-2 0 8 140.682 64.2895 28
2 0 -8 27.413 49.5654 35
2 0 -8 50.1617 34.4889 37
-2 0 8 39.7212 60.079 22
2 0 -8 72.0207 36.847 16
2 0 -7 17531.1 888.988 29
2 0 -7 19202.9 758.864 35
2 0 -7 19201.2 678.134 37
-2 0 7 19072.4 830.085 22
2 0 -7 18709.7 635.794 16
-2 0 6 9430.73 497.45 22
2 0 -6 9040.16 535.729 29
2 0 -6 9728.66 452.863 35
-2 0 5 18671 742.838 22
2 0 -5 18458.4 790.396 29
2 0 -5 18620.5 668.108 36
2 0 -4 1008.96 88.9381 40
2 0 -4 1069.13 142.59 29
2 0 -4 1153.09 115.807 36
2 0 -3 24786 896.747 29
2 0 -3 26556.6 820.401 36
-2 0 3 25377.2 866.11 34
2 0 -2 60692 1813.07 19
-2 0 2 63155.8 1788.61 34
2 0 -1 93925.5 2588.98 19
-2 0 1 92545.6 2567.97 34
-2 0 0 120691 3304.15 34
2 0 0 123410 3316.95 21
2 0 0 123735 3334.53 19
2 0 1 27542.2 861.316 21
2 0 2 773.467 88.0205 21
-2 0 -2 687.451 85.6473 20
-2 0 -3 8066.7 360.33 20
-2 0 -4 43279.2 1338.48 20
2 0 5 4565.83 231.614 28
2 0 5 5044.07 209.428 40
-2 0 -5 4664.83 299.342 20
2 0 6 6348.96 293.027 28
-2 0 -6 6100.18 368.062 20
2 0 6 5850.43 231.348 25
2 0 6 6422.96 242.715 40
2 0 7 188.409 54.693 28
-2 0 -7 62.8155 56.8548 20
-2 0 -7 127.243 43.1458 4
2 0 8 863.905 114.519 28
-2 0 -8 910.532 103.957 4
2 0 9 3225.79 249.274 28
-2 0 -9 3423.27 224.804 4
-2 0 -9 3212.32 255.901 33
2 0 10 825.703 134.926 28
-2 0 -10 864.82 118.758 4
-2 0 -10 851.063 145.381 33
-2 0 -11 2792.76 259.474 33
2 0 11 2781.65 244.806 28
-2 0 -12 5089.52 342.519 33
2 0 12 5205.08 335.5 28
-2 0 -13 1041.36 134.848 33
-2 0 -14 120.445 41.4073 33
-2 -1 12 578.244 83.7284 28
-2 -1 11 1058.37 131.107 28
-2 -1 10 1743.04 225.406 22
-2 -1 10 1643.35 172.905 28
-2 -1 9 996.563 188.204 22
2 1 -9 804.545 129.089 35
2 1 -9 771.844 193.617 29
-2 -1 8 20972.9 954.451 22
2 1 -8 22922.1 843.84 35
2 1 -8 21562.9 1023.16 29
-2 -1 7 2313.32 252.795 22
2 1 -7 2374.88 203.772 35
-2 -1 7 2047.9 137.102 30
2 1 -7 1846.23 251.388 29
-2 -1 6 15304.4 704.606 22
2 1 -6 16599.5 623.057 35
2 1 -6 15460.8 738.219 29
-2 -1 5 2766.65 231.022 22
2 1 -5 2310.36 164.76 36
2 1 -5 2624.01 244.192 29
-2 -1 4 6298.44 244.15 23
-2 -1 4 7428.45 376.599 22
2 1 -4 6581.1 289.038 36
2 1 -4 6661.99 376.259 29
-2 -1 3 1117.65 81.9995 23
2 1 -3 1219.09 136.506 29
2 1 -2 6437.89 309.272 19
2 1 -2 6494.66 317.967 29
2 1 -1 22615 725.651 19
2 1 0 332.109 54.7592 19
2 1 0 258.317 46.953 21
-2 -1 -1 13803.9 468.919 34
2 1 1 14355.9 477.483 21
-2 -1 -2 415.256 57.0771 34
2 1 2 578.598 68.5098 21
-2 -1 -2 618.185 76.3053 20
-2 -1 -3 86587.6 2406.58 20
-2 -1 -4 33165.9 1059.01 20
2 1 5 1814.31 127.952 28
-2 -1 -5 1737.92 133.718 33
-2 -1 -5 1713.51 167.976 20
-2 -1 -5 1791.16 109.763 23
-2 -1 -6 4372.84 178.374 23
-2 -1 -6 4206.48 291.176 20
2 1 6 4208.71 222.686 28
-2 -1 -7 18269.7 794.971 20
-2 -1 -7 19592 660.434 4
2 1 7 19943.6 680.571 28
-2 -1 -8 1037.26 116.018 4
-2 -1 -8 891.878 153.768 20
2 1 8 1124.63 129.056 28
2 1 9 5477.98 325.955 28
-2 -1 -9 5721.11 307.89 4
-2 -1 -9 4697.25 409.323 20
2 1 10 4923.72 322.774 28
-2 -1 -10 4742.51 294.32 4
-2 -1 -10 4028.79 390.04 20
-2 -1 -11 5784.14 478.378 20
2 1 11 6674.9 388.818 28
2 1 12 384.782 92.7243 28
-2 -1 -13 3271 220.374 38
-2 -1 -14 21.6253 31.9093 33
-2 -1 -14 -5.49583 32.0297 38
-2 -1 -14 8.44423 21.5813 8
-2 -2 12 380.247 68.6761 28
-2 -2 11 3706.96 239.821 28
-2 -2 11 3422.62 200.937 24
-2 -2 10 263.951 72.6691 28
-2 -2 10 303.991 64.3489 18
-2 -2 10 395.928 78.0525 24
2 2 -9 1370.2 232.724 29
-2 -2 9 2052.46 194.528 28
-2 -2 9 1416.03 222.016 22
-2 -2 9 1600.33 154.067 18
-2 -2 8 1085.31 190.368 22
2 2 -8 999.384 194.415 29
-2 -2 8 1028.44 135.526 28
-2 -2 8 804.5 90.9873 30
2 2 -8 879.657 124.265 35
-2 -2 7 9339.55 563.335 22
-2 -2 7 10087.2 437.407 28
-2 -2 7 9229.73 374.097 30
2 2 -7 8676.48 562.257 29
2 2 -7 8918.06 430.218 35
-2 -2 6 3193.38 181.663 30
2 2 -6 3367.3 302.791 29
2 2 -6 3015.78 211.073 35
-2 -2 5 42544.8 1153.38 30
2 2 -5 41948.9 1370.39 29
2 2 -4 2155.56 198.416 29
-2 -2 4 1979.91 132.72 6
-2 -2 4 2047.91 127.771 23
2 2 -3 18416.6 697.947 29
-2 -2 3 17990.7 603.375 6
-2 -2 3 18868.5 592.562 23
-2 -2 3 18965.1 699.468 22
-2 -2 2 28841.2 864.434 23
2 2 -2 28630.2 940.839 29
-2 -2 1 930.285 88.848 23
2 2 -1 1073.5 92.822 19
-2 -2 1 938.519 93.2845 34
-2 -2 0 33198.3 979.687 23
2 2 0 32047.1 946.946 19
-2 -2 0 33685.8 966.07 34
2 2 1 124486 3319.45 21
-2 -2 -1 121470 3363.5 23
-2 -2 -1 129468 3332.45 34
-2 -2 -2 87925.8 2395.87 23
2 2 2 84913.4 2370.3 21
-2 -2 -2 90191.9 2402.13 20
-2 -2 -2 88635.6 2356.73 34
-2 -2 -3 30.1184 26.2941 23
-2 -2 -3 18.8137 24.8322 20
-2 -2 -3 4.30984 16.3411 34
-2 -2 -4 6206.84 306.599 20
-2 -2 -4 6588.49 263.579 23
-2 -2 -4 5751.44 265.304 6
-2 -2 -5 3685.78 205.062 33
-2 -2 -5 3471.06 238.023 20
-2 -2 -5 3488.15 175.002 23
-2 -2 -5 3282.39 178.777 6
2 2 5 3580.47 186.661 28
-2 -2 -6 1555.02 138.185 33
-2 -2 -6 1363.5 96.1303 23
-2 -2 -6 1466.32 164.127 20
-2 -2 -6 1252.77 97.3082 6
2 2 6 1631.58 126.311 28
2 2 7 1884.89 149.467 28
-2 -2 -7 1636.39 192.191 20
-2 -2 -7 1428.13 146.158 33
2 2 8 9398.94 429.095 28
-2 -2 -8 10224.1 433.227 4
-2 -2 -8 9121.52 538.822 20
-2 -2 -8 10031.6 469.18 33
2 2 9 8611.66 415.125 28
-2 -2 -9 8201.78 400.58 4
-2 -2 -9 7701.22 514.045 20
-2 -2 -9 7498.42 425.315 33
2 2 10 12448.1 544.989 28
-2 -2 -10 11112.6 441.277 14
-2 -2 -10 10466.8 651.895 20
-2 -2 -10 11273.2 559.474 33
2 2 11 580.024 108.389 28
-2 -2 -11 494.312 124.132 20
-2 -2 -11 602.28 118.413 33
2 2 12 1123.82 139.485 28
-2 -2 -12 900.406 140.376 33
-2 -2 -12 1046.25 141.858 38
-2 -2 -13 111.904 50.7024 33
-2 -2 -13 26.0602 35.8258 38
-2 -2 -14 2460.06 140.091 16
-2 -2 -14 2448.74 152.68 38
-2 -2 -14 2343.97 133.557 8
-2 -3 12 346.98 62.3204 28
-2 -3 12 218.279 40.3446 43
-2 -3 11 5579.26 273.751 24
-2 -3 11 5462.6 261.509 18
-2 -3 11 5427.72 294.44 28
-2 -3 10 3646.18 240.692 24
-2 -3 10 3797.16 241.008 18
-2 -3 10 4115.99 267.049 28
-2 -3 9 1573.96 161.678 24
-2 -3 9 1987.31 179.196 18
2 3 -9 1665.17 243.731 29
-2 -3 9 1774.22 178.765 28
2 3 -8 467.785 135.276 29
-2 -3 8 378.479 85.2445 28
-2 -3 8 340.59 70.16 9
-2 -3 8 317.492 113.367 22
-2 -3 7 11776.7 653.163 22
-2 -3 7 11270.7 488.944 28
-2 -3 7 11347.4 451.871 30
2 3 -7 10993 656.002 29
-2 -3 6 -17.9962 65.0533 22
-2 -3 6 41.9696 38.3905 28
-2 -3 6 42.1465 35.0122 30
2 3 -6 133.162 72.1205 29
2 3 -6 63.4734 37.4054 35
-2 -3 5 2656.45 166.086 30
2 3 -5 2287.52 232.731 29
2 3 -5 2465.02 168.413 35
-2 -3 5 2469.68 237.688 22
-2 -3 5 2158.91 152.714 6
-2 -3 4 16744.1 678.048 22
-2 -3 4 16682.7 569.809 23
-2 -3 4 16278.2 584.803 6
-2 -3 4 16286 551.305 30
2 3 -4 15671.4 673.269 29
-2 -3 3 59.7966 42.6458 22
-2 -3 3 86.4178 35.6672 23
-2 -3 3 29.8814 24.1944 6
2 3 -3 106.766 47.2844 29
-2 -3 3 56.135 31.9808 30
-2 -3 2 24891 794.956 23
-2 -3 2 26308.6 820.761 6
2 3 -2 25202.1 843.235 29
-2 -3 1 24309.5 806.611 23
-2 -3 1 25035.3 803.244 22
-2 -3 1 26486 838.711 6
2 3 -1 25782.3 831.123 29
-2 -3 0 8044.99 356.418 23
2 3 1 101993 2789.28 19
-2 -3 -1 107302 2921.72 23
-2 -3 -2 75451.6 2088.71 23
2 3 2 75079.7 1958.25 21
-2 -3 -2 71358.5 1944.5 34
-2 -3 -3 207.293 43.939 20
-2 -3 -3 271.878 55.5032 23
-2 -3 -3 185.434 48.332 6
-2 -3 -3 231.682 43.3126 38
-2 -3 -3 247.041 25.5685 34
-2 -3 -4 9231.69 378.356 20
-2 -3 -4 9554.47 373.214 23
-2 -3 -4 9225.06 390.484 6
-2 -3 -4 8947.67 302.339 34
-2 -3 -4 9036.83 349.494 38
-2 -3 -4 9314.38 359.183 33
-2 -3 -5 18.0295 27.2738 20
-2 -3 -5 54.9013 31.3865 33
-2 -3 -5 42.0074 20.6789 34
-2 -3 -5 44.8585 30.2116 38
-2 -3 -5 57.7746 31.1404 23
-2 -3 -5 7.24996 20.3153 6
-2 -3 -6 4065.92 239.569 33
-2 -3 -6 3968.14 216.647 4
2 3 6 3688.24 203.967 28
-2 -3 -6 3576.38 196.498 23
-2 -3 -6 3877.57 265.932 20
-2 -3 -6 3583.63 205.037 6
2 3 7 82.9858 38.5869 28
-2 -3 -7 16.3367 34.9601 4
-2 -3 -7 79.6841 50.9319 33
-2 -3 -7 56.1465 39.3225 20
-2 -3 -8 1544.75 169.7 33
-2 -3 -8 1714.5 161.886 4
2 3 8 1560.04 150.004 28
-2 -3 -8 1398.9 187.089 20
-2 -3 -8 1530.38 138.112 14
2 3 9 21310.1 759.587 28
-2 -3 -9 20808.3 709.185 14
-2 -3 -9 18512.5 876.036 20
-2 -3 -9 20044.3 802.175 33
-2 -3 -10 99.3547 62.9088 33
-2 -3 -10 67.6844 65.718 38
-2 -3 -10 125.037 58.4287 20
-2 -3 -10 127.115 46.1307 14
2 3 10 177.718 60.9657 28
-2 -3 -11 8366.4 455.45 38
-2 -3 -11 8505.08 463.931 33
2 3 11 8492.56 418.394 28
-2 -3 -12 436.852 91.9478 38
-2 -3 -12 327.463 87.1755 33
-2 -3 -13 490.114 75.5613 8
-2 -3 -13 395.687 78.0633 38
-2 -3 -14 520.462 56.5636 8
-2 -3 -14 728.347 66.5617 16
-2 -4 12 35.8568 18.4054 18
-2 -4 11 88.7004 37.816 43
-2 -4 11 192.848 50.9767 24
-2 -4 11 73.7296 39.1951 18
-2 -4 10 47.697 31.9732 9
-2 -4 10 82.9591 43.2865 43
-2 -4 10 8.52363 40.1764 28
-2 -4 10 17.7628 33.6772 24
-2 -4 10 26.3034 40.0933 18
-2 -4 9 6892.74 364.602 28
-2 -4 9 7947.55 356.15 9
-2 -4 9 7054.25 380.221 24
-2 -4 9 8482.12 405.192 18
2 4 -8 123.677 57.7373 20
-2 -4 8 65.225 55.5952 24
-2 -4 8 71.3702 45.6364 9
2 4 -8 47.4882 38.4219 29
-2 -4 8 69.2147 49.2945 28
-2 -4 7 3908.74 362.143 22
-2 -4 7 3847.76 266.265 24
-2 -4 7 4732.8 267.178 9
2 4 -7 4200.08 381.988 29
-2 -4 7 4104.77 258.206 28
-2 -4 6 440.388 116.43 22
-2 -4 6 474.285 83.9219 9
2 4 -6 609.278 137.175 29
-2 -4 6 435.803 74.5607 28
-2 -4 5 2696.22 166.438 11
-2 -4 5 2655.66 187.949 9
-2 -4 5 2546.14 181.993 30
-2 -4 5 2752.24 179.661 28
2 4 -5 2043.03 231.157 29
-2 -4 5 2916.04 271.592 22
-2 -4 5 2403.05 183.217 6
-2 -4 4 14969.9 509.331 39
-2 -4 4 15703 544.102 28
2 4 -4 15987 679.894 29
-2 -4 4 15923.3 573.403 30
-2 -4 4 16621.9 631.055 6
-2 -4 4 15447.2 687.424 22
-2 -4 4 16072.4 600.598 23
-2 -4 4 17038.9 583.108 9
2 4 -3 8765.81 433.289 29
-2 -4 3 8949.63 374.303 30
-2 -4 3 8780.51 334.008 39
-2 -4 3 9784.35 363.495 43
-2 -4 3 9363.54 315.48 42
-2 -4 3 9477.81 460.412 22
-2 -4 3 8778.54 408.159 23
-2 -4 3 9161.59 429.669 6
2 4 -2 1462.56 142.804 29
-2 -4 2 1539.35 109.255 39
-2 -4 2 1625.22 112.548 43
-2 -4 2 1689.33 99.385 42
-2 -4 2 1552.43 149.638 22
-2 -4 2 1589.45 149.676 23
-2 -4 2 1636.62 161.495 6
2 4 -1 30812.3 954.503 29
-2 -4 1 29883.1 907.889 30
-2 -4 1 28963.7 886.483 39
-2 -4 1 30748 875.48 43
-2 -4 1 30094.4 859.561 42
-2 -4 1 29573.3 934.953 22
-2 -4 1 29064.2 991.565 23
-2 -4 1 32470.1 1033.3 6
-2 -4 0 48694.6 1319.43 27
-2 -4 0 47161 1301.94 30
2 4 0 49905.5 1351.04 29
-2 -4 0 45636.3 1307.86 39
-2 -4 0 43951.5 1269.31 42
-2 -4 0 43882.8 1278.59 22
-2 -4 0 48678.9 1428.03 23
-2 -4 0 43873 1393.62 13
-2 -4 -1 20781 752.42 13
-2 -4 -1 22421.9 697.209 27
-2 -4 -1 20578.3 775.841 23
-2 -4 -2 4033.11 208.068 38
-2 -4 -2 3991.6 192.084 39
-2 -4 -2 3876.06 196.011 31
-2 -4 -2 4364.04 209.453 27
-2 -4 -2 4081.35 252.019 23
-2 -4 -2 4130.44 268.025 6
-2 -4 -3 1012.06 98.3078 38
-2 -4 -3 909.34 82.8589 39
-2 -4 -3 1035.25 93.2699 31
-2 -4 -3 1117.51 100.005 27
-2 -4 -3 958.438 114.234 23
-2 -4 -3 1149.04 132.925 6
-2 -4 -4 566.723 79.482 38
-2 -4 -4 524.769 60.9446 39
-2 -4 -4 557.345 70.6792 31
-2 -4 -4 557.293 87.4929 23
-2 -4 -4 490.458 87.4808 6
-2 -4 -5 1095.98 107.371 20
-2 -4 -5 1385.6 129.517 14
-2 -4 -5 1247.98 118.857 33
-2 -4 -5 1426.98 100.574 39
-2 -4 -5 1247 124.259 38
-2 -4 -5 1444.55 115.821 31
-2 -4 -5 1379.83 136.72 23
-2 -4 -5 1330.9 139.946 6
-2 -4 -5 1365.03 128.799 5
-2 -4 -6 3787.83 230.295 14
-2 -4 -6 3639.02 226.888 33
-2 -4 -6 3530.63 231.94 38
-2 -4 -6 3240.49 212.363 4
-2 -4 -6 3432.59 192.812 31
-2 -4 -6 3314.25 225.84 20
-2 -4 -6 3390.27 215.545 23
-2 -4 -6 3534.79 225.782 5
-2 -4 -6 3242.47 222.498 6
-2 -4 -7 39525 1194.16 14
-2 -4 -7 38510.5 1201.13 5
-2 -4 -7 37891.8 1220.84 33
-2 -4 -7 40201.8 1249.81 38
-2 -4 -8 16462.5 613.652 14
-2 -4 -8 16039 663.651 33
-2 -4 -8 16686.4 681.169 38
-2 -4 -9 1014.54 118.075 14
-2 -4 -9 1141.62 155.5 38
-2 -4 -9 793.667 125.754 33
-2 -4 -10 501.268 79.4381 14
-2 -4 -10 477.183 99.5868 33
-2 -4 -10 370.434 101.102 38
-2 -4 -11 5.99929 27.4369 14
-2 -4 -11 21.9388 53.1971 8
-2 -4 -11 139.53 64.8406 38
-2 -4 -11 34.3827 39.3044 33
-2 -4 -12 3067.31 217.739 8
-2 -4 -12 3494.71 246.3 38
-2 -4 -13 54.7538 34.8754 8
-2 -4 -13 60.3856 34.3983 16
-2 -5 12 1005.91 72.6627 17
-2 -5 11 796.686 73.0083 43
-2 -5 11 1022.04 94.4106 24
-2 -5 11 950.689 90.2771 18
-2 -5 10 440.054 64.6553 9
-2 -5 10 361.875 73.244 24
-2 -5 10 452.462 79.5485 18
-2 -5 10 494.525 71.5245 43
-2 -5 9 314.397 68.9164 9
-2 -5 9 299.764 64.4904 43
-2 -5 9 316.919 78.8603 24
-2 -5 9 374.274 82.3724 18
-2 -5 8 1691.93 160.493 9
-2 -5 8 1714.41 157.809 43
-2 -5 8 1706.71 174.26 24
-2 -5 8 1898.9 184.151 18
-2 -5 7 1473.6 155.05 9
-2 -5 7 1490.51 147.944 43
-2 -5 7 1490.94 165.551 18
-2 -5 6 1447.96 141.615 43
-2 -5 6 1376.51 129.306 11
-2 -5 6 1324.57 148.945 9
-2 -5 5 10224.7 435.834 43
-2 -5 5 9689.88 414.42 11
-2 -5 5 10261.3 454.179 9
-2 -5 5 10898.7 485.576 24
-2 -5 4 599.879 79.9389 7
-2 -5 4 647.948 112.727 6
-2 -5 4 492.41 85.2237 9
-2 -5 4 573.284 83.1319 43
-2 -5 4 633.391 67.363 42
-2 -5 4 540.818 76.4944 2
-2 -5 4 438.605 74.5259 10
-2 -5 4 493.234 80.7531 11
-2 -5 4 604.592 98.3246 24
-2 -5 4 522.932 115.43 22
-2 -5 4 564.685 100.457 23
-2 -5 4 557.161 92.0535 18
-2 -5 3 2214.08 158.13 7
-2 -5 3 2071.87 173.038 5
-2 -5 3 2200.07 214.487 6
-2 -5 3 2197.82 161.904 43
-2 -5 3 2322.73 135.743 42
-2 -5 3 2112.47 147.827 39
-2 -5 3 2352.7 164.552 2
-2 -5 3 2458.85 184.388 9
-2 -5 3 2237.95 163.899 11
-2 -5 3 2068.39 148.54 10
-2 -5 3 2542.24 219.042 22
-2 -5 3 2192.36 201.093 23
-2 -5 3 2332.66 182.903 24
-2 -5 3 2209.54 173.569 18
-2 -5 2 1736.08 190.435 6
-2 -5 2 1524.6 130.01 7
-2 -5 2 1511.93 141.154 5
-2 -5 2 1523.95 123.651 43
-2 -5 2 1511.36 107.466 42
-2 -5 2 1649.29 126.791 39
-2 -5 2 1584.68 133.464 2
-2 -5 2 1480.92 119.737 3
-2 -5 2 1519.93 130.937 11
-2 -5 2 1273.95 115.463 10
-2 -5 2 1320.74 141.005 12
-2 -5 2 1750 151.137 9
-2 -5 2 1482.8 167.258 23
-2 -5 2 1379.93 125.306 24
-2 -5 2 1495.07 135.875 18
-2 -5 1 3076.85 204.264 5
-2 -5 1 3547.02 206.591 7
-2 -5 1 3482.1 275.75 6
-2 -5 1 2973.13 178.544 3
-2 -5 1 2909.33 194.471 2
-2 -5 1 3466.59 182.13 43
-2 -5 1 3031.1 164.629 42
-2 -5 1 3300.04 189.48 39
-2 -5 1 3126.76 193.382 11
-2 -5 1 3131.89 202.607 12
-2 -5 1 3487.72 212.786 9
-2 -5 1 3155 187.221 10
-2 -5 1 3209.14 249.949 23
-2 -5 1 3010.99 178.436 24
-2 -5 1 2845.69 235.188 13
-2 -5 0 102054 2820.27 39
-2 -5 0 103758 2774.98 42
-2 -5 0 101382 2804.05 10
-2 -5 0 99007.2 2930.6 13
-2 -5 0 104941 2815.39 27
-2 -5 0 108381 2984.75 23
-2 -5 0 106962 2780.81 24
-2 -5 0 98721.9 2795.98 3
-2 -5 -1 22.6292 46.6662 13
-2 -5 -1 54.5014 34.6592 27
-2 -5 -1 86.0102 67.5812 6
-2 -5 -1 123.639 49.2146 7
-2 -5 -1 102.089 43.0874 5
-2 -5 -1 74.0574 41.5107 2
-2 -5 -2 18849 632.039 2
-2 -5 -2 16482.8 587.24 3
-2 -5 -2 19120.4 634.596 1
-2 -5 -2 16526 689.824 13
-2 -5 -2 17771.9 604.11 39
-2 -5 -2 19076.7 627.265 9
-2 -5 -2 17016.4 596.193 10
-2 -5 -2 18352 612.271 27
-2 -5 -2 17643.8 715.036 23
-2 -5 -2 18069.6 751.85 6
-2 -5 -2 18408.8 629.604 7
-2 -5 -3 3609.65 210.083 1
-2 -5 -3 3458.79 208.373 2
-2 -5 -3 3078.75 185.503 3
-2 -5 -3 4245.26 228.567 14
-2 -5 -3 3474.27 194.512 39
-2 -5 -3 3444.14 188.063 11
-2 -5 -3 3739.72 211.927 12
-2 -5 -3 3668.85 206.723 9
-2 -5 -3 3308.47 194.937 10
-2 -5 -3 3435.33 201.449 27
-2 -5 -3 3478.23 256.979 23
-2 -5 -3 3653.7 278.453 6
-2 -5 -3 3435.64 204.622 7
-2 -5 -3 4302.1 242.288 5
-2 -5 -3 3661.06 216.083 8
-2 -5 -4 5883.37 308.492 5
-2 -5 -4 5755.41 276.245 7
-2 -5 -4 5895.37 298.881 8
-2 -5 -4 5838.94 359.847 6
-2 -5 -4 5738.55 263.053 39
-2 -5 -4 5142.65 244.763 11
-2 -5 -4 5831.28 275.029 9
-2 -5 -4 5949.03 284.386 12
-2 -5 -4 5377.01 262.699 10
-2 -5 -4 5780.87 281.37 27
-2 -5 -4 5559.63 338.042 23
-2 -5 -4 5695.93 275.703 2
-2 -5 -4 6133.78 286.778 1
-2 -5 -5 651.735 87.6986 1
-2 -5 -5 514.484 75.177 2
-2 -5 -5 605.041 100.014 14
-2 -5 -5 660.555 76.0726 39
-2 -5 -5 358.489 68.9585 27
-2 -5 -5 566.682 75.1042 7
-2 -5 -5 490.736 102.153 6
-2 -5 -5 607.652 97.1415 5
-2 -5 -5 684.594 101.517 8
-2 -5 -5 525.338 96.0504 23
-2 -5 -5 529.316 83.1682 10
-2 -5 -5 556.183 79.8286 12
-2 -5 -5 473.488 71.3212 9
-2 -5 -6 10255.9 443.458 14
-2 -5 -6 9089.32 408.646 27
-2 -5 -6 8702.72 379.11 12
-2 -5 -6 8167.04 430.913 6
-2 -5 -6 9510.53 431.515 5
-2 -5 -6 8868.5 379.587 1
-2 -5 -7 13358 563.434 27
-2 -5 -7 13949.9 575.502 5
-2 -5 -7 15094.3 585.01 14
-2 -5 -8 812.925 117.548 27
-2 -5 -8 896.733 135.917 8
-2 -5 -8 820.066 117.647 14
-2 -5 -9 2747.46 221.179 27
-2 -5 -9 3094.16 253.593 8
-2 -5 -9 2681.85 202.167 14
-2 -5 -10 2336.49 198.669 27
-2 -5 -10 2508.29 184.638 14
-2 -5 -11 568.19 71.9322 14
-2 -5 -11 581.022 98.1448 16
-2 -5 -11 698.428 108.941 8
-2 -5 -12 1656.63 137.405 16
-2 -5 -12 1641.71 140.384 8
-2 -5 -12 1496.43 141.177 38
-2 -5 -13 60.7012 25.2062 8
-2 -6 11 339.359 44.2373 17
-2 -6 11 403.274 48.2943 18
-2 -6 10 34.3398 25.0342 9
-2 -6 10 43.3256 29.1829 24
-2 -6 10 29.5562 29.4653 18
-2 -6 10 38.8097 23.6559 43
-2 -6 9 396.752 70.3097 9
-2 -6 9 438.633 78.4612 24
-2 -6 9 381.085 74.9056 18
-2 -6 9 442.539 67.4707 43
-2 -6 8 352.879 76.0486 9
-2 -6 8 381.526 71.0057 43
-2 -6 7 4117.38 236.241 11
-2 -6 7 4480.73 264.483 43
-2 -6 7 4098.73 257.94 5
-2 -6 6 10.995 41.6806 9
-2 -6 6 -10.539 41.7285 5
-2 -6 6 47.428 41.9906 43
-2 -6 6 8.5489 33.8491 11
-2 -6 6 12.5135 49.5459 24
-2 -6 6 11.3816 52.0358 18
-2 -6 5 897.043 127.059 5
-2 -6 5 987.264 100.479 7
-2 -6 5 776.52 89.9818 2
-2 -6 5 886.802 118.427 43
-2 -6 5 1102.96 93.8753 42
-2 -6 5 1083.33 140.818 9
-2 -6 5 912.968 115.036 11
-2 -6 5 964.841 140.278 24
-2 -6 5 1082.38 140.121 18
-2 -6 4 616.953 107.351 9
-2 -6 4 533.772 83.8324 7
-2 -6 4 448.636 115.748 6
-2 -6 4 646.413 106.771 5
-2 -6 4 680.452 93.4735 2
-2 -6 4 680.878 78.5386 42
-2 -6 4 621.537 96.2297 43
-2 -6 4 637.03 98.7748 10
-2 -6 4 688.343 103.006 11
-2 -6 4 831.93 122.847 24
-2 -6 4 622.781 105.06 18
-2 -6 3 1100.28 134.533 5
-2 -6 3 1166.71 127.085 7
-2 -6 3 1175.74 173.512 6
-2 -6 3 1171.1 105.366 42
-2 -6 3 1420.3 138.714 43
-2 -6 3 1286.31 118.071 1
-2 -6 3 1323.55 133.253 2
-2 -6 3 1450.23 144.011 11
-2 -6 3 1226.55 125.856 10
-2 -6 3 1003.78 135.723 9
-2 -6 3 1390.98 174.515 23
-2 -6 3 1300.01 141.988 24
-2 -6 3 1027.72 128.492 18
-2 -6 2 37871.8 1131.43 7
-2 -6 2 38103.2 1318.37 6
-2 -6 2 31940.6 1050.68 8
-2 -6 2 35828.3 1148.76 5
-2 -6 2 38040.3 1105.91 43
-2 -6 2 33444.7 1040.42 42
-2 -6 2 35510.3 1089.34 39
-2 -6 2 32023.4 1065.23 3
-2 -6 2 36743.9 1123.25 2
-2 -6 2 36836.2 1095.02 1
-2 -6 2 35397.8 1116.62 11
-2 -6 2 34051.6 1134.49 12
-2 -6 2 36488.9 1156.53 9
-2 -6 2 33015.1 1080.12 10
-2 -6 2 33896.1 1243.42 23
-2 -6 2 34200.7 1093.32 24
-2 -6 2 35960.1 1123.14 17
-2 -6 2 33936.1 1110.31 18
-2 -6 1 3889.02 331.219 6
-2 -6 1 3928.74 249.685 7
-2 -6 1 3314.53 205.756 8
-2 -6 1 3734.06 248.274 5
-2 -6 1 3199.35 190.367 42
-2 -6 1 3616.69 224.258 39
-2 -6 1 3810.25 226.011 17
-2 -6 1 3540.58 192.355 14
-2 -6 1 3895.94 232.004 18
-2 -6 1 3710.13 294.818 13
-2 -6 1 3680.49 234.316 11
-2 -6 1 3571.18 242.738 12
-2 -6 1 3728.76 224.007 10
-2 -6 1 3719.52 213.405 24
-2 -6 1 3707.61 310.557 23
-2 -6 1 3483.88 215.628 3
-2 -6 1 4159.44 254.784 2
-2 -6 1 4153.47 243.752 1
-2 -6 0 1521.41 146.393 1
-2 -6 0 1468.67 132.57 3
-2 -6 0 1385.64 136.695 39
-2 -6 0 1416.29 146.802 9
-2 -6 0 1096.32 121.162 10
-2 -6 0 1284.23 119.595 17
-2 -6 0 1526.91 127.234 14
-2 -6 0 1431.63 123.671 18
-2 -6 0 1204.19 170.926 13
-2 -6 0 1428.67 190.445 23
-2 -6 0 1316.72 126.143 8
-2 -6 0 1192.44 136.347 5
-2 -6 -1 217.627 55.4618 14
-2 -6 -1 295.904 65.0295 11
-2 -6 -1 280.871 68.2824 12
-2 -6 -1 303.622 71.8044 9
-2 -6 -1 283.903 103.993 6
-2 -6 -1 304.967 72.6072 7
-2 -6 -1 323.867 64.8719 8
-2 -6 -1 265.535 69.6602 5
-2 -6 -1 258.628 69.6113 2
-2 -6 -2 44.9834 37.3599 3
-2 -6 -2 36.8051 36.4394 2
-2 -6 -2 18.5342 33.5039 1
-2 -6 -2 48.4317 35.7405 14
-2 -6 -2 64.1411 40.9895 39
-2 -6 -2 37.6637 29.835 11
-2 -6 -2 39.2442 36.9963 10
-2 -6 -2 90.7199 62.3145 13
-2 -6 -2 18.2808 37.6758 12
-2 -6 -2 6.58056 22.5776 27
-2 -6 -2 16.1809 41.3616 23
-2 -6 -2 36.4489 51.0286 6
-2 -6 -2 58.9121 38.8834 5
-2 -6 -2 -9.17322 36.3283 7
-2 -6 -2 67.5686 42.0861 9
-2 -6 -2 17.1363 39.18 8
-2 -6 -3 559.452 86.9355 3
-2 -6 -3 671.554 102.645 1
-2 -6 -3 754.126 100.294 2
-2 -6 -3 843.82 110.042 14
-2 -6 -3 563.702 85.8196 39
-2 -6 -3 573.644 79.2824 27
-2 -6 -3 778.594 108.458 8
-2 -6 -3 832.884 152.079 6
-2 -6 -3 674.541 96.633 7
-2 -6 -3 693.91 129.532 23
-2 -6 -3 739.822 89.8821 11
-2 -6 -3 830.924 102.821 9
-2 -6 -3 721.814 100.848 12
-2 -6 -3 704.206 94.9492 10
-2 -6 -4 13237.9 516.885 2
-2 -6 -4 13864.3 532.07 1
-2 -6 -4 12627.9 473.493 16
-2 -6 -4 12328.6 467.413 11
-2 -6 -4 13150.5 498.841 9
-2 -6 -4 13426.6 534.278 12
-2 -6 -4 12771.9 503.676 10
-2 -6 -4 11884.5 480.672 27
-2 -6 -4 12885.8 615.429 23
-2 -6 -4 13047 514.543 7
-2 -6 -4 14072.5 555.672 8
-2 -6 -4 12323.8 633.925 6
-2 -6 -5 29209.2 929.055 16
-2 -6 -5 34635.7 1037.08 14
-2 -6 -5 29077 983.458 38
-2 -6 -5 29103.1 946.584 12
-2 -6 -5 25590.6 895.478 10
-2 -6 -5 27609.5 913.848 27
-2 -6 -5 29156 939.272 1
-2 -6 -5 27788.5 914.207 2
-2 -6 -5 25962.4 905.728 7
-2 -6 -5 25385.6 1036.69 6
-2 -6 -5 31751.2 1013.74 8
-2 -6 -5 29860.8 990.919 5
-2 -6 -6 22219.7 784.337 14
-2 -6 -6 21466.7 734.671 16
-2 -6 -6 18760.2 745.611 38
-2 -6 -6 19375.6 700.013 12
-2 -6 -6 17700.5 678.251 27
-2 -6 -6 18703.4 680.573 1
-2 -6 -6 19611.4 743.593 5
-2 -6 -6 20910.7 783.812 8
-2 -6 -7 34.3995 36.7924 27
-2 -6 -7 48.8153 46.2734 38
-2 -6 -7 44.2631 56.5719 14
-2 -6 -7 62.9553 43.2521 16
-2 -6 -7 24.3356 34.7062 12
-2 -6 -8 3025.09 223.786 14
-2 -6 -8 2947.41 225.985 16
-2 -6 -8 2635.63 183.462 15
-2 -6 -8 3047.8 253.365 8
-2 -6 -8 2501.58 222.311 38
-2 -6 -9 628.945 96.5635 14
-2 -6 -9 786.738 115.161 16
-2 -6 -9 764.793 124.559 8
-2 -6 -9 587.105 107.952 38
-2 -6 -10 1504.42 131.155 14
-2 -6 -10 1582.76 152.382 16
-2 -6 -10 1856.15 177.145 8
-2 -6 -10 1233.52 145.312 38
-2 -6 -11 197.552 38.9839 14
-2 -6 -11 254.237 57.5241 16
-2 -6 -11 338.457 70.5026 8
-2 -6 -11 190.048 53.8578 38
-2 -6 -12 1421.38 99.3367 16
-2 -6 -12 1460.23 110.436 8
-2 -7 9 117.652 40.5574 18
-2 -7 9 63.9719 32.3834 9
-2 -7 8 1640.78 142.007 9
-2 -7 8 1617.86 144.823 24
-2 -7 8 1693.26 144.697 18
-2 -7 8 1653.43 129.288 43
-2 -7 7 1566.76 129.544 11
-2 -7 7 1633.15 156.879 9
-2 -7 7 1509.64 156.849 24
-2 -7 7 1494.26 139.78 17
-2 -7 7 1615.58 156.844 18
-2 -7 7 1703.29 143.995 43
-2 -7 6 1108.72 119.763 11
-2 -7 6 913.672 129.71 9
-2 -7 6 1194.97 128.443 43
-2 -7 6 996.473 140.273 24
-2 -7 6 1148.96 129.168 17
-2 -7 6 1372.8 147.316 18
-2 -7 5 106.57 38.7832 7
-2 -7 5 269.106 82.5293 9
-2 -7 5 148.74 58.3288 11
-2 -7 5 112.575 48.1118 43
-2 -7 5 198.235 62.0877 5
-2 -7 5 119.813 61.3673 24
-2 -7 5 250.858 68.0922 17
-2 -7 5 183.542 65.415 18
-2 -7 4 3946.61 238.791 7
-2 -7 4 4588.65 292.123 5
-2 -7 4 4388.84 271.296 11
-2 -7 4 3376.57 236.233 10
-2 -7 4 4475.81 305.106 9
-2 -7 4 4357.89 264.302 43
-2 -7 4 3841.75 236.287 2
-2 -7 4 3822.31 271.797 24
-2 -7 4 3626.16 249.447 17
-2 -7 4 4300.26 277.631 18
-2 -7 3 4073.6 256.345 17
-2 -7 3 3676.54 257.541 18
-2 -7 3 4125.27 253.79 2
-2 -7 3 3529.66 217.092 1
-2 -7 3 3796.84 245.176 10
-2 -7 3 4302.54 272.551 11
-2 -7 3 4227.14 295.85 9
-2 -7 3 4504.02 274.928 24
-2 -7 3 4285.36 260.827 7
-2 -7 3 3925.21 274.906 5
-2 -7 2 14721.5 601.95 18
-2 -7 2 16669.8 596.572 1
-2 -7 2 17102.8 638.923 2
-2 -7 2 16207.9 630.099 11
-2 -7 2 15574.7 599.869 10
-2 -7 2 15364.4 653.552 12
-2 -7 2 15462.3 591.241 24
-2 -7 2 16895.3 640.184 7
-2 -7 2 16655.4 654.05 5
-2 -7 2 13397.2 552.282 8
-2 -7 2 15783.4 790.798 6
-2 -7 1 1672.26 136.942 14
-2 -7 1 1671.34 149.858 18
-2 -7 1 1880.01 182.395 2
-2 -7 1 1805.72 165.542 1
-2 -7 1 1740.4 158.898 3
-2 -7 1 1889.17 188.475 9
-2 -7 1 1833.51 197.992 12
-2 -7 1 1657.19 160.987 10
-2 -7 1 1771.48 145.224 24
-2 -7 1 2138.38 192.531 7
-2 -7 1 1839.31 182.134 5
-2 -7 1 1588.84 148.877 8
-2 -7 1 1855.29 250.216 6
-2 -7 0 2902.76 214.682 3
-2 -7 0 3580.91 253.006 1
-2 -7 0 3486.07 239.723 11
-2 -7 0 3440.2 252.06 12
-2 -7 0 3420.67 232.829 10
-2 -7 0 3919.97 264.433 9
-2 -7 0 3179.27 204.958 14
-2 -7 0 3149.3 241.085 5
-2 -7 0 3516.31 229.989 8
-2 -7 -1 2303.39 201.116 2
-2 -7 -1 1707.67 168.439 11
-2 -7 -1 2027.37 183.481 9
-2 -7 -1 1940.53 166.399 14
-2 -7 -1 2372.81 202.43 7
-2 -7 -1 1865.56 183.748 5
-2 -7 -1 1999.71 176.495 8
-2 -7 -1 2124.71 272.523 6
-2 -7 -2 14334.1 578.361 3
-2 -7 -2 14601.8 616.258 2
-2 -7 -2 15770.3 629.68 1
-2 -7 -2 14485.9 575.002 11
-2 -7 -2 15282 592.859 9
-2 -7 -2 15512.4 617.68 12
-2 -7 -2 14302.5 586.461 10
-2 -7 -2 15699.9 599.033 14
-2 -7 -2 15644.5 627.825 5
-2 -7 -2 15782.6 626.51 7
-2 -7 -2 14689.5 776.306 6
-2 -7 -2 15704.9 609.811 8
-2 -7 -3 381.656 84.0705 2
-2 -7 -3 392.879 92.7458 1
-2 -7 -3 436.722 76.1848 11
-2 -7 -3 329.884 83.9448 10
-2 -7 -3 357.45 82.0096 12
-2 -7 -3 395.238 91.8223 14
-2 -7 -3 349.378 92.4458 5
-2 -7 -3 363.176 113.345 6
-2 -7 -3 316.314 73.0401 9
-2 -7 -3 234.336 73.2967 7
-2 -7 -3 408.807 90.9144 8
-2 -7 -4 7083.75 367.111 7
-2 -7 -4 9006.58 430.07 8
-2 -7 -4 8671.36 427.752 5
-2 -7 -4 7065.31 374.408 1
-2 -7 -4 7328.16 369.701 2
-2 -7 -4 7743.09 333.707 11
-2 -7 -4 7544.89 351.842 9
-2 -7 -4 8502.06 410.449 12
-2 -7 -4 7592.71 374.849 10
-2 -7 -5 4843.82 274.146 2
-2 -7 -5 5234.04 291.637 1
-2 -7 -5 4830.29 254.104 16
-2 -7 -5 5793.65 352.574 14
-2 -7 -5 5193.77 281.545 7
-2 -7 -5 5667.58 347.187 8
-2 -7 -5 5479.83 316.152 12
-2 -7 -5 5099.16 295.71 10
-2 -7 -6 2084.57 161.541 16
-2 -7 -6 2348.44 213.164 14
-2 -7 -6 1976.87 147.808 7
-2 -7 -6 2542.35 223.996 8
-2 -7 -6 1928.09 172.233 12
-2 -7 -7 1154.1 120.994 16
-2 -7 -7 1265.36 151.264 14
-2 -7 -7 1080.45 119.819 12
-2 -7 -8 803.086 112.001 14
-2 -7 -8 788.178 99.1326 16
-2 -7 -9 35.024 37.5577 14
-2 -7 -9 6.5817 31.0228 16
-2 -7 -9 48.3664 46.9116 8
-2 -7 -10 946.4 87.5775 14
-2 -7 -10 863.878 86.379 16
-2 -7 -10 1140.53 119.363 8
-2 -7 -11 87.2311 32.4253 8
-2 -8 8 -4.09087 18.7032 18
-2 -8 8 22.9983 27.3177 9
-2 -8 7 181.044 47.4851 18
-2 -8 7 239.753 51.7605 24
-2 -8 7 250.359 58.1074 9
-2 -8 7 170.719 40.7159 11
-2 -8 6 906.431 109.656 24
-2 -8 6 1019.61 110.77 18
-2 -8 6 818.864 94.7996 11
-2 -8 5 1297.26 137.877 24
-2 -8 5 1490.27 139.916 18
-2 -8 5 1634.6 145.156 11
-2 -8 5 1747.99 175.501 9
-2 -8 4 2235.13 175.357 18
-2 -8 4 2475.86 189.123 11
-2 -8 4 1880.59 162.565 24
-2 -8 4 1730.84 141.998 7
-2 -8 3 2580.59 189.075 18
-2 -8 3 2991.91 204.674 2
-2 -8 3 3103.11 222.745 11
-2 -8 3 2620.32 217.333 10
-2 -8 3 2652.96 192.838 24
-2 -8 3 2735.55 199.086 7
-2 -8 3 2887.38 220.324 5
-2 -8 2 61.7256 58.192 9
-2 -8 2 9.94145 42.536 7
-2 -8 2 42.0698 49.5817 5
-2 -8 2 117.073 61.0898 2
-2 -8 2 17.7627 84.94 10
-2 -8 2 92.0542 60.76 11
-2 -8 1 1699.01 175.765 2
-2 -8 1 1645.13 167.665 10
-2 -8 1 1438.83 217.581 12
-2 -8 1 1806.63 185.948 9
-2 -8 1 1175.45 109.322 14
-2 -8 1 1860.18 182.006 7
-2 -8 1 1317.17 135.291 8
-2 -8 1 1437.8 160.556 5
-2 -8 0 3054.41 238.092 1
-2 -8 0 3443.79 237.244 11
-2 -8 0 3113.16 259.76 12
-2 -8 0 3839.98 266.268 9
-2 -8 0 3084.21 233.082 10
-2 -8 0 2898.51 195.545 14
-2 -8 0 2853.73 230.181 5
-2 -8 0 3155.33 223.751 8
-2 -8 -1 106.317 62.0352 2
-2 -8 -1 285.721 73.9656 11
-2 -8 -1 149.245 55.4397 14
-2 -8 -1 238.59 72.4158 5
-2 -8 -1 191.862 78.8606 7
-2 -8 -1 184.4 68.4214 9
-2 -8 -1 133.76 57.9578 8
-2 -8 -2 6992.39 372.215 2
-2 -8 -2 7014.33 378.53 1
-2 -8 -2 6781.39 337.039 11
-2 -8 -2 6826.22 346.689 9
-2 -8 -2 6759.07 377.378 12
-2 -8 -2 6721.54 360.886 10
-2 -8 -2 6339.89 339.954 14
-2 -8 -2 6666.91 365.933 5
-2 -8 -2 6561.05 374.195 7
-2 -8 -2 7116.36 363.476 8
-2 -8 -3 11979.6 526.548 2
-2 -8 -3 12221.1 484.29 11
-2 -8 -3 12338.7 498.91 9
-2 -8 -3 13810.6 576.516 12
-2 -8 -3 12748.1 535.426 10
-2 -8 -3 12951 538.413 7
-2 -8 -3 13617.8 552.389 8
-2 -8 -3 12876.9 558.651 5
-2 -8 -3 13584.1 564.303 14
-2 -8 -4 13476.4 566.016 12
-2 -8 -4 12376.2 529.584 10
-2 -8 -4 12453 517.333 7
-2 -8 -4 13650.9 569.807 8
-2 -8 -4 13087.2 561.57 5
-2 -8 -5 173.777 59.4916 12
-2 -8 -5 76.3461 39.7676 7
-2 -8 -5 100.749 63.1369 5
-2 -8 -5 138.79 59.8484 8
-2 -8 -6 687.377 98.8013 12
-2 -8 -6 816.251 118.999 8
-2 -8 -6 712.112 114.881 14
-2 -8 -7 177.001 61.8531 14
-2 -8 -8 834.939 96.2863 14
-2 -8 -9 378.636 64.2184 8
-2 -8 -9 279.216 49.0301 14
-2 -8 -10 1509.38 99.9957 8
-2 -9 7 179.425 34.3681 9
-2 -9 6 222.669 38.8474 11
-2 -9 6 261.049 51.3402 9
-2 -9 5 225.809 49.3464 11
-2 -9 4 2633.07 175.239 11
-2 -9 3 1616.9 143.69 11
-2 -9 3 1417.95 147.47 9
-2 -9 2 2662.38 202.205 9
-2 -9 2 2469.07 210.528 10
-2 -9 2 2162.64 169.241 7
-2 -9 1 85.0401 139.713 10
-2 -9 1 41.6125 40.3613 11
-2 -9 1 26.4568 40.3228 7
-2 -9 1 -9.27616 42.413 9
-2 -9 0 1853.34 161.997 11
-2 -9 0 1819.65 166.93 9
-2 -9 0 2344.34 216.338 10
-2 -9 0 1775.54 161.641 5
-2 -9 -1 783.136 100.439 9
-2 -9 -1 530.679 85.6504 11
-2 -9 -1 648.32 163.773 12
-2 -9 -1 779.175 118.465 7
-2 -9 -1 566.099 88.41 8
-2 -9 -1 681.277 100.371 5
-2 -9 -1 655.04 84.5603 14
-2 -9 -2 770.364 93.0447 11
-2 -9 -2 774.424 94.3239 9
-2 -9 -2 941.081 176.9 10
-2 -9 -2 810.043 113.374 7
-2 -9 -2 865.767 110.507 8
-2 -9 -2 734.221 106.346 5
-2 -9 -2 671.208 94.6262 14
-2 -9 -3 5912.47 317.673 12
-2 -9 -3 4675.29 298.598 10
-2 -9 -3 4376.68 254.009 7
-2 -9 -3 5029.87 279.081 8
-2 -9 -3 4357.15 262.821 5
-2 -9 -3 5289.52 275.887 14
-2 -9 -4 388.281 94.2938 12
-2 -9 -4 232.217 64.383 8
-2 -9 -4 199.922 63.6457 14
-2 -9 -5 147.715 73.6999 12
-2 -9 -5 158.112 51.7862 8
-2 -9 -6 53.9582 39.3142 8
-2 -9 -6 6.33579 33.1918 14
-2 -9 -7 -10.8938 29.2006 8
-2 -9 -7 18.8795 27.5074 14
-2 -9 -8 521.064 51.584 14
-2 -10 4 68.7218 22.517 11
-2 -10 4 79.0223 24.1986 9
-2 -10 3 3.54189 18.9882 9
-2 -10 2 89.7496 31.7353 11
-2 -10 2 83.7576 29.976 9
-2 -10 1 544.882 66.148 11
-2 -10 1 437.923 56.4146 9
-2 -10 0 726.756 74.4115 11
-2 -10 -4 60.9199 23.934 8
-2 -10 -5 19.9522 14.5784 8
3 -8 -1 16.0393 17.1978 10
3 -8 -1 -3.08712 20.5748 3
3 -8 0 468.259 59.3092 10
3 -8 0 328.091 53.6912 3
3 -8 2 979.644 88.207 10
3 -8 2 1052.77 89.8668 3
3 -8 3 -3.77179 19.7555 10
3 -8 3 3.6772 17.8314 3
3 -8 4 376.599 43.4677 10
3 -8 4 275.433 38.1105 3
3 -7 -5 598.679 70.216 12
3 -7 -4 189.615 49.6746 12
3 -7 -3 40.6215 25.7313 26
3 -7 -3 191.172 54.9141 12
3 -7 -2 1977.1 139.081 26
3 -7 -2 2151.2 155.468 10
3 -7 -2 2269.22 155.62 3
3 -7 -2 2215.62 145.782 41
3 -7 -1 105.891 43.4776 10
3 -7 -1 64.0083 41.477 12
3 -7 -1 -6.40827 33.5994 26
3 -7 -1 112.944 52.9287 3
3 -7 -1 77.2923 38.2837 41
3 -7 0 130.31 56.8728 10
3 -7 0 132.954 47.5641 12
3 -7 0 111.602 44.5083 26
3 -7 0 130.577 54.923 3
3 -7 0 133.45 44.8167 41
3 -7 1 77.5786 35.4068 12
3 -7 1 149.841 44.0331 26
3 -7 1 221.613 67.1642 3
3 -7 1 129.355 44.3469 41
3 -7 2 107.714 37.6511 42
3 -7 2 92.4563 49.9002 10
3 -7 2 154.038 57.7985 3
3 -7 3 801.438 91.1574 26
3 -7 3 844.769 102.955 10
3 -7 3 783.196 99.1297 3
3 -7 3 834.82 95.0911 41
3 -7 3 750.872 84.1148 42
3 -7 4 129.998 48.5873 10
3 -7 4 100.437 38.3679 11
3 -7 4 87.9139 36.7263 41
3 -7 4 120.413 37.1631 42
3 -7 4 105.662 36.3384 26
3 -7 4 122.405 44.8789 3
3 -7 5 410.353 53.451 26
3 -7 5 378.026 59.5399 10
3 -7 5 469.587 71.6737 11
3 -7 5 408.725 60.3524 3
3 -7 5 349.173 63.5868 42
3 -7 5 420.396 55.6778 41
3 -7 6 21.9871 19.6645 10
3 -7 6 5.95745 29.6809 11
3 -7 6 -2.96932 17.9594 3
3 -7 6 21.3599 25.1657 42
3 -7 7 144.467 39.459 11
3 -7 7 127.228 34.7892 42
3 -6 -6 48.3842 38.7228 12
3 -6 -5 113.089 56.3202 12
3 -6 -4 3523.6 248.525 12
3 -6 -3 58.6886 44.408 10
3 -6 -3 136.758 65.8834 12
3 -6 -3 34.8877 40.7081 26
3 -6 -3 96.2036 46.3655 3
3 -6 -3 81.4339 42.5244 41
3 -6 -2 270.892 70.2398 10
3 -6 -2 225.467 71.4887 12
3 -6 -2 193.669 57.2344 41
3 -6 -2 239.058 69.2473 26
3 -6 -2 218.912 67.8144 3
3 -6 -1 2069.18 180.781 26
3 -6 -1 2332.18 189.643 41
3 -6 -1 2407.47 202.909 3
3 -6 -1 2530.21 205.341 10
3 -6 -1 2592.67 205.077 12
3 -6 0 5717.73 325.364 10
3 -6 0 5594.62 304.494 12
3 -6 0 5013.28 293.192 41
3 -6 0 4638.6 231.704 42
3 -6 0 5032.84 299.102 26
3 -6 0 5265.71 424.273 13
3 -6 0 5997.57 332.831 3
3 -6 1 502.868 93.3157 41
3 -6 1 538.151 76.2033 42
3 -6 1 562.215 98.6419 26
3 -6 1 371.505 89.9206 3
3 -6 1 502.776 76.74 11
3 -6 1 508.621 98.0739 10
3 -6 1 419.199 79.1743 12
3 -6 2 5965.52 323.834 10
3 -6 2 4744.28 277.021 11
3 -6 2 5031.01 270.104 42
3 -6 2 5996.4 323.021 3
3 -6 2 4608.98 386.268 13
3 -6 3 1173.03 130.682 26
3 -6 3 1327.06 142.832 10
3 -6 3 1122.57 131.284 11
3 -6 3 1108.34 123.245 42
3 -6 3 1173.98 131.324 41
3 -6 3 1396.99 147.395 3
3 -6 4 107.501 54.8173 11
3 -6 4 196.94 62.7493 10
3 -6 4 150.947 56.0685 41
3 -6 4 110.091 52.2245 42
3 -6 4 101.561 44.7636 26
3 -6 4 120.524 51.2306 3
3 -6 5 29.1211 41.5213 11
3 -6 5 51.6515 40.4551 10
3 -6 5 42.339 43.2911 42
3 -6 5 40.6839 31.9652 41
3 -6 5 19.8172 30.2121 26
3 -6 5 22.3835 35.1711 3
3 -6 6 155.183 64.4644 11
3 -6 6 149.092 45.9335 10
3 -6 6 148.387 36.6054 41
3 -6 6 169.775 55.614 42
3 -6 6 200.564 50.6438 3
3 -6 6 201.926 42.6245 26
3 -6 7 683.104 91.3613 42
3 -6 8 203.979 50.5421 42
3 -6 8 186.766 51.9516 11
3 -6 9 454.711 58.0533 42
3 -6 9 342.451 57.0831 11
3 -6 10 203.015 33.2923 11
3 -5 -9 -5.11707 14.9117 15
3 -5 -8 204.779 45.9402 15
3 -5 -8 222.284 54.3873 12
3 -5 -7 521.582 83.6344 15
3 -5 -6 1031.48 129.385 15
3 -5 -6 1241.41 148.355 12
3 -5 -5 255.177 85.4066 12
3 -5 -5 445.618 98.6802 37
3 -5 -5 423.331 91.9214 15
3 -5 -4 2361.55 160.368 41
3 -5 -4 1845.8 201.706 37
3 -5 -4 2006.04 154.05 10
3 -5 -4 2618.04 226.781 12
3 -5 -4 2223.63 159.221 26
3 -5 -4 2535.09 208.341 15
3 -5 -4 1852.19 150.773 3
3 -5 -3 1639.9 151.267 8
3 -5 -3 2390.3 193.093 3
3 -5 -3 2348.6 182.046 41
3 -5 -3 2305.49 217.875 37
3 -5 -3 2511.96 193.615 10
3 -5 -3 2822.82 231.255 12
3 -5 -3 2539.78 191.682 26
3 -5 -3 2658.52 258.917 25
3 -5 -3 2306.39 198.352 15
3 -5 -3 1832 221.241 13
3 -5 -2 -16.5283 41.1727 8
3 -5 -2 10.4854 54.9194 3
3 -5 -2 19.7888 50.5752 41
3 -5 -2 20.5708 47.0235 40
3 -5 -2 74.7125 56.9292 37
3 -5 -2 20.251 56.6964 13
3 -5 -2 10.2763 43.9475 10
3 -5 -2 23.0665 52.7285 12
3 -5 -2 -10.1225 44.8089 26
3 -5 -2 -20.0593 51.2664 25
3 -5 -2 20.0273 49.8887 15
3 -5 -1 2199.97 185.136 8
3 -5 -1 2615.58 214.926 3
3 -5 -1 2138.65 192.487 41
3 -5 -1 2027 257.238 40
3 -5 -1 2091.56 196.301 37
3 -5 -1 2658.07 215.414 10
3 -5 -1 2541.44 208.028 12
3 -5 -1 2490.17 206.202 26
3 -5 -1 2507.69 282.133 25
3 -5 -1 2363.38 277.985 13
3 -5 -1 2547.14 201.242 15
3 -5 0 3099.07 233.253 3
3 -5 0 2583.31 209.725 41
3 -5 0 2345.44 278.432 40
3 -5 0 2437.95 161.212 42
3 -5 0 2810.58 206.584 37
3 -5 0 2544.52 210.558 26
3 -5 0 2459.12 196.651 8
3 -5 0 2216.71 268.118 25
3 -5 0 3081.57 231.364 10
3 -5 0 2290.78 278.494 13
3 -5 0 2649.73 202.376 12
3 -5 1 1199.03 194.102 40
3 -5 1 1393.15 149.561 41
3 -5 1 1401.68 128.129 42
3 -5 1 1439.52 155.229 26
3 -5 1 1317.73 201.441 25
3 -5 1 1430.76 161.189 10
3 -5 1 1321.92 135.154 11
3 -5 1 1385.65 142.205 12
3 -5 1 1437.27 160.016 3
3 -5 2 59.4751 67.9866 13
3 -5 2 38.6198 38.243 11
3 -5 2 20.5193 35.1964 10
3 -5 2 40.5992 34.7425 42
3 -5 2 83.6182 46.2819 3
3 -5 3 3097.99 221.23 41
3 -5 3 2495.01 281.214 40
3 -5 3 3000.93 209.216 42
3 -5 3 3068.6 219.349 26
3 -5 3 2698.61 279.571 25
3 -5 3 3325.79 236.553 3
3 -5 3 3168.77 228.715 10
3 -5 3 2928.17 225.847 11
3 -5 3 2939.57 298.186 13
3 -5 4 744.534 106.716 42
3 -5 4 790.536 107.157 41
3 -5 4 735.94 143.85 40
3 -5 4 779.978 147.792 13
3 -5 4 658.643 106.094 10
3 -5 4 655.881 99.9891 26
3 -5 4 596.527 128.204 25
3 -5 4 865.937 152.091 21
3 -5 4 801.336 113.024 3
3 -5 5 4455.35 256.126 3
3 -5 5 4248.27 246.239 41
3 -5 5 4003.4 325.695 40
3 -5 5 3716.93 251.212 42
-3 5 -5 3921.43 338.822 34
3 -5 5 4338.51 252.994 10
3 -5 5 3796.28 229.524 9
3 -5 5 4368.3 246.234 26
3 -5 5 3853.17 339.251 21
3 -5 5 3769.05 311.983 25
3 -5 5 3683.19 314.664 13
-3 5 -6 697.78 138.373 34
3 -5 6 995.492 104.852 26
3 -5 6 774.662 98.4026 10
3 -5 6 1011.74 117.568 9
3 -5 6 803.924 96.5437 41
3 -5 6 758.681 114.578 42
3 -5 6 682.667 93.3333 3
3 -5 7 487.438 86.2573 9
3 -5 7 414.246 83.2332 42
3 -5 7 532.155 98.1324 11
3 -5 8 35.3068 41.6021 9
3 -5 8 17.8161 44.3859 11
3 -5 9 75.03 42.9664 9
3 -5 9 156.893 53.3981 11
3 -5 10 1308.18 104.605 42
3 -5 10 1367.84 115.01 9
3 -5 10 1414.03 115.626 11
3 -5 11 6.94354 18.6124 9
3 -5 11 2.91675 15.9885 11
3 -4 -10 322.789 39.5283 15
3 -4 -9 1816.2 130.107 15
3 -4 -9 1630.8 131.039 12
3 -4 -8 496.748 82.6374 15
3 -4 -8 513.909 89.4352 12
3 -4 -7 3306.08 232.292 15
3 -4 -7 3457.62 258.051 37
3 -4 -6 302.876 79.653 15
3 -4 -6 342.506 99.6082 37
3 -4 -6 390.448 89.1772 35
3 -4 -5 2311.75 218.989 12
3 -4 -5 1866.34 195.737 35
3 -4 -5 2068.61 196.318 15
3 -4 -4 705.456 92.9144 41
3 -4 -4 850.162 125.802 35
3 -4 -4 722.782 136.522 37
3 -4 -4 740.933 97.195 10
3 -4 -4 953.616 145.406 12
3 -4 -4 820.683 100.084 26
3 -4 -4 1021.21 140.972 13
3 -4 -4 774.675 121.038 15
3 -4 -4 715.222 95.4353 3
3 -4 -3 3984.65 253.557 3
3 -4 -3 4190.11 254.601 41
3 -4 -3 4037.74 342.023 40
3 -4 -3 3905.46 264.226 35
3 -4 -3 3740.25 303.021 37
3 -4 -3 4153.56 255.389 10
3 -4 -3 3785.31 322.475 13
3 -4 -3 4732.5 312.199 12
3 -4 -3 4073.4 252.094 26
3 -4 -3 4098.96 338.709 25
3 -4 -3 4339.77 276.437 15
3 -4 -2 23400.2 845.736 8
3 -4 -2 28331.7 924.102 3
3 -4 -2 25388.7 894.552 41
3 -4 -2 25451.5 1072.37 40
3 -4 -2 27023.5 989.856 36
3 -4 -2 25564.3 968.668 37
3 -4 -2 27864 919.553 10
3 -4 -2 26405.5 1079.33 13
3 -4 -2 30524.9 970.642 12
3 -4 -2 27199.1 913.064 26
3 -4 -2 25074.3 1066.48 25
3 -4 -2 26928.9 911.528 15
3 -4 -1 47.8828 41.807 8
3 -4 -1 -9.98712 51.0552 3
3 -4 -1 28.9279 36.5618 41
3 -4 -1 19.5898 54.8509 40
3 -4 -1 140.772 63.7627 36
-3 4 1 60.0991 54.3108 34
3 -4 -1 23.3922 44.3446 37
3 -4 -1 58.8066 46.1951 10
3 -4 -1 19.0485 48.6896 13
3 -4 -1 9.93499 42.4952 12
3 -4 -1 29.393 44.8006 26
3 -4 -1 19.5285 70.5874 25
3 -4 -1 21.5829 34.8957 19
3 -4 -1 36.6119 40.5252 15
3 -4 0 9214.51 420.032 8
3 -4 0 11628.2 483.802 3
3 -4 0 9753.6 450.436 41
3 -4 0 10065 586.07 40
3 -4 0 10618.9 392.949 42
-3 4 0 10393.3 545.277 34
3 -4 0 10546.7 494.919 36
3 -4 0 10761.4 473.981 37
3 -4 0 10706.5 466.541 10
3 -4 0 10843.7 595.58 13
3 -4 0 10899 457.872 12
3 -4 0 10406.4 459.703 26
3 -4 0 9019.42 556.032 25
3 -4 0 11353.2 639.14 19
3 -4 0 9877.16 440 15
3 -4 1 1500.12 143.044 8
3 -4 1 1966.75 175.416 3
3 -4 1 1769.29 162.057 41
3 -4 1 1694.09 218.252 40
3 -4 1 2020.09 146.15 42
-3 4 -1 1815.68 209.829 34
3 -4 1 2044.61 182.232 36
3 -4 1 1846.22 157.526 37
3 -4 1 2315.13 184.397 10
3 -4 1 1668.56 219.977 13
3 -4 1 1946.87 157.31 12
3 -4 1 1741.45 159.75 26
3 -4 1 1719.48 220.951 25
3 -4 1 1916.97 240.187 19
3 -4 2 449.216 85.4229 3
3 -4 2 335.534 67.3584 42
-3 4 -2 402.786 100.117 34
3 -4 2 433.612 84.8823 10
3 -4 2 357.942 104.729 13
3 -4 2 271.38 97.0321 21
3 -4 2 301.176 97.8185 19
3 -4 3 645.037 102.398 3
3 -4 3 643.467 93.6912 42
3 -4 3 637.729 94.4235 41
3 -4 3 425.748 110.29 40
-3 4 -3 462.406 114.242 34
3 -4 3 733.168 104.376 10
3 -4 3 763.078 143.783 13
3 -4 3 525.967 90.4023 26
3 -4 3 594.666 127.385 25
3 -4 3 591.138 132.241 21
3 -4 3 706.692 143.109 19
3 -4 4 6043.99 310.647 3
3 -4 4 5949.17 303.082 41
3 -4 4 5689.62 394.907 40
3 -4 4 5376.94 296.502 42
-3 4 -4 5275.91 402.898 34
3 -4 4 6399.33 316.536 10
3 -4 4 5556.11 392.961 13
3 -4 4 5545.32 294.117 26
3 -4 4 5324.92 417.555 21
3 -4 4 5177.67 375.371 25
3 -4 4 4959.02 407.789 19
3 -4 5 3093.82 206.789 3
3 -4 5 2953.33 197.001 41
3 -4 5 2632.76 254.286 40
3 -4 5 2663.08 205.989 42
-3 4 -5 2658.62 288.344 34
3 -4 5 3253.78 208.218 10
3 -4 5 3050.29 271.08 13
3 -4 5 2970.61 197.615 26
3 -4 5 2688.95 297.915 21
3 -4 5 2601.88 251.225 25
3 -4 5 2494.1 286.629 19
3 -4 6 413.589 73.9272 3
3 -4 6 294.899 61.0094 43
3 -4 6 299.152 74.4783 42
3 -4 6 461.251 73.0428 41
3 -4 6 526.452 106.053 40
-3 4 -6 287.159 104.444 34
3 -4 6 273.235 80.9726 13
3 -4 6 311.357 62.8446 10
3 -4 6 308.557 60.5826 26
3 -4 6 271.93 103.952 21
3 -4 6 263.209 81.1842 25
3 -4 6 316.297 100.372 19
-3 4 -7 950.448 179.102 34
3 -4 7 1008.8 185.476 21
3 -4 7 792.389 97.9034 43
3 -4 7 812.038 87.802 41
3 -4 7 919.637 121.19 42
3 -4 7 868.089 88.4372 26
3 -4 8 14.6431 30.2007 43
-3 4 -8 116.778 59.7054 34
3 -4 8 146.776 68.5002 21
3 -4 9 2621.91 175.317 43
3 -4 10 1531.25 136.74 11
3 -4 10 1802 138.589 42
3 -4 11 10.1688 23.2455 11
3 -4 11 -14.4376 21.304 42
-3 4 -11 27.8534 26.3968 32
3 -4 12 33.9314 25.2049 9
3 -3 -10 138.617 40.1295 12
3 -3 -10 189.486 45.9786 15
3 -3 -9 1791.73 161.07 12
3 -3 -9 2025.34 158.85 15
-3 3 8 23.7227 31.3219 28
3 -3 -8 44.1138 57.7709 12
3 -3 -8 105.902 51.3619 37
3 -3 -8 9.39518 49.2176 15
-3 3 7 244.474 63.1618 28
3 -3 -7 336.192 94.7722 12
3 -3 -7 85.912 65.6656 35
3 -3 -7 168.828 71.3731 37
3 -3 -7 212.201 59.8086 16
3 -3 -7 215.066 67.5157 15
3 -3 -6 1881.16 206.586 37
3 -3 -6 2058.7 217.425 35
3 -3 -6 1443.89 139.983 16
3 -3 -6 1776.39 180.809 15
3 -3 -5 13142.7 606.998 35
3 -3 -5 13103.4 610.597 37
3 -3 -5 13145.2 553.369 15
3 -3 -4 1267.74 120.911 3
3 -3 -4 1173.83 112.727 41
3 -3 -4 1184.03 159.999 40
3 -3 -4 1354.55 169.824 36
3 -3 -4 1407.63 169.456 35
3 -3 -4 1313.83 119.265 10
3 -3 -4 1078.69 148.442 13
3 -3 -4 1271.55 120.75 26
3 -3 -4 1358.99 171.313 25
3 -3 -4 1377.93 151.594 15
3 -3 -4 1018.47 115.92 16
3 -3 -3 423.073 79.1888 3
3 -3 -3 396.974 72.9319 41
3 -3 -3 661.258 129.545 40
3 -3 -3 423.629 94.5236 35
3 -3 -3 402.945 95.3248 36
-3 3 3 509.056 107.857 34
3 -3 -3 541.645 85.6865 10
3 -3 -3 524.055 113.383 13
3 -3 -3 436.292 78.4277 26
3 -3 -3 442.369 111.377 25
3 -3 -3 338.271 80.4775 15
3 -3 -2 2225.02 179.903 3
3 -3 -2 2873.28 238.494 36
-3 3 2 2484.23 237.422 34
3 -3 -2 2507.07 183.772 41
3 -3 -2 2182.62 240.62 40
3 -3 -2 2697.23 192.788 26
3 -3 -2 2327.71 243.891 25
3 -3 -2 2584.95 190.643 15
3 -3 -2 2292.38 268.679 19
3 -3 -1 10188.4 421.452 3
3 -3 -1 8550.86 393.623 41
3 -3 -1 9088.21 514.118 40
-3 3 1 9331.33 495.553 34
3 -3 -1 10855.4 487.772 36
3 -3 -1 8948.53 443.597 29
3 -3 -1 8753.28 399.716 26
3 -3 -1 8535.24 501.044 25
3 -3 -1 9025.43 394.935 15
3 -3 -1 9303.08 550.738 19
3 -3 0 243.26 52.3516 8
3 -3 0 450.844 81.5313 3
3 -3 0 353.699 50.1536 42
3 -3 0 366.86 70.4715 41
3 -3 0 519.057 113.054 40
3 -3 0 294.902 79.2607 36
-3 3 0 241.128 84.6174 34
3 -3 0 322.419 66.7238 12
3 -3 0 251.369 62.6831 26
3 -3 0 264.319 66.6695 29
3 -3 0 289.191 92.1627 25
3 -3 0 589.04 129.278 19
3 -3 0 248.958 57.469 15
3 -3 1 18657.9 696.123 8
3 -3 1 23791 762.501 3
3 -3 1 22496.9 747.768 41
3 -3 1 20320.3 876.125 40
3 -3 1 23038.2 692.832 42
-3 3 -1 23145.8 878.943 34
3 -3 1 22183.7 720.728 12
3 -3 1 22293.2 746.946 26
3 -3 1 23338.3 925.91 21
3 -3 1 23498 902.015 25
3 -3 1 19712.6 702.932 15
3 -3 1 22847.3 934.424 19
3 -3 2 132.455 48.9389 3
-3 3 -2 179.412 76.5255 34
3 -3 2 176.767 43.6895 42
3 -3 2 135.058 66.9608 21
3 -3 2 143.046 73.794 19
3 -3 3 4708.36 258.176 3
-3 3 -3 4649.15 344.533 34
3 -3 3 4634.25 253.065 41
3 -3 3 4767.4 341.817 40
3 -3 3 4615.89 250.884 26
3 -3 3 4748.46 361.202 21
3 -3 3 5031.44 343.382 25
3 -3 3 5326.52 388.687 19
3 -3 4 4841.83 249.99 41
3 -3 4 4801.48 336.606 40
3 -3 4 4616.31 220.42 43
-3 3 -4 4352.08 243.181 32
-3 3 -4 4435.04 349.109 34
3 -3 4 4723.55 247.438 26
3 -3 4 4296.6 314.545 25
3 -3 4 3838 338.761 21
3 -3 4 4716.78 250.124 3
3 -3 5 1067.06 106.641 41
3 -3 5 888.106 139.138 40
3 -3 5 784.845 85.2697 43
-3 3 -5 962.547 166.475 34
3 -3 5 868.082 97.9918 10
3 -3 5 925.124 137.365 13
3 -3 5 708.894 91.5598 26
3 -3 5 1032.33 177.157 21
3 -3 5 814.672 128.953 25
3 -3 5 869.445 100.234 3
3 -3 6 874.007 94.6329 41
3 -3 6 788.686 89.5516 43
3 -3 6 702.139 119.771 40
-3 3 -6 794.953 160.494 34
3 -3 6 842.808 93.0481 10
3 -3 6 703.733 117.918 13
3 -3 6 883.462 93.3602 26
3 -3 6 735.126 155.718 21
3 -3 6 794.139 122.315 25
3 -3 6 806.309 94.4665 3
-3 3 -7 8138.11 368.266 4
3 -3 7 8950.24 351.483 41
3 -3 7 9368.5 379.613 43
3 -3 7 9170.15 598.841 21
-3 3 -7 9706.87 598.465 20
-3 3 -7 9513.38 596.564 34
3 -3 8 3178.33 203.875 43
3 -3 8 3543.99 368.337 21
-3 3 -8 3573.49 358.612 20
-3 3 -8 4118.55 386.603 34
3 -3 9 -29.6634 31.7172 43
3 -3 9 126.266 64.5421 21
-3 3 -9 146.307 68.2698 34
-3 3 -9 72.6253 47.9265 20
3 -3 10 6.71729 28.7275 43
3 -3 11 -18.7069 33.4352 11
3 -3 11 53.2198 26.5221 43
3 -3 11 62.3975 34.9444 42
3 -3 12 206.912 39.8628 42
3 -2 -11 1500.58 99.066 15
-3 2 10 715.626 87.145 28
3 -2 -10 878.186 99.8699 15
3 -2 -10 729.203 87.7142 12
3 -2 -9 2362.17 199.444 12
-3 2 9 2663.34 195.399 28
-3 2 8 1196.22 136.616 28
3 -2 -8 870.978 100.703 16
3 -2 -8 998.64 152.001 35
3 -2 -8 905.462 128.274 37
3 -2 -7 1046.8 173.811 29
3 -2 -7 706.108 95.4121 16
3 -2 -7 735.298 123.67 37
3 -2 -7 741.102 139.029 35
3 -2 -6 1508.61 221.491 29
3 -2 -6 1389.48 135.934 16
-3 2 6 1475.56 199.102 22
3 -2 -6 1647.53 195.678 35
3 -2 -6 1501.63 178.624 37
3 -2 -5 32097.9 1212.54 29
-3 2 5 31629 1173.92 22
3 -2 -5 34464.1 1132.61 35
3 -2 -4 12535.1 449.08 41
3 -2 -4 12306 551.419 40
3 -2 -4 11820.3 610.844 29
3 -2 -4 12511.5 454.334 26
3 -2 -4 12678.2 559.395 25
3 -2 -4 10842.5 453.913 16
3 -2 -3 3894.55 215.691 3
-3 2 3 4194.57 313.502 34
3 -2 -3 3484.14 260.343 36
3 -2 -3 3806.84 211.954 41
3 -2 -3 3689.11 281.398 40
3 -2 -3 3774.37 215.311 26
3 -2 -3 2982.95 264.881 29
3 -2 -3 3770.47 289.788 25
3 -2 -3 3199.82 197.765 16
3 -2 -2 9636.99 399.914 3
-3 2 2 10415.6 514.471 34
3 -2 -2 10377.3 470.946 36
3 -2 -2 9557.57 394.887 41
3 -2 -2 9458.94 496.476 40
3 -2 -2 9651.08 398.991 26
3 -2 -2 10051.6 497.019 29
3 -2 -2 9234.95 494.743 25
3 -2 -2 10134.9 409.991 15
3 -2 -2 9764.33 557.425 19
-3 2 1 19291.3 746.217 34
3 -2 -1 16361.8 596.187 41
3 -2 -1 17146.5 722.294 40
3 -2 -1 18758 713.125 29
3 -2 -1 17204.1 603.39 26
3 -2 -1 16726.5 717.638 25
3 -2 -1 19398.8 804.286 19
3 -2 -1 17804.9 602.981 15
-3 2 0 924.373 134.856 34
3 -2 0 892.295 93.4937 41
3 -2 0 855.437 127.866 40
3 -2 0 882.905 94.7958 26
3 -2 0 1158.8 146.71 25
3 -2 0 1241.02 169.463 19
-3 2 -1 10183.6 484.742 34
3 -2 1 8837.25 366.978 41
3 -2 1 9145.93 467.032 40
3 -2 1 9407.27 375.296 26
3 -2 1 10515.9 527.185 19
3 -2 1 9732.39 498.506 21
3 -2 1 9297.6 465.362 25
3 -2 2 20446.4 837.469 19
3 -2 2 22386.4 841.25 21
-3 2 -2 20376.1 797.096 34
-3 2 -2 19439.9 646.441 32
3 -2 3 5134.61 243.233 26
3 -2 3 5122.99 242.661 41
3 -2 3 5212.12 323.844 40
3 -2 3 4958.4 314.003 25
3 -2 3 5007.01 352.053 21
-3 2 -3 5126.16 248.099 32
-3 2 -3 4875.13 334.013 34
-3 2 -4 3970.06 309.669 34
3 -2 4 3559.5 193.303 41
3 -2 4 3571.19 258.507 40
3 -2 4 3452.93 193.077 26
3 -2 4 3644.33 259.337 25
3 -2 4 3552.7 300.523 21
3 -2 4 3649.25 199.762 3
3 -2 5 16154.8 556.958 3
-3 2 -5 17661.2 780.145 34
-3 2 -5 16574.3 588.736 33
3 -2 5 16811 559.187 41
3 -2 5 16609.1 668.371 40
3 -2 5 15631.1 529.062 43
3 -2 5 17128.6 559.309 26
3 -2 5 15827.2 653.737 25
3 -2 5 15365 750.594 21
-3 2 -5 17010.8 772.748 20
-3 2 -6 836.467 105.68 33
-3 2 -6 818.034 154.107 34
3 -2 6 858.474 86.756 41
3 -2 6 1017.7 131.307 40
3 -2 6 669.744 77.1026 43
3 -2 6 891.557 86.8978 26
3 -2 6 1093.09 180.136 21
3 -2 6 738.341 109.429 25
-3 2 -6 995.607 169.807 20
-3 2 -7 16422.6 594.395 4
3 -2 7 16359.3 631.552 40
3 -2 7 15635.4 558.057 43
3 -2 7 16107.5 823.867 21
-3 2 -7 18464.7 856.581 20
-3 2 -7 16992.5 644.18 33
-3 2 -8 9065.07 395.214 4
3 -2 8 8549.42 366.868 43
3 -2 8 8447.77 584.212 21
-3 2 -8 9978.33 614.615 20
-3 2 -8 9516.56 449.136 33
-3 2 -9 358.306 74.1777 4
3 -2 9 406.807 70.3894 43
3 -2 9 326.164 121.91 21
-3 2 -9 175.618 91.0087 20
-3 2 -9 214.341 68.4905 33
-3 2 -10 1288.56 130.762 4
3 -2 10 1154.7 115.585 43
3 -2 10 1055.28 188.642 21
-3 2 -10 1372.66 225.281 20
-3 2 -10 1158.89 148.134 33
3 -2 11 6.26384 24.8012 43
-3 2 -11 6.67994 33.2802 4
-3 2 -12 675.035 100.189 33
-3 2 -13 35.5912 30.4554 32
3 -1 -11 2143.43 130.404 15
-3 1 11 2076.61 144.656 28
-3 1 10 50.5023 37.2786 28
3 -1 -10 42.8129 34.6217 12
-3 1 9 114.098 54.4257 28
3 -1 -9 111.168 43.8313 37
3 -1 -9 187.88 70.3655 35
3 -1 -8 807.947 159.453 29
3 -1 -8 834.514 122.152 37
3 -1 -8 837.586 139.733 35
-3 1 8 746.975 141.529 22
3 -1 -8 602.793 81.8296 16
3 -1 -7 2832.23 313.397 29
3 -1 -7 2551.75 219.071 37
3 -1 -7 2630.2 247.707 35
3 -1 -7 2672.01 181.151 16
-3 1 7 2280.46 259.781 22
3 -1 -6 2677.82 296.311 29
-3 1 6 2603.35 275.75 22
3 -1 -6 2569.47 174.434 16
3 -1 -5 3252.73 308.827 29
3 -1 -5 3147.49 251.079 36
-3 1 5 3115.21 287.417 22
3 -1 -5 2910.16 182.57 16
3 -1 -4 1678.2 158.481 40
3 -1 -4 1731.62 201.33 29
3 -1 -4 1362.64 157.152 36
3 -1 -4 1390.44 148.843 25
3 -1 -4 1414.86 117.233 16
3 -1 -3 53988.5 1525.79 41
3 -1 -3 55388.7 1655.95 40
3 -1 -3 54291.2 1531.89 26
3 -1 -3 51245.5 1720.16 29
3 -1 -3 53008.5 1642.81 36
-3 1 3 53528.6 1718.48 34
3 -1 -3 55308.8 1660.37 25
3 -1 -3 52469.2 1793.73 19
3 -1 -2 10542.6 513.851 29
3 -1 -2 10213.8 382.847 41
3 -1 -2 9989.66 467.764 40
3 -1 -2 10621.4 559.367 19
-3 1 2 11371.4 520.166 34
3 -1 -1 4596.34 220.757 41
3 -1 -1 5076.47 294.544 40
3 -1 -1 5857.83 364.916 19
-3 1 1 5805.86 336.768 34
3 -1 0 3971.33 280.018 21
3 -1 0 3681.99 238.488 40
3 -1 0 3478.12 178.206 41
-3 1 0 4108.17 271.253 34
3 -1 1 4335.86 295.026 21
3 -1 1 4079.51 251.443 40
3 -1 1 3935.41 190.171 41
-3 1 -1 4795.42 293.786 34
3 -1 2 14578.3 621.099 21
-3 1 -2 15098.4 508.876 32
-3 1 -2 14526.6 604.394 34
3 -1 3 19577 770.204 21
3 -1 3 19168.4 693.876 40
3 -1 3 18850 601.621 41
-3 1 -3 20270.3 764.995 34
3 -1 4 53.5496 26.534 41
3 -1 4 26.9052 34.0217 40
-3 1 -4 53.6457 43.3755 34
-3 1 -4 45.6174 31.6274 33
3 -1 4 112.029 53.1004 21
-3 1 -4 41.6913 47.6691 20
3 -1 5 27838.3 851.204 41
3 -1 5 29801.2 961.712 40
3 -1 5 29279.5 859.226 26
-3 1 -5 28780.5 927.711 33
-3 1 -5 29252.4 1075.18 34
3 -1 5 28553.8 950.735 25
3 -1 5 29440.9 1095.51 21
-3 1 -5 28992 1096.42 20
3 -1 6 20122.9 635.094 41
3 -1 6 21193.8 737.78 40
-3 1 -6 20746.8 733.635 33
3 -1 6 20643.6 637.982 26
3 -1 6 20053.4 720.236 25
3 -1 6 19510.4 880.685 21
-3 1 -6 21121.2 896.497 20
-3 1 -7 989.375 125.916 33
3 -1 7 978.261 110.164 40
-3 1 -7 1065.74 179.915 20
-3 1 -7 1038.88 110.568 4
-3 1 -8 830.805 174.166 20
-3 1 -8 1096.02 138.147 33
-3 1 -8 1058.33 119.342 4
-3 1 -9 716.804 159.113 20
-3 1 -9 956.532 136.517 33
-3 1 -9 1041.6 124.815 4
-3 1 -10 -26.101 42.1907 20
-3 1 -10 18.7794 42.9295 4
-3 1 -10 54.6423 49.3753 33
-3 1 -11 824.829 113.136 4
-3 1 -11 775.973 127.782 33
-3 1 -12 3165.78 244.159 33
3 -1 12 2986.12 170.465 43
-3 1 -13 5617.43 297.291 33
-3 0 11 570.495 83.617 28
-3 0 10 904.256 117.464 28
-3 0 9 77.3871 56.5404 28
3 0 -9 68.6812 60.8351 35
-3 0 8 2324.64 271.598 22
3 0 -8 1755.01 262.145 29
3 0 -8 2100.13 223.213 35
3 0 -8 1867.24 170.561 37
-3 0 7 29933.1 1207.7 22
3 0 -7 29576.8 1272.77 29
3 0 -7 31485.2 1115.15 35
3 0 -7 31185.3 1035.74 37
-3 0 6 16571.7 786.29 22
3 0 -6 15935.5 824.006 29
3 0 -6 18387.5 726.133 35
-3 0 5 4111.17 325.744 22
3 0 -5 3676.27 329.554 29
3 0 -5 3879.23 265.643 36
3 0 -4 16853.5 616.654 40
3 0 -4 16892.2 761.725 29
3 0 -4 17457.7 663.833 36
3 0 -3 1464.73 186.151 29
3 0 -3 1779.79 160.542 36
-3 0 3 1842.17 189.574 34
3 0 -3 1699.84 145.504 40
3 0 -3 1599.46 107.076 41
3 0 -3 1842.71 203.711 19
3 0 -2 10219.6 495.509 29
3 0 -2 9671.31 503.115 19
-3 0 2 10535.6 493.068 34
3 0 -1 18228.6 724.531 19
-3 0 1 18259.3 703.946 34
3 0 0 38396.8 1241.71 21
3 0 0 39758.9 1273.17 19
-3 0 0 38108.8 1225.84 34
3 0 1 69608.7 2006.67 21
3 0 1 66477.5 2018.53 19
3 0 2 221.633 62.4213 21
-3 0 -2 318.921 53.4403 32
3 0 3 6896.02 365.004 21
3 0 4 3198.37 249.019 21
-3 0 -4 3539.44 203.301 33
-3 0 -4 3044.14 244.814 34
-3 0 -4 3674.21 266.134 20
-3 0 -5 28532.5 926.679 33
-3 0 -5 29994.5 1071.08 20
3 0 5 27842.4 903.471 40
3 0 5 28592.1 825.44 41
-3 0 -6 97530.5 2594.37 33
3 0 6 93880.3 2444.39 41
3 0 6 96509.5 2541.37 40
-3 0 -6 98917 2781.85 20
-3 0 -7 1388.2 150.366 33
-3 0 -7 1189.71 183.323 20
3 0 7 1369.15 118.782 40
-3 0 -7 1193.07 119.217 4
-3 0 -8 3940.44 240.568 4
-3 0 -8 3826.76 271.256 33
-3 0 -8 3776.51 352.638 20
-3 0 -9 263.689 74.077 4
-3 0 -9 238.322 78.8997 33
-3 0 -10 2803.73 215.51 4
-3 0 -10 2233.41 232.792 33
-3 0 -11 99.8542 53.6011 4
-3 0 -11 115.795 66.231 33
-3 0 -12 5478.05 348.565 33
-3 0 -13 4051.09 260.957 33
-3 0 -13 3921.09 207.514 38
-3 -1 11 269.859 62.172 28
-3 -1 10 1457.18 154.989 28
-3 -1 9 21.3051 24.3586 22
-3 -1 9 44.5161 49.2683 28
3 1 -9 12.857 50.9087 35
-3 -1 8 998.875 183.844 22
3 1 -8 842.415 138.224 35
-3 -1 7 40.6306 52.006 22
-3 -1 7 172.825 48.6202 30
3 1 -7 157.491 76.5457 35
3 1 -7 105.666 52.3805 37
-3 -1 6 441.063 113.683 22
-3 -1 5 14119.3 668.376 22
3 1 -5 13633.8 555.185 36
-3 -1 4 1411.25 113.686 23
3 1 -4 1397.6 139.822 36
-3 -1 3 19583.7 573.348 39
3 1 -3 18457.4 660.345 36
3 1 -2 2674.69 232.866 29
-3 -1 2 2975.76 150.992 39
3 1 -2 2525.44 219.836 19
-3 -1 1 23584.8 805.454 39
3 1 -1 45953.5 1078.09 19
3 1 0 28714.1 951.233 21
3 1 0 29422 975.312 19
-3 -1 0 28861.3 950.782 34
3 1 1 572.405 87.0867 21
3 1 1 435.693 84.0316 19
-3 -1 -1 418.02 79.149 34
3 1 2 7631.58 359.303 21
-3 -1 -2 7534.64 309.438 32
-3 -1 -2 7303.04 345.185 34
3 1 3 18903.5 569.222 21
-3 -1 -3 17919.2 577.461 20
-3 -1 -3 18634.2 548.513 34
-3 -1 -3 18301.8 480.362 32
-3 -1 -4 105376 3039.22 34
-3 -1 -4 106228 2967.78 33
-3 -1 -4 104522 3079.02 20
3 1 4 101405 3046.05 21
-3 -1 -5 68.8319 43.5007 34
-3 -1 -5 48.5026 34.5871 33
-3 -1 -5 34.9472 28.2641 39
-3 -1 -5 26.7123 40.4028 20
-3 -1 -6 120.39 55.1088 33
-3 -1 -6 153.174 31.6607 39
-3 -1 -6 123.834 38.8627 23
-3 -1 -6 92.1431 60.9028 20
-3 -1 -6 141.041 44.1012 4
-3 -1 -7 2850.32 187.136 4
-3 -1 -7 2586.17 263.475 20
-3 -1 -7 2369.95 150.543 23
-3 -1 -7 2683.01 213.317 33
3 1 8 130.433 60.9957 28
-3 -1 -8 193.688 72.0082 33
-3 -1 -8 179.504 82.2926 20
-3 -1 -8 146.211 59.1196 4
-3 -1 -9 95.9914 60.8061 33
-3 -1 -9 136.345 77.9987 20
-3 -1 -9 175.217 57.92 4
-3 -1 -10 14900.8 601.936 4
-3 -1 -10 15055.5 670.065 33
-3 -1 -11 15634.9 616.749 4
-3 -1 -11 14616.6 670.17 33
-3 -1 -12 4671 282.499 38
-3 -1 -12 5410.63 348.471 33
-3 -1 -13 8.79754 30.1671 32
-3 -1 -13 34.9641 31.9713 38
-3 -1 -13 -10.598 36.3405 33
-3 -2 11 -7.20414 32.9423 28
-3 -2 11 64.334 29.3976 24
-3 -2 10 760.264 111.833 28
-3 -2 10 917.096 104.548 24
-3 -2 9 14509.8 603.912 28
3 2 -9 14639.4 607.27 35
-3 -2 8 11836.8 526.994 28
-3 -2 8 11031.3 441.696 30
3 2 -8 11285.5 706.849 29
-3 -2 8 11870.4 470.492 18
-3 -2 8 12221.5 688.664 22
3 2 -8 11122.9 527.035 35
-3 -2 7 1104.9 114.245 30
3 2 -7 1520.36 236.028 29
-3 -2 7 1240.08 126.661 18
-3 -2 7 1453.38 217.897 22
3 2 -7 1028.25 137.167 35
-3 -2 6 4350.55 237.844 30
3 2 -6 4234.88 379.362 29
-3 -2 6 4697.14 254.498 18
3 2 -6 4891.32 296.518 35
3 2 -5 2132.4 245.717 29
-3 -2 5 1856.12 147.958 18
3 2 -5 1906.9 158.541 36
3 2 -4 2009.85 220.681 29
-3 -2 4 1766.23 145.893 6
-3 -2 4 1925.51 142.84 23
3 2 -4 1933.87 151.305 36
3 2 -3 6041.99 374.474 29
3 2 -3 5878.89 278.247 36
-3 -2 3 5894.48 276.469 23
-3 -2 3 5715.01 223.96 39
-3 -2 2 82889 2236.72 39
3 2 -2 84342.7 2456.62 29
-3 -2 2 83507.1 2315.34 23
3 2 -2 84145.7 2411.48 19
-3 -2 1 30261.6 853.99 39
-3 -2 1 28449.3 887.342 27
-3 -2 1 28195 863.503 31
-3 -2 1 31154.4 990.691 34
-3 -2 1 29604 920.996 23
3 2 -1 31108.1 981.88 19
-3 -2 0 5470.55 247.163 27
-3 -2 0 5611.38 236.497 31
-3 -2 0 6249.05 307.915 34
-3 -2 0 6151.45 232.186 39
3 2 0 5498.53 289.93 19
-3 -2 -1 7620.26 284.665 39
-3 -2 -1 7426.48 302.365 27
-3 -2 -1 7997.5 346.719 34
3 2 1 7908.72 338.688 21
3 2 1 8062.38 359.84 19
-3 -2 -2 58843.5 1696 27
3 2 2 62656.6 1750.08 21
-3 -2 -2 60904.9 1743.84 34
-3 -2 -2 61379.6 1670.07 39
-3 -2 -3 88783.4 2612.25 23
3 2 3 95683.5 2641.17 21
-3 -2 -3 94558.7 2617.32 34
-3 -2 -3 93936.5 2587.2 32
-3 -2 -3 98168.7 2544.72 39
-3 -2 -4 115276 3191.92 38
-3 -2 -4 117047 3272.46 34
-3 -2 -4 116670 3238.38 32
-3 -2 -4 121908 3265.97 23
3 2 4 120136 3314.41 21
-3 -2 -4 119798 3348.17 20
-3 -2 -4 124482 3180.73 39
-3 -2 -5 2954.77 211.87 34
-3 -2 -5 2832.79 170.128 38
-3 -2 -5 3414.66 156.623 39
-3 -2 -5 3086.57 195.173 23
-3 -2 -5 3081.21 249.284 20
-3 -2 -6 24595.7 899.12 34
-3 -2 -6 25619.3 822.636 4
-3 -2 -6 25666.7 976.275 20
-3 -2 -6 26770.6 830.343 23
-3 -2 -6 23861.3 830.64 6
-3 -2 -6 26253.4 751.394 39
-3 -2 -7 117.254 63.5274 20
-3 -2 -7 65.7499 31.3674 23
-3 -2 -8 28897.4 1154.59 20
-3 -2 -9 108.79 70.374 20
-3 -2 -9 71.933 55.1345 4
-3 -2 -10 10773.8 674.642 20
-3 -2 -10 12482.7 539.72 4
-3 -2 -11 10110.4 641.443 20
-3 -2 -11 10693.3 426.544 14
-3 -2 -11 10387.2 491.967 38
-3 -2 -11 11038.9 558.822 33
-3 -2 -11 11214 501.468 4
-3 -2 -12 760.07 114.933 32
-3 -2 -12 770.962 129.563 33
-3 -2 -12 794.609 114.144 38
-3 -2 -13 1474.7 154.801 33
-3 -2 -13 1400.67 132.034 38
-3 -2 -14 119.985 35.3248 8
-3 -3 12 849.473 66.4895 17
-3 -3 11 50.3934 32.2113 28
-3 -3 11 25.6381 26.8727 24
-3 -3 10 374.715 79.5823 28
-3 -3 10 328.95 59.0527 18
-3 -3 10 379.895 73.6416 24
-3 -3 9 811.572 117.847 28
-3 -3 9 1076.69 116.006 18
3 3 -8 1852.93 266.562 29
-3 -3 8 1680.34 145.844 30
-3 -3 8 1873.75 178.094 28
-3 -3 8 1756.17 163.49 18
-3 -3 8 1605.74 239.214 22
3 3 -8 1785.2 170.742 35
3 3 -7 799.989 174.415 29
-3 -3 7 841.536 121.896 28
-3 -3 7 1008.71 113.255 30
-3 -3 7 853.14 114.908 18
-3 -3 7 925.834 180.15 22
3 3 -7 710.286 107.196 35
3 3 -6 194.508 89.2398 29
-3 -3 6 183.733 56.5629 30
-3 -3 6 271.737 66.5276 18
-3 -3 6 345.557 109.116 22
3 3 -6 188.644 57.017 35
-3 -3 5 2287.16 249.923 22
-3 -3 5 2266.02 163.794 30
3 3 -5 1871.33 231.015 29
-3 -3 5 2512.31 182.368 18
3 3 -4 462.374 107.19 29
-3 -3 4 353.344 61.7308 30
-3 -3 4 397.077 71.0046 18
-3 -3 4 377.87 101.181 22
-3 -3 4 354.594 68.9692 23
-3 -3 4 335.691 69.439 6
-3 -3 3 13670.6 556.89 6
3 3 -3 15062.9 664.639 29
-3 -3 3 14541.4 469.09 39
-3 -3 3 14090.6 542.068 23
-3 -3 3 15389.9 642.061 22
-3 -3 3 13666 518.45 18
-3 -3 2 1109.68 88.3044 39
-3 -3 2 1029.91 114.167 23
-3 -3 2 1326.14 138.255 6
3 3 -2 1367.9 167.566 29
-3 -3 1 20357.4 688.216 27
3 3 -1 22748.2 809.198 29
-3 -3 1 21368.4 741.724 23
-3 -3 1 21476.9 654.497 39
-3 -3 0 10221.9 422.529 34
-3 -3 0 10876 372.734 39
-3 -3 0 9573.69 386.465 27
-3 -3 0 10481.7 385.521 31
-3 -3 0 10779.2 449.322 23
3 3 0 10611.7 404.095 19
-3 -3 -1 28123.9 868.079 34
-3 -3 -1 27135.8 823.72 39
-3 -3 -1 27463.9 837.152 31
-3 -3 -1 27528.4 852.969 27
-3 -3 -1 27491.7 915.956 23
3 3 1 28487 863.634 19
3 3 2 10368.4 378.738 21
-3 -3 -2 10423.9 371.641 39
-3 -3 -2 10381.7 391.671 34
-3 -3 -2 10731.9 403.265 32
-3 -3 -2 10235.5 372.568 38
-3 -3 -3 44166.1 1365.92 23
3 3 3 44546.7 1305.89 21
-3 -3 -3 44398.5 1271.07 39
-3 -3 -3 45860.9 1312.89 32
-3 -3 -3 44390.3 1288.48 38
-3 -3 -3 46113 1294.21 34
-3 -3 -4 1553.06 152.811 6
-3 -3 -4 1513.98 106.536 39
-3 -3 -4 1945.94 158.52 23
3 3 4 1448.16 134.67 21
-3 -3 -4 1708.03 156.785 20
-3 -3 -4 1492.2 123.99 32
-3 -3 -4 1532.6 120.557 38
-3 -3 -4 1690.63 124.361 34
-3 -3 -5 1587.08 156.693 6
-3 -3 -5 2115.42 169.973 33
-3 -3 -5 2043.12 148.332 38
-3 -3 -5 1972.31 145.121 34
-3 -3 -5 2044.99 153.756 32
-3 -3 -5 2094.58 124.867 39
-3 -3 -5 1987.65 162.109 23
-3 -3 -5 1944.88 183.431 20
-3 -3 -6 19665.5 730.484 6
-3 -3 -6 21527.7 756.041 33
-3 -3 -6 21634.1 731.601 32
-3 -3 -6 21326 719.587 38
-3 -3 -6 20039.4 710.329 34
-3 -3 -6 21410.2 639.392 39
-3 -3 -6 20173 696.81 4
-3 -3 -6 20413.7 718.175 23
-3 -3 -6 19987.5 808.771 20
-3 -3 -7 1390.28 134.011 4
-3 -3 -7 1160.81 146.843 33
-3 -3 -7 1361.49 140.12 38
-3 -3 -7 1468.67 146.619 32
-3 -3 -7 1360.46 137.481 34
-3 -3 -7 1387.89 182.547 20
-3 -3 -7 1198.71 114.55 5
-3 -3 -8 15068.6 734.545 20
-3 -3 -8 16091.6 624.033 4
-3 -3 -8 15293 665.105 33
-3 -3 -8 15842.8 630.439 38
-3 -3 -8 16195.6 637.732 32
-3 -3 -9 23134.6 1045.44 20
-3 -3 -9 26603.2 922.014 4
-3 -3 -9 26107.1 982.608 33
-3 -3 -9 26964.9 939.133 32
-3 -3 -9 25648.8 925.705 38
-3 -3 -10 14126.3 663.706 33
-3 -3 -10 14248.3 622.929 38
-3 -3 -10 14963.9 625.478 32
-3 -3 -10 12297.2 711.786 20
-3 -3 -10 16646.9 585.718 14
-3 -3 -11 380.181 91.4479 33
-3 -3 -11 396.407 90.7907 38
-3 -3 -11 236.206 71.0204 32
-3 -3 -11 371.735 70.7257 14
-3 -3 -12 156.424 61.5451 33
-3 -3 -12 100.116 53.7185 38
-3 -3 -12 64.6324 31.7179 14
-3 -3 -13 301.098 62.0106 38
-3 -3 -13 203.951 56.0548 8
-3 -3 -14 208.557 41.7778 8
-3 -3 -14 220.826 40.0553 16
-3 -4 11 4573.77 200.794 24
-3 -4 11 3007.64 144.688 18
-3 -4 10 2946.49 194.086 24
-3 -4 10 2673.25 179.407 28
-3 -4 10 2821.78 175.534 18
-3 -4 9 667.816 98.4857 28
-3 -4 9 712.877 83.6851 43
-3 -4 9 938.604 121.918 24
-3 -4 9 730.559 103.633 18
3 4 -8 1314.96 207.062 29
-3 -4 8 1236.39 138.725 28
-3 -4 8 1121.97 113.155 43
-3 -4 8 1049.34 177.903 22
-3 -4 8 1527.13 161.473 24
-3 -4 8 1409.48 148.886 18
-3 -4 7 446.762 125.788 22
3 4 -7 556.387 133.27 29
-3 -4 7 564.997 92.107 28
-3 -4 7 539.384 89.0507 30
-3 -4 7 468.4 92.8253 18
3 4 -6 134.738 85.2361 29
-3 -4 6 181.451 59.7244 28
-3 -4 6 261.948 64.6173 30
-3 -4 6 165.256 56.7788 18
-3 -4 6 208.412 89.2329 22
-3 -4 6 115.392 45.0402 9
-3 -4 5 437.162 73.4086 9
-3 -4 5 350.155 60.9926 43
3 4 -5 473.715 117.734 29
-3 -4 5 391.902 75.5907 30
-3 -4 5 404.086 109.631 22
-3 -4 5 638.428 97.6306 18
-3 -4 4 20739.7 773.659 6
-3 -4 4 18498.1 653.308 7
-3 -4 4 21274.2 667.858 43
-3 -4 4 21016.2 649.712 39
-3 -4 4 20867.2 698.023 9
-3 -4 4 20343.6 670.656 2
-3 -4 4 20336.6 711.135 30
3 4 -4 20629.4 881.319 29
-3 -4 4 21100 857.997 22
-3 -4 4 20320.1 744.997 23
-3 -4 4 21266.8 738.031 18
-3 -4 3 29159.4 1004.74 6
-3 -4 3 27875.3 878.555 7
-3 -4 3 29205.9 866.764 39
-3 -4 3 28559.8 857.699 43
-3 -4 3 26955.8 866.099 11
-3 -4 3 29251 905.379 9
-3 -4 3 29441.4 918.677 30
3 4 -3 29898.6 1074.8 29
-3 -4 3 29118 937.153 18
-3 -4 3 28247 1030.99 22
-3 -4 3 28811 971.12 23
-3 -4 3 28255.8 886.017 2
-3 -4 2 1490.68 164.69 6
3 4 -2 1316.29 164.569 29
-3 -4 2 1423.93 96.7132 43
-3 -4 2 1294.75 104.257 39
-3 -4 2 1246.96 147.672 22
-3 -4 2 1177.36 139.096 23
-3 -4 2 1255.85 123.653 18
-3 -4 1 14841.1 513.142 39
-3 -4 1 15431.8 617.231 23
-3 -4 1 13900.6 574.28 22
-3 -4 1 15677.4 648.36 6
3 4 -1 15245 630.977 29
-3 -4 1 14632.7 527.209 30
-3 -4 0 7330.85 385.009 23
-3 -4 0 6833.88 327.542 22
-3 -4 0 7081.38 298.78 39
-3 -4 0 6635.17 310.126 27
-3 -4 0 6963.35 294.967 30
-3 -4 -1 9499.2 374.757 39
-3 -4 -1 9631.45 388.488 27
-3 -4 -1 9013.15 346.366 30
-3 -4 -1 10775.2 506.762 6
-3 -4 -1 9482.82 470.673 23
-3 -4 -2 91633.8 2547.24 31
-3 -4 -2 93922.3 2570.99 27
-3 -4 -2 90512.9 2485.4 30
-3 -4 -3 13695.9 490.2 39
-3 -4 -3 14312.3 512.268 38
-3 -4 -3 13991 504.779 31
-3 -4 -3 13626.7 517.184 27
-3 -4 -3 14514.8 601.107 23
-3 -4 -3 15083.7 630.545 6
-3 -4 -4 71663.7 1945.37 39
-3 -4 -4 70139.1 1979.31 32
-3 -4 -4 69940.9 1978.78 38
-3 -4 -4 68211.9 1948.32 9
-3 -4 -4 69423.6 1970.43 31
-3 -4 -4 69437 1991.97 27
-3 -4 -4 70204.2 2072.15 23
-3 -4 -4 71714.4 2109.57 6
-3 -4 -5 3361.48 177.007 39
-3 -4 -5 3255.95 200.687 32
-3 -4 -5 3018.49 200.423 38
-3 -4 -5 3317.22 192.66 1
-3 -4 -5 2990.96 191.745 31
-3 -4 -5 3030.61 206.587 27
-3 -4 -5 3104.4 227.427 23
-3 -4 -5 2905.41 196.473 5
-3 -4 -5 3478.46 252.214 6
-3 -4 -6 23316.2 856.088 6
-3 -4 -6 24505.3 803.202 5
-3 -4 -6 23905.9 732.7 39
-3 -4 -6 23201.7 792.996 32
-3 -4 -6 24215 822.227 38
-3 -4 -6 21524.2 836.621 20
-3 -4 -6 23244.5 782.893 31
-3 -4 -6 23949.2 836.669 23
-3 -4 -6 23106.4 792.882 4
-3 -4 -6 24583.8 766.399 1
-3 -4 -7 2132.73 172.094 32
-3 -4 -7 1943.04 180.036 38
-3 -4 -7 1817.6 190.381 20
-3 -4 -7 1724.45 149.85 31
-3 -4 -7 1935.04 170.237 4
-3 -4 -7 1940.24 162.455 5
-3 -4 -8 13572 522.892 31
-3 -4 -8 14161.2 565.445 14
-3 -4 -8 14030.1 611.36 33
-3 -4 -8 13007.6 548.645 32
-3 -4 -8 13768 590.538 38
-3 -4 -8 14653 587.235 4
-3 -4 -9 23769.2 890.854 33
-3 -4 -9 21129.5 794.014 32
-3 -4 -9 22731.7 860.682 38
-3 -4 -9 23962.8 816.872 14
-3 -4 -10 62.9619 49.8926 38
-3 -4 -10 80.4138 44.5533 14
-3 -4 -11 660.435 112.871 38
-3 -4 -11 658.882 88.8253 14
-3 -4 -12 213.568 63.8953 27
-3 -4 -12 139.245 38.149 14
-3 -4 -12 245.549 65.8117 38
-3 -4 -12 166.163 65.1942 8
-3 -4 -13 283.519 56.0564 38
-3 -4 -13 220.631 54.2731 8
-3 -4 -13 331.193 58.2166 27
-3 -5 11 4.05532 22.2293 17
-3 -5 10 1831.28 133.733 18
-3 -5 10 1945.42 146.935 24
-3 -5 9 243.183 59.8387 5
-3 -5 9 218.126 59.3242 24
-3 -5 9 271.817 69.4605 18
-3 -5 8 1510.78 126.602 43
-3 -5 8 1568.86 159.414 24
-3 -5 8 1494.46 156.82 18
-3 -5 8 1332.46 125.3 9
-3 -5 7 33.9554 38.8135 9
-3 -5 7 40.2087 32.501 22
-3 -5 7 11.0655 39.9983 18
-3 -5 7 7.45809 25.5787 43
-3 -5 6 227.048 64.2532 9
-3 -5 6 207.182 55.7743 43
-3 -5 6 189.175 72.1841 24
-3 -5 6 299.572 88.599 22
-3 -5 6 247.196 74.0047 18
-3 -5 5 3172.03 197.713 43
-3 -5 5 2786.68 182.093 11
-3 -5 5 3507.84 227.253 9
-3 -5 5 2957.83 222.535 30
3 5 -5 2708.01 275.26 29
-3 -5 5 2736.73 284.345 22
-3 -5 5 2954.7 226.043 18
-3 -5 4 7.10723 26.9428 2
-3 -5 4 20.4843 24.6802 43
-3 -5 4 6.07368 25.0307 39
-3 -5 4 -7.01577 27.7787 11
3 5 -4 83.5326 42.6981 29
-3 -5 4 -9.76348 35.2894 30
-3 -5 4 -17.2195 48.2096 22
-3 -5 4 12.2238 34.2234 23
-3 -5 4 -13.8355 41.8391 6
-3 -5 4 -13.8789 32.7032 7
-3 -5 3 9294.51 362.869 43
-3 -5 3 8777.46 363.512 39
-3 -5 3 8982.41 374.314 11
-3 -5 3 9072.85 406.118 9
-3 -5 3 9065.09 384.987 2
-3 -5 3 8511.41 355.37 1
3 5 -3 7885.55 457.283 29
-3 -5 3 9122.11 495.403 22
-3 -5 3 8562.76 452.179 23
-3 -5 3 9093.47 381.991 7
-3 -5 3 9120.7 486.125 6
-3 -5 2 7589.28 440.193 6
-3 -5 2 7182.09 333.844 7
-3 -5 2 7531.94 377.235 5
-3 -5 2 6909.22 291.439 43
-3 -5 2 6966.73 312.986 39
-3 -5 2 6970.77 317.766 11
-3 -5 2 7268.96 344.472 9
-3 -5 2 7491.79 322.458 1
-3 -5 2 7522.23 344.563 2
-3 -5 2 6950.57 348.14 30
3 5 -2 6621.09 383.661 29
-3 -5 2 6596.57 385.737 22
-3 -5 2 7013.3 406.394 23
-3 -5 2 7053.88 349.102 18
-3 -5 1 3892.66 308.201 6
-3 -5 1 3771.19 226.77 7
-3 -5 1 3489.73 206.359 39
-3 -5 1 2984.87 191.664 11
-3 -5 1 3471.98 219.079 9
-3 -5 1 2830.37 191.074 10
-3 -5 1 3205.56 214.42 2
-3 -5 1 3851.66 217.124 1
3 5 -1 3106.96 234.059 29
-3 -5 1 3236.44 212.04 30
-3 -5 1 3131.48 217.93 22
-3 -5 1 3706.99 281.251 23
-3 -5 1 3171.45 215.948 17
-3 -5 1 3155.4 207.91 18
-3 -5 0 8134.17 383.942 5
-3 -5 0 8030.71 354.465 39
-3 -5 0 8432.06 365.817 9
-3 -5 0 8022.93 345.577 11
-3 -5 0 7539.45 362.645 12
-3 -5 0 6396.53 325.075 10
-3 -5 0 9343.38 382.685 1
-3 -5 0 8077.99 365.056 27
3 5 0 8074.88 389.261 29
-3 -5 0 7997.45 345.147 30
-3 -5 0 8206.75 469.474 23
-3 -5 0 7556.69 311.476 24
-3 -5 0 8552.97 371.291 17
-3 -5 0 7865.83 353.53 18
-3 -5 -1 13679.7 647.824 6
-3 -5 -1 12618.3 498.626 7
-3 -5 -1 12786.6 497.966 5
-3 -5 -1 11851.3 467.733 39
-3 -5 -1 11890.1 452.154 11
-3 -5 -1 11479.9 467.077 12
-3 -5 -1 9427.03 427.902 10
-3 -5 -1 11670.1 467.523 9
-3 -5 -1 11479.1 463.532 17
-3 -5 -1 11662.1 473.277 27
-3 -5 -1 11686.6 431.975 30
-3 -5 -1 12294.1 594.57 23
-3 -5 -1 13799.3 515.386 2
-3 -5 -2 1455.12 130.902 17
-3 -5 -2 1619.9 125.405 14
-3 -5 -2 1493.38 128.783 11
-3 -5 -2 1425.73 133.198 12
-3 -5 -2 1644.02 138.145 9
-3 -5 -2 1320.81 136.587 10
-3 -5 -2 1448.08 137.108 27
-3 -5 -2 1570.81 199.045 6
-3 -5 -2 1832.91 155.504 7
-3 -5 -2 1786.1 153.186 5
-3 -5 -2 1967.88 164.808 2
-3 -5 -2 1856 155.245 1
-3 -5 -3 253.188 62.6775 5
-3 -5 -3 273.813 63.4596 1
-3 -5 -3 173.476 59.344 2
-3 -5 -3 288.43 65.8189 14
-3 -5 -3 271.31 58.0918 39
-3 -5 -3 230.669 93.1118 10
-3 -5 -3 214.165 48.4141 11
-3 -5 -3 279.757 61.2475 12
-3 -5 -3 254.245 60.3963 27
-3 -5 -3 321.151 66.7335 31
-3 -5 -3 268.458 81.025 23
-3 -5 -3 350.433 94.8387 6
-3 -5 -3 355.765 67.6127 7
-3 -5 -3 213.228 54.3027 9
-3 -5 -3 276.331 56.4808 8
-3 -5 -4 3281.56 278.455 6
-3 -5 -4 3498.18 228.78 5
-3 -5 -4 3275.56 208.414 7
-3 -5 -4 3685.33 215.303 8
-3 -5 -4 3507.77 215.891 1
-3 -5 -4 3320.52 210.136 2
-3 -5 -4 3261.56 195.026 39
-3 -5 -4 3005.56 211.526 38
-3 -5 -4 2847.28 174.403 11
-3 -5 -4 3329.94 195.604 12
-3 -5 -4 3237.94 211.489 31
-3 -5 -4 2932.28 208.372 27
-3 -5 -4 2834.35 248.905 23
-3 -5 -4 3686.34 230.808 14
-3 -5 -5 9600.35 406.408 1
-3 -5 -5 9849.28 403.449 2
-3 -5 -5 8979.75 398.358 4
-3 -5 -5 9345.83 378.676 39
-3 -5 -5 9223.13 424.682 38
-3 -5 -5 9266.57 389.742 9
-3 -5 -5 9158.29 422.621 27
-3 -5 -5 9408.92 414.246 31
-3 -5 -5 9313.93 475.926 23
-3 -5 -5 8922.79 490.059 6
-3 -5 -5 9989.97 437.425 5
-3 -5 -5 9241.23 392.276 7
-3 -5 -5 10426.3 430.189 8
-3 -5 -6 13820.2 556.171 14
-3 -5 -6 12592.1 537.992 38
-3 -5 -6 12469.5 460.456 39
-3 -5 -6 12926.9 497.112 1
-3 -5 -6 11622.5 492.641 31
-3 -5 -6 12249.1 531.037 27
-3 -5 -6 12802.9 565.934 23
-3 -5 -6 11863.3 582.341 6
-3 -5 -6 13057.6 535.295 8
-3 -5 -6 13083.9 533.757 5
-3 -5 -7 52232.6 1606.16 38
-3 -5 -7 50982.2 1508.74 1
-3 -5 -7 55893.3 1600.33 14
-3 -5 -7 52335.8 1571.68 5
-3 -5 -7 52891.3 1599.14 8
-3 -5 -7 47359.7 1505.44 31
-3 -5 -7 50756.6 1596.82 27
-3 -5 -8 4884.86 323.825 38
-3 -5 -8 5237.36 310.885 14
-3 -5 -8 4923.11 318.791 8
-3 -5 -8 4747.2 313.957 27
-3 -5 -9 335.801 85.0789 38
-3 -5 -9 309.457 75.9946 14
-3 -5 -9 233.78 88.0939 8
-3 -5 -9 199.224 74.2689 27
-3 -5 -10 455.735 89.6677 14
-3 -5 -10 369.151 93.8965 38
-3 -5 -10 411.657 91.7948 27
-3 -5 -11 95.963 56.0141 38
-3 -5 -11 152.092 48.5876 14
-3 -5 -11 300.666 81.3541 8
-3 -5 -11 208.806 65.4274 27
-3 -5 -12 975.232 112.051 38
-3 -5 -12 807.14 94.4301 27
-3 -5 -12 735.388 69.8335 14
-3 -5 -12 1079.05 109.574 16
-3 -5 -12 1073.5 120.256 8
-3 -5 -13 1166.23 87.5687 16
-3 -5 -13 1138.26 95.2663 8
-3 -6 10 338.339 52.7413 17
-3 -6 10 313.492 48.7356 18
-3 -6 9 48.8839 36.582 17
-3 -6 9 6.66272 36.5263 18
-3 -6 8 70.1993 48.1309 18
-3 -6 8 78.9901 39.8491 9
-3 -6 8 58.3212 34.3995 5
-3 -6 7 187.585 57.916 9
-3 -6 7 150.926 56.2898 5
-3 -6 7 316.464 59.3672 43
-3 -6 7 215.74 67.6756 24
-3 -6 7 195.833 74.7081 18
-3 -6 6 2572.22 182.966 43
-3 -6 6 2631.13 219.548 24
-3 -6 6 2982.68 227.397 5
-3 -6 6 2612.35 172.955 11
-3 -6 6 2805.78 212.585 9
-3 -6 5 11561 463.78 43
-3 -6 5 11261.9 462.013 11
-3 -6 5 11679.3 507.693 9
-3 -6 5 11952.4 529.84 24
-3 -6 5 11097.3 520.648 5
-3 -6 4 1023.85 114.348 7
-3 -6 4 898.75 142.858 6
-3 -6 4 895.557 105.505 43
-3 -6 4 767.076 126.433 5
-3 -6 4 1009.34 114.033 2
-3 -6 4 922.616 110.632 11
-3 -6 4 1177.51 137.605 9
-3 -6 4 841.46 127.352 24
-3 -6 4 1137.84 151.737 23
-3 -6 4 898.5 124.683 18
-3 -6 3 8539.74 387.334 7
-3 -6 3 7716.45 425.883 5
-3 -6 3 8635.46 507.761 6
-3 -6 3 8028.73 354.96 43
-3 -6 3 7999.84 364.672 39
-3 -6 3 7998.44 359.521 1
-3 -6 3 8821.01 394.465 2
-3 -6 3 8612.94 386.237 11
-3 -6 3 9163.15 427.799 9
-3 -6 3 7768.91 460.433 23
-3 -6 3 8227.47 405.13 24
-3 -6 3 8317.92 431.095 17
-3 -6 3 8839.7 421.912 18
-3 -6 2 3248.93 242.878 17
-3 -6 2 3055.1 228.868 18
-3 -6 2 3583.93 220.322 39
-3 -6 2 3437.42 217.609 1
-3 -6 2 3269.35 226.012 2
-3 -6 2 3360.42 220.178 11
-3 -6 2 3493.58 245.245 9
-3 -6 2 2988.43 224.81 10
-3 -6 2 3153.3 286.263 23
-3 -6 2 2775.87 203.127 24
-3 -6 2 3390.92 311.652 6
-3 -6 2 3317.85 253.987 5
-3 -6 2 3289.08 227.592 7
-3 -6 1 4794.95 288.023 17
-3 -6 1 4185.25 264.663 18
-3 -6 1 4535.83 265.922 39
-3 -6 1 4839.51 293.9 2
-3 -6 1 4731.43 273.059 1
-3 -6 1 5115.05 394.399 6
-3 -6 1 4665.66 305.861 5
-3 -6 1 5166.36 294.528 7
-3 -6 1 4331.05 349.008 23
-3 -6 1 4181.39 236.54 24
-3 -6 1 4679.62 266.697 11
-3 -6 1 4941.84 289.843 9
-3 -6 1 3881.81 255.39 10
-3 -6 0 18352.3 690.937 39
-3 -6 0 18649.2 670.343 11
-3 -6 0 18326.8 699.9 12
-3 -6 0 17174 653.336 10
-3 -6 0 19615 710.389 9
-3 -6 0 18352.2 845.711 23
-3 -6 0 19947.3 699.176 17
-3 -6 0 18504.8 621.492 14
-3 -6 0 17679.5 664.453 18
-3 -6 -1 4345.4 376.044 6
-3 -6 -1 4274.43 274.705 7
-3 -6 -1 3173.5 196.483 8
-3 -6 -1 3245.4 235.032 39
-3 -6 -1 4150.51 263.424 12
-3 -6 -1 3319.89 224.931 10
-3 -6 -1 3975.47 250.201 9
-3 -6 -1 3187.03 217.572 17
-3 -6 -1 3204.95 199.977 14
-3 -6 -1 3620.82 232.104 27
-3 -6 -1 3402.12 320.619 23
-3 -6 -1 3611.39 250.998 1
-3 -6 -1 4028.78 266.186 2
-3 -6 -2 11156.7 452.417 14
-3 -6 -2 10617.1 456.705 11
-3 -6 -2 11471.4 489.45 12
-3 -6 -2 11211.5 476.151 27
-3 -6 -2 12073.3 662.369 6
-3 -6 -2 12322.8 521.748 7
-3 -6 -2 12046.8 517.877 5
-3 -6 -2 11032 452.01 8
-3 -6 -2 12667.8 520.751 1
-3 -6 -2 12445.6 525.709 2
-3 -6 -3 3450.71 238.674 1
-3 -6 -3 3783.1 248.413 2
-3 -6 -3 3250.49 216.617 14
-3 -6 -3 3073.76 212.864 39
-3 -6 -3 3123.87 202.374 11
-3 -6 -3 3068.37 216.686 12
-3 -6 -3 2742.41 217.782 10
-3 -6 -3 3300.85 222.634 27
-3 -6 -3 3047.25 286.996 23
-3 -6 -3 3654.42 332.446 6
-3 -6 -3 3585.55 243.251 7
-3 -6 -3 3565.19 249.615 5
-3 -6 -3 3251 211.854 8
-3 -6 -4 16342.1 622.81 1
-3 -6 -4 16404.6 614.129 2
-3 -6 -4 17804.3 645.337 14
-3 -6 -4 15928.2 584.186 39
-3 -6 -4 14341.8 547.398 11
-3 -6 -4 15571.6 588.617 9
-3 -6 -4 14873.4 581.198 12
-3 -6 -4 13341.8 564.648 10
-3 -6 -4 15313.5 600.388 27
-3 -6 -4 15249.2 712.579 23
-3 -6 -4 16956.6 775.032 6
-3 -6 -4 16964.2 644.085 5
-3 -6 -4 15408.5 603.853 7
-3 -6 -4 16564.7 610.422 8
-3 -6 -5 10256.6 472.208 5
-3 -6 -5 10046.8 436.191 7
-3 -6 -5 10797.6 466.948 8
-3 -6 -5 9659.2 549.582 6
-3 -6 -5 10110.8 418.934 39
-3 -6 -5 9346.66 420.042 9
-3 -6 -5 9012.91 412.751 12
-3 -6 -5 10017.5 450.697 27
-3 -6 -5 9499.6 524.033 23
-3 -6 -5 11005.1 462.92 1
-3 -6 -5 10292.8 438.758 2
-3 -6 -6 19138.6 676.436 1
-3 -6 -6 17160.2 635.635 2
-3 -6 -6 17461.5 635.333 16
-3 -6 -6 20150.9 742.617 14
-3 -6 -6 18605.5 718.932 38
-3 -6 -6 16314.8 620.667 12
-3 -6 -6 17923.9 687.355 27
-3 -6 -6 17766.2 751.769 23
-3 -6 -6 17687.1 641.675 7
-3 -6 -6 20256.2 725.499 8
-3 -6 -6 16561.8 764.059 6
-3 -6 -6 18541 704.991 5
-3 -6 -7 7359.38 397.532 14
-3 -6 -7 7116.23 378.046 27
-3 -6 -7 6803.9 398.449 38
-3 -6 -7 7342.95 344.79 1
-3 -6 -7 7595.23 408.804 8
-3 -6 -7 7458.95 384.037 5
-3 -6 -8 1282.86 160.018 38
-3 -6 -8 1265.84 151.229 14
-3 -6 -8 1550.94 173.532 8
-3 -6 -8 1373.15 153.697 27
-3 -6 -9 447.35 96.9807 38
-3 -6 -9 732.122 110.087 14
-3 -6 -9 614.15 95.8642 16
-3 -6 -9 661.055 115.831 8
-3 -6 -9 595.762 99.4921 27
-3 -6 -10 889.698 107.706 14
-3 -6 -10 798.866 102.866 16
-3 -6 -10 709.545 110.462 38
-3 -6 -11 1181.4 103.926 14
-3 -6 -11 1332.06 120.577 16
-3 -6 -11 1052.56 123.254 38
-3 -6 -12 215.889 42.0847 16
-3 -6 -12 309.12 59.9081 8
-3 -7 9 61.7082 27.2095 17
-3 -7 9 47.65 25.7647 18
-3 -7 8 552.071 78.6169 24
-3 -7 8 577.519 69.2621 9
-3 -7 8 512.463 73.1608 17
-3 -7 7 1220.01 132.79 24
-3 -7 7 1354.63 128.901 9
-3 -7 7 1327.62 132.599 17
-3 -7 6 183.084 60.594 5
-3 -7 6 266.352 57.157 11
-3 -7 6 414.693 84.7995 17
-3 -7 6 320.838 79.7287 18
-3 -7 6 371.406 81.6892 24
-3 -7 6 370.108 78.9508 9
-3 -7 5 546.424 101.351 5
-3 -7 5 374.479 76.5221 11
-3 -7 5 327.245 81.6043 17
-3 -7 5 549.155 100.914 18
-3 -7 5 432.425 89.3188 24
-3 -7 5 557.136 100.712 9
-3 -7 4 3011.64 202.546 2
-3 -7 4 3214.69 219.906 11
-3 -7 4 3267.81 244.446 9
-3 -7 4 3411.63 251.753 17
-3 -7 4 3380.06 246.367 18
-3 -7 4 3013.79 231.292 24
-3 -7 4 3244.2 208.066 7
-3 -7 4 2733.11 254.109 6
-3 -7 4 3018.63 245.731 5
-3 -7 3 185.276 65.3502 2
-3 -7 3 99.0744 45.1511 1
-3 -7 3 100.972 64.5961 5
-3 -7 3 140.441 61.5593 11
-3 -7 3 173.343 66.1209 17
-3 -7 3 86.2552 49.3996 18
-3 -7 3 136.246 54.5886 24
-3 -7 3 103.633 65.8843 9
-3 -7 3 138.46 54.9166 7
-3 -7 3 147.795 70.1071 6
-3 -7 2 3583.55 242.917 2
-3 -7 2 3289.67 215.517 1
-3 -7 2 2823.47 224.931 17
-3 -7 2 2918.68 221.504 18
-3 -7 2 2979.52 222.175 11
-3 -7 2 2839.69 236.369 9
-3 -7 2 2487.92 229.238 10
-3 -7 2 2797.35 200.054 24
-3 -7 2 2814.39 284.502 23
-3 -7 2 3145.34 233.761 7
-3 -7 2 2897.21 245.827 5
-3 -7 2 2949.37 310.694 6
-3 -7 1 1646.81 173.193 2
-3 -7 1 1670.75 162.657 1
-3 -7 1 1564.15 161.214 39
-3 -7 1 1423.82 155.264 17
-3 -7 1 1250.18 144.462 18
-3 -7 1 1290.38 144.451 11
-3 -7 1 1251.17 182.599 10
-3 -7 1 1632.65 174.135 9
-3 -7 1 1571.63 217.252 23
-3 -7 1 1841.3 181.103 7
-3 -7 1 1500.21 236.141 6
-3 -7 1 1557.25 179.253 5
-3 -7 0 1059.82 141.58 1
-3 -7 0 846.445 123.708 39
-3 -7 0 827.576 112.029 17
-3 -7 0 885.441 97.5162 14
-3 -7 0 947.573 123.996 11
-3 -7 0 1068.61 165.686 10
-3 -7 0 957.406 132.061 9
-3 -7 0 954.259 180.84 23
-3 -7 0 947.121 143.338 5
-3 -7 0 781.034 95.1193 8
-3 -7 -1 747.096 128.325 2
-3 -7 -1 723.372 121.419 1
-3 -7 -1 436.825 94.3246 39
-3 -7 -1 552.768 147.005 10
-3 -7 -1 488.638 88.4553 11
-3 -7 -1 513.689 130.972 12
-3 -7 -1 584.458 87.7782 14
-3 -7 -1 567.987 142.97 23
-3 -7 -1 539.707 164.194 6
-3 -7 -1 575.835 118.808 7
-3 -7 -1 601.699 85.1984 8
-3 -7 -1 534.724 112.713 5
-3 -7 -2 2277.03 213.478 1
-3 -7 -2 2489.55 216.05 2
-3 -7 -2 2051.43 170.668 14
-3 -7 -2 1927.08 170.879 11
-3 -7 -2 1932.29 191.744 12
-3 -7 -2 1936.86 254.645 23
-3 -7 -2 2351.3 217.647 7
-3 -7 -2 1822.37 161.948 8
-3 -7 -2 2176.11 290.357 6
-3 -7 -3 8412.47 429.472 2
-3 -7 -3 9334.38 449.158 1
-3 -7 -3 9381.77 418.789 14
-3 -7 -3 8428.08 411.416 39
-3 -7 -3 7797.37 371.613 11
-3 -7 -3 8611.4 410.101 9
-3 -7 -3 8609.54 422.474 12
-3 -7 -3 7328.27 400.115 10
-3 -7 -3 7836.91 378.294 27
-3 -7 -3 8363.6 540.522 23
-3 -7 -3 8659.24 397.352 8
-3 -7 -3 8949.31 435.479 7
-3 -7 -3 7926 549.792 6
-3 -7 -4 4576.12 288.666 14
-3 -7 -4 3643.54 226.161 11
-3 -7 -4 4021.28 252.41 9
-3 -7 -4 4073.24 264.196 12
-3 -7 -4 4247.84 273.329 2
-3 -7 -4 4371.23 281.769 1
-3 -7 -4 3628.71 236.511 27
-3 -7 -4 4069.58 345.082 23
-3 -7 -4 4363.33 292.319 5
-3 -7 -4 4008.6 266.369 7
-3 -7 -4 4454.17 273.594 8
-3 -7 -4 3645.85 347.712 6
-3 -7 -5 20109.4 739.769 12
-3 -7 -5 20418.7 746.121 2
-3 -7 -5 21424.1 770.944 1
-3 -7 -5 18781.6 721.242 27
-3 -7 -5 24544 835.942 14
-3 -7 -5 20602.5 745.754 7
-3 -7 -5 23488.9 802.802 8
-3 -7 -5 18169.5 879.407 6
-3 -7 -5 22084.2 808.564 5
-3 -7 -6 6066.19 324.27 27
-3 -7 -6 6395.82 318.176 7
-3 -7 -6 7298.5 388.553 8
-3 -7 -6 6986.49 348.888 1
-3 -7 -6 6726.72 321.817 2
-3 -7 -6 6436.83 328.362 12
-3 -7 -7 433.838 72.7655 1
-3 -7 -7 314.607 91.3796 14
-3 -7 -7 360.998 86.3729 5
-3 -7 -7 469.088 100.111 8
-3 -7 -8 367.17 88.4699 14
-3 -7 -8 448.105 96.514 8
-3 -7 -9 1795.52 158.421 14
-3 -7 -9 1738.62 170.483 8
-3 -7 -10 23.5498 30.0997 14
-3 -7 -11 318.591 44.0701 14
-3 -8 8 59.0818 19.5374 9
-3 -8 7 1267.79 101.141 24
-3 -8 7 1174.6 105.315 18
-3 -8 7 1303.73 105.245 9
-3 -8 6 434.307 75.3574 18
-3 -8 6 553.124 76.5256 24
-3 -8 6 442.432 76.7914 9
-3 -8 6 489.267 62.0411 11
-3 -8 5 3580.28 228.994 9
-3 -8 5 3049.61 188.082 11
-3 -8 5 2788.75 191.033 24
-3 -8 5 3097.83 209.789 18
-3 -8 4 2251.77 177.647 18
-3 -8 4 1865.75 141.566 2
-3 -8 4 2213.76 191.077 9
-3 -8 4 1999.97 161.327 11
-3 -8 4 1727.1 148.897 24
-3 -8 4 2022.03 148.003 7
-3 -8 4 2028.56 182.882 5
-3 -8 3 2534.62 192.949 11
-3 -8 3 2790.58 218.51 9
-3 -8 3 2364.45 184.166 7
-3 -8 3 2312.37 207.013 5
-3 -8 3 2006.87 167.665 17
-3 -8 3 2183.53 184.01 18
-3 -8 3 2673.47 188.632 2
-3 -8 2 2975.88 215.914 11
-3 -8 2 3180.17 244.68 9
-3 -8 2 2764.54 216.001 7
-3 -8 2 2532.12 225.004 5
-3 -8 2 2532.01 186.301 17
-3 -8 2 2711.37 187.415 1
-3 -8 2 3356 230.118 2
-3 -8 1 343.244 88.9467 5
-3 -8 1 523.942 125.104 6
-3 -8 1 325.516 90.4471 9
-3 -8 1 227.015 76.0362 7
-3 -8 1 352.462 78.8878 11
-3 -8 1 328.316 90.9029 2
-3 -8 1 200.215 64.5785 1
-3 -8 0 1322.47 217.186 10
-3 -8 0 1614.54 178.794 5
-3 -8 0 1168.81 113.357 8
-3 -8 0 1167.3 108.605 14
-3 -8 0 1787.11 173.805 1
-3 -8 -1 1271.73 141.243 11
-3 -8 -1 1251.02 212.572 10
-3 -8 -1 1283.35 153.983 9
-3 -8 -1 1089.42 211.702 12
-3 -8 -1 1679.73 190.123 7
-3 -8 -1 1308 164 5
-3 -8 -1 1123.88 118.672 8
-3 -8 -1 1253.75 233.723 6
-3 -8 -1 1364.41 126.462 14
-3 -8 -1 1391.98 166.666 1
-3 -8 -1 1717.88 189.219 2
-3 -8 -2 2322.61 183.152 11
-3 -8 -2 2392.39 197.773 9
-3 -8 -2 2251.81 226.253 12
-3 -8 -2 2646.43 231.332 5
-3 -8 -2 2034.57 207.963 7
-3 -8 -2 2181.57 174.651 8
-3 -8 -2 2092.16 282.163 6
-3 -8 -2 2234.46 176.412 14
-3 -8 -2 2386.66 218.013 2
-3 -8 -3 5080.28 278.073 11
-3 -8 -3 5614.55 303.514 9
-3 -8 -3 5252.38 324.413 12
-3 -8 -3 5604.91 331.281 7
-3 -8 -3 5144.3 292.372 8
-3 -8 -3 5662.02 306.344 14
-3 -8 -3 5080.12 319.48 2
-3 -8 -3 5335.5 329.908 1
-3 -8 -4 1508.53 147.303 9
-3 -8 -4 1651.94 178.584 12
-3 -8 -4 1820.01 172.107 7
-3 -8 -4 1453.97 153.952 8
-3 -8 -4 2086.02 187.283 14
-3 -8 -4 1688.48 161.413 2
-3 -8 -4 1690.72 171.356 1
-3 -8 -5 5778 319.061 12
-3 -8 -5 5152.35 293.437 7
-3 -8 -5 6288.93 332.615 8
-3 -8 -5 6637.67 359.299 5
-3 -8 -5 7331.15 370.07 14
-3 -8 -5 5944.89 318.655 1
-3 -8 -5 5390.58 295.346 2
-3 -8 -6 474.352 102.482 12
-3 -8 -6 436.468 69.5768 7
-3 -8 -6 501.7 94.9383 5
-3 -8 -6 427.599 84.2349 8
-3 -8 -7 1279.57 145.071 14
-3 -8 -7 1378.53 142.296 8
-3 -8 -8 29.3234 42.7253 14
-3 -8 -8 -31.634 40.4255 8
-3 -8 -9 81.6199 38.9146 14
-3 -8 -9 106.546 38.6521 8
-3 -8 -10 575.298 57.8943 14
-3 -8 -10 782.388 75.9438 8
-3 -9 6 280.135 45.7518 9
-3 -9 5 49.7736 37.3998 9
-3 -9 5 11.2513 22.6893 11
-3 -9 4 63.2468 42.5649 9
-3 -9 4 115.767 41.7334 11
-3 -9 3 707.738 82.9747 7
-3 -9 3 882.28 99.5705 11
-3 -9 3 1042.38 117.862 9
-3 -9 2 681.143 96.2099 5
-3 -9 2 633.63 88.6351 7
-3 -9 2 640.635 90.1772 11
-3 -9 1 533.626 89.6792 7
-3 -9 1 400.931 83.9932 5
-3 -9 1 320.699 70.9813 2
-3 -9 0 774.051 114.01 5
-3 -9 0 1153.64 121.149 11
-3 -9 0 1116.66 131.913 9
-3 -9 -1 2268.85 193.021 5
-3 -9 -1 2544.17 210.811 7
-3 -9 -1 2304.66 173.579 11
-3 -9 -1 2098.42 180.985 9
-3 -9 -1 2407.03 203.398 2
-3 -9 -2 239.629 62.4072 11
-3 -9 -2 232.607 70.3224 5
-3 -9 -2 251.975 67.267 9
-3 -9 -2 272.105 74.7568 7
-3 -9 -2 239.939 55.1827 14
-3 -9 -2 179.503 68.5624 2
-3 -9 -3 5042.06 266.211 9
-3 -9 -3 5368.93 292.799 7
-3 -9 -3 5231.36 263.456 8
-3 -9 -3 5645.65 312.983 5
-3 -9 -3 5101.13 263.768 14
-3 -9 -3 5054.39 287.231 2
-3 -9 -4 2822.83 189.204 14
-3 -9 -4 2358.71 173.568 7
-3 -9 -4 2543.67 175.436 8
-3 -9 -4 2698.32 202.322 5
-3 -9 -5 488.333 80.8127 14
-3 -9 -5 413.366 62.8182 7
-3 -9 -5 449.231 72.7912 8
-3 -9 -6 26.0552 37.2537 14
-3 -9 -6 85.5158 36.3064 8
-3 -9 -7 492.901 67.5042 8
-3 -9 -8 30.7169 26.0118 14
-3 -9 -8 99.8547 28.8288 8
-3 -10 3 -12.8293 19.4007 11
-3 -10 2 270.751 52.1257 9
-3 -10 1 17.7458 26.3515 11
-3 -10 1 15.0659 26.307 9
-3 -10 0 9.04563 27.361 11
-3 -10 0 40.8546 28.6017 9
-3 -10 -1 823.561 84.1493 9
-3 -10 -1 1111.59 102.511 7
-3 -10 -4 134.025 31.1359 14
-3 -10 -5 381.79 45.7584 14
4 -7 -1 33.6859 23.2364 10
4 -7 -1 39.2641 22.6565 3
4 -7 0 187.937 41.6914 10
4 -7 0 178.019 41.6584 3
4 -7 1 2742.68 155.573 41
4 -7 1 3056.85 159.938 26
4 -7 2 874.428 91.7888 10
4 -7 2 1006.27 95.7102 3
4 -7 3 172.459 44.6664 10
4 -7 3 268.58 49.1215 3
4 -7 4 411.358 52.4615 10
4 -7 4 424.546 52.4707 3
4 -6 -5 878.532 76.0861 12
4 -6 -4 259.537 52.5004 12
4 -6 -3 19.5154 33.2546 12
4 -6 -2 74.2798 34.9117 10
4 -6 -2 93.2052 41.7409 12
4 -6 -2 89.281 34.0922 41
4 -6 -2 122.822 34.6804 26
4 -6 -2 69.5461 32.4361 3
4 -6 -1 791.632 94.2413 26
4 -6 -1 873.309 97.154 41
4 -6 -1 921.483 105.528 10
4 -6 -1 897.332 97.0891 12
4 -6 -1 978.423 106.228 3
4 -6 0 908.419 106.266 26
4 -6 0 844.2 111.231 10
4 -6 0 808.35 87.675 12
4 -6 0 915.786 117.249 3
4 -6 0 746.318 96.6619 41
4 -6 1 46.9525 41.0019 26
4 -6 1 38.9594 37.8001 41
4 -6 2 357.479 72.4628 41
4 -6 2 435.211 83.6269 10
4 -6 2 539.065 90.1074 3
4 -6 3 1034.99 111.866 26
4 -6 3 1063.18 121.123 10
4 -6 3 962.767 109.682 41
4 -6 3 910.904 83.0806 42
4 -6 3 1177.99 123.675 3
4 -6 4 430.225 71.3247 11
4 -6 4 382.402 70.0263 10
4 -6 4 370.755 63.7457 41
4 -6 4 296.532 52.9336 42
4 -6 4 368.184 63.8427 26
4 -6 4 457.534 76.2749 3
4 -6 5 48.4152 35.3644 11
4 -6 5 11.0588 28.2772 10
4 -6 5 45.3975 29.4107 41
4 -6 5 44.9537 30.1374 42
4 -6 5 38.8203 24.1918 26
4 -6 5 21.9996 29.4981 3
4 -6 6 50.4065 27.7296 3
4 -6 6 35.7107 23.6278 10
4 -6 6 110.403 36.8296 42
4 -6 7 249.475 52.9471 11
4 -6 7 206.149 43.1803 42
4 -5 -7 673.9 65.4611 12
4 -5 -6 105.581 43.5327 12
4 -5 -5 595.758 91.8796 12
4 -5 -5 520.422 70.4282 15
4 -5 -4 522.429 95.1323 12
4 -5 -4 369.439 70.1162 15
4 -5 -4 289.273 73.7329 37
4 -5 -3 -6.05559 29.3651 41
4 -5 -3 18.8229 26.833 10
4 -5 -3 10.2285 42.152 12
4 -5 -3 -10.5112 39.846 37
4 -5 -3 6.33845 28.0588 26
4 -5 -3 19.1683 34.254 3
4 -5 -2 680.357 93.5725 41
4 -5 -2 554.26 98.7495 37
4 -5 -2 499.283 87.703 10
4 -5 -2 853.813 121.999 12
4 -5 -2 603.632 91.7809 26
4 -5 -2 625.703 95.249 3
4 -5 -1 11366.6 508.668 37
4 -5 -1 13042 522.827 10
4 -5 -1 12965 516.792 12
4 -5 -1 11318.6 495.854 26
4 -5 -1 11179.4 490.884 41
4 -5 -1 12704.7 518.657 3
4 -5 0 4800.44 278.235 37
4 -5 0 5030.11 299.388 26
4 -5 0 5925.33 322.539 10
4 -5 0 5338.9 287.592 12
4 -5 0 5548.91 318.004 3
4 -5 0 4731.42 289.605 41
4 -5 1 121.541 57.9791 26
4 -5 1 139.886 60.5237 41
4 -5 2 2868.34 220.309 10
4 -5 2 2550.15 179.043 11
4 -5 2 2506.07 279.505 13
4 -5 2 2900.13 225.521 3
4 -5 2 2521.62 206.589 41
4 -5 2 2582 163.693 42
4 -5 3 8.63684 34.2003 11
4 -5 3 58.1053 46.9635 10
4 -5 3 37.6318 40.2373 26
4 -5 3 9.84561 49.0543 3
4 -5 3 9.37972 32.1664 41
4 -5 3 20.395 30.0987 42
4 -5 4 510.919 90.6844 11
4 -5 4 479.589 88.7843 10
4 -5 4 475.79 85.0123 26
4 -5 4 504.565 92.3725 3
4 -5 4 486.101 84.7656 41
4 -5 4 454.552 76.24 42
4 -5 5 596.638 102.635 11
4 -5 5 514.565 83.6062 10
4 -5 5 400.99 73.127 41
4 -5 5 548.495 85.69 42
4 -5 5 513.579 78.3472 26
4 -5 5 449.446 83.0807 3
4 -5 6 2149.27 148.707 26
4 -5 6 2374.09 165.738 3
4 -5 6 2397.28 158.235 41
4 -5 6 2630.32 187.232 42
4 -5 6 2424.68 166.107 10
4 -5 6 2910.27 211.373 11
4 -5 7 2028.71 133.388 3
4 -5 7 2616.44 191.866 11
4 -5 7 2227.51 136.73 10
4 -5 7 2599.42 181.196 42
4 -5 8 168.421 47.026 42
4 -5 9 278.792 55.1521 11
4 -5 9 204.618 43.5461 42
4 -5 10 32.283 20.9215 11
4 -4 -8 182.099 31.4361 15
4 -4 -7 890.268 108.677 12
4 -4 -7 907.797 87.9452 15
4 -4 -6 45.9651 50.4278 12
4 -4 -6 100.167 43.8877 15
4 -4 -6 70.7463 47.6669 37
4 -4 -5 947.676 134.285 12
4 -4 -5 1032.63 117.115 15
4 -4 -4 395.662 92.0625 12
4 -4 -4 320.011 73.8592 15
4 -4 -4 401.735 96.0397 37
4 -4 -3 -8.27418 39.0056 3
4 -4 -3 55.7989 35.3007 41
4 -4 -3 27.5273 47.2048 37
4 -4 -3 88.7219 42.2575 10
4 -4 -3 62.8478 57.475 12
4 -4 -3 50.0655 35.6991 26
4 -4 -3 18.7709 47.9842 15
4 -4 -2 3887.45 255.073 3
4 -4 -2 3851.48 249.693 41
4 -4 -2 3705.86 335.655 40
4 -4 -2 3457.86 280.877 36
4 -4 -2 3040.73 264.216 37
4 -4 -2 4120.86 256.287 10
4 -4 -2 2958.85 301.882 13
4 -4 -2 4258.2 289.594 12
4 -4 -2 3846.43 252.277 26
4 -4 -2 3033.77 306.228 25
4 -4 -2 3618.23 245.765 15
4 -4 -1 41.8947 52.1879 3
4 -4 -1 -10.1615 47.8947 41
4 -4 -1 62.5208 63.027 40
4 -4 -1 63.2792 54.1309 37
4 -4 -1 13.6352 46.762 36
4 -4 -1 60.4008 69.0415 13
4 -4 -1 115.043 62.119 12
4 -4 -1 41.0365 52.4469 10
4 -4 -1 10.3621 55.5581 26
4 -4 -1 20.8029 58.2482 25
4 -4 -1 27.8331 47.431 15
4 -4 0 269.657 80.0878 3
4 -4 0 219.871 69.9969 41
4 -4 0 150.199 81.5262 40
4 -4 0 194.697 72.8884 36
-4 4 0 409.376 102.149 34
4 -4 0 183.326 67.0049 37
4 -4 0 243.532 75.7794 10
4 -4 0 249.406 98.1007 13
4 -4 0 238.728 69.8319 12
4 -4 0 170.361 65.769 26
4 -4 0 149.419 84.6947 25
4 -4 0 197.961 89.6086 19
4 -4 1 2932.04 226.587 41
4 -4 1 3325.23 327.274 40
-4 4 -1 3564.23 320.153 34
4 -4 1 2717 228.803 36
4 -4 1 3146.51 223.794 37
4 -4 1 3368.13 209.774 12
4 -4 1 2668.75 223.092 26
4 -4 1 2572.08 296.016 25
4 -4 1 2951.38 329.746 19
4 -4 2 103.929 58.2427 41
4 -4 2 78.9818 38.4335 42
4 -4 2 89.2595 46.0423 36
-4 4 -2 117.552 63.3821 34
4 -4 2 105.509 57.8838 10
4 -4 2 144.749 81.9077 13
4 -4 2 167.482 72.3917 19
4 -4 2 32.1042 50.4877 3
4 -4 3 2169.8 191.384 3
4 -4 3 1905.71 182.203 41
4 -4 3 1920.31 242.417 40
4 -4 3 2049.27 160.979 42
-4 4 -3 2175.07 259.363 34
4 -4 3 2624.62 203.178 10
4 -4 3 2492.14 275.415 13
4 -4 3 2233.05 190.52 26
4 -4 3 2368.9 266.597 25
4 -4 3 2199.97 277.233 19
4 -4 4 -19.4149 50.8458 3
4 -4 4 -9.34127 44.0224 41
4 -4 4 -19.137 43.7469 40
4 -4 4 -8.23629 37.6565 42
-4 4 -4 62.4183 41.1905 34
4 -4 4 74.8098 52.3617 13
4 -4 4 -9.55458 48.8391 10
4 -4 4 28.0046 38.4704 26
4 -4 4 -18.6961 56.5377 25
4 -4 4 113.669 58.1027 21
4 -4 4 46.3194 37.4365 19
4 -4 5 1885.22 164.831 3
4 -4 5 1525.66 147.555 41
4 -4 5 1352.92 193.771 40
4 -4 5 1666.78 153.981 42
-4 4 -5 1862.46 236.926 34
4 -4 5 1987.31 164.88 10
4 -4 5 1469.69 198.555 13
4 -4 5 1468.97 141.493 26
4 -4 5 1434.04 210.467 21
4 -4 5 1206.59 186.694 25
4 -4 5 1422.62 212.121 19
4 -4 6 1299.87 129.152 3
4 -4 6 1417.35 148.867 42
4 -4 6 1382.92 130.239 41
-4 4 -6 1255.75 197.893 34
4 -4 6 1168.04 119.713 26
4 -4 6 1538.09 222.23 21
4 -4 6 1554.65 139.386 10
4 -4 6 1257.35 166.161 13
4 -4 7 316.711 61.1442 10
4 -4 7 365.561 59.7207 41
4 -4 7 295.214 75.0852 42
4 -4 7 330.458 61.7693 3
4 -4 7 305.329 54.7097 26
4 -4 8 172.383 56.7652 42
4 -4 9 1860.63 149.116 42
4 -4 10 1925.16 139.807 11
4 -4 11 96.5393 29.2004 11
4 -3 -9 947.872 84.4497 12
4 -3 -9 899.233 65.8173 15
4 -3 -8 133.721 51.6706 12
4 -3 -8 176.27 42.1067 15
4 -3 -7 1741.11 168.009 35
4 -3 -7 1655.46 160.978 37
4 -3 -7 1562.4 136.291 15
4 -3 -6 23.3881 51.7663 12
4 -3 -6 49.6678 53.1025 37
4 -3 -6 -12.2216 34.2172 35
4 -3 -6 8.33833 34.3631 15
4 -3 -5 317.758 96.1316 12
4 -3 -5 351.792 78.9884 15
4 -3 -5 412.21 103.145 37
4 -3 -5 331.307 87.4779 35
4 -3 -4 1099.63 151.177 35
4 -3 -4 1038.72 107.76 10
4 -3 -4 1397.25 178.569 12
4 -3 -4 1057.51 109.355 26
4 -3 -4 1172.2 135.29 15
4 -3 -4 975.85 104.454 3
4 -3 -3 21609.5 760.351 3
4 -3 -3 21939.4 760.276 41
4 -3 -3 20322.5 905.521 40
4 -3 -3 22362 894.802 36
4 -3 -3 21199.5 839.886 35
4 -3 -3 22680.7 764.866 10
4 -3 -3 19777 889.659 13
4 -3 -3 22770 770.862 26
4 -3 -3 20413.4 910.079 25
4 -3 -3 21316.7 779.345 15
4 -3 -2 11356.7 490.014 3
4 -3 -2 11650.5 490.142 41
4 -3 -2 10440.5 607.879 40
4 -3 -2 12513 590.099 36
-4 3 2 11303 623.922 34
4 -3 -2 11530.4 492.058 10
4 -3 -2 10267.4 603.83 13
4 -3 -2 13172.6 558.041 12
4 -3 -2 11477.6 491.522 26
4 -3 -2 9863.45 598.569 25
4 -3 -2 10411.5 476.771 15
4 -3 -1 362.516 80.8987 3
4 -3 -1 246.574 67.093 41
4 -3 -1 222.249 92.6616 40
4 -3 -1 251.873 84.987 36
-4 3 1 246.956 89.8218 34
4 -3 -1 253.662 78.6309 12
4 -3 -1 362.825 83.3893 26
4 -3 -1 242.272 98.1753 25
4 -3 -1 344.079 116.052 19
4 -3 -1 321.535 73.2695 15
4 -3 0 8723.8 409.119 3
4 -3 0 7392.05 380.861 41
4 -3 0 6435.18 472.662 40
4 -3 0 8326.04 462.492 36
-4 3 0 8825.72 529.586 34
4 -3 0 8487.88 386.256 12
4 -3 0 7445.83 387.251 26
4 -3 0 7233.08 493.498 25
4 -3 0 8246.63 571.472 19
4 -3 0 7650.61 360.108 15
4 -3 1 13.575 43.8857 36
-4 3 -1 18.953 53.0627 34
4 -3 1 19.7914 37.5134 41
4 -3 1 20.2454 61.2225 40
4 -3 1 -10.049 47.3573 26
4 -3 1 20.0787 64.9107 25
4 -3 1 46.8629 53.5631 19
4 -3 2 39.8528 44.1165 3
-4 3 -2 38.4562 49.1533 34
4 -3 2 49.2604 29.8777 42
4 -3 2 44.0053 66.5442 21
4 -3 2 23.1564 45.8541 19
4 -3 3 3649.34 239.298 3
-4 3 -3 3124.28 312.45 34
4 -3 3 3050.14 221.627 41
4 -3 3 3120.73 305.397 40
4 -3 3 3039.02 194.896 42
4 -3 3 3248.93 225.935 26
4 -3 3 3481.22 338.802 21
4 -3 3 3351.65 310.555 25
4 -3 3 3545.99 353.549 19
4 -3 4 16570.6 612.666 3
-4 3 -4 15702.4 785.283 34
4 -3 4 16294.1 601.909 41
4 -3 4 15225 742.993 40
4 -3 4 15475.7 599.256 26
4 -3 4 13736.1 776.616 21
4 -3 4 15569.8 745.17 25
4 -3 4 15070 817.644 19
4 -3 5 4178.64 253.075 3
4 -3 5 4404.86 251.864 41
4 -3 5 3995.34 326.475 40
-4 3 -5 4065.44 374.465 34
4 -3 5 4521.93 253.998 26
4 -3 5 3626.45 361.198 21
4 -3 5 3583.79 310.381 25
4 -3 5 3957.58 388.914 19
4 -3 6 361.53 68.5012 3
4 -3 6 309.039 66.4953 41
4 -3 6 411.528 92.5421 40
-4 3 -6 411.747 84.6728 32
-4 3 -6 92.9991 84.359 34
4 -3 6 356.621 70.552 10
4 -3 6 279.104 85.3163 13
4 -3 6 367.597 68.7641 26
4 -3 6 118.942 86.2982 21
4 -3 6 230.286 74.814 25
4 -3 6 148.674 80.447 19
4 -3 7 2503.54 167.916 41
-4 3 -7 2828.89 314.441 34
-4 3 -7 2615.91 209.96 32
4 -3 7 3131 187.166 10
4 -3 7 3082.18 333.834 21
-4 3 -7 2256.09 175.65 4
4 -3 7 2319.14 167.248 3
4 -3 7 2736.27 173.013 26
-4 3 -8 761.237 152.422 34
-4 3 -8 675.704 104.701 32
-4 3 -8 575.059 83.1121 4
4 -3 8 892.527 168.577 21
-4 3 -9 6694.45 304.356 4
-4 3 -9 7773.18 382.211 32
-4 3 -10 3303.7 228.107 32
4 -3 11 104.045 40.7111 11
4 -3 11 168.693 42.3201 42
-4 3 -11 134.932 47.8306 32
-4 2 9 40.6298 26.6267 28
4 -2 -9 55.1764 37.7529 12
4 -2 -9 45.8706 28.2216 15
-4 2 8 367.708 68.2807 28
4 -2 -8 371.187 72.6371 37
4 -2 -8 296.056 77.8317 35
4 -2 -8 245.691 56.8966 15
4 -2 -8 403.364 83.5848 12
4 -2 -7 169.677 55.6287 15
4 -2 -7 176.803 60.7714 37
4 -2 -7 267.957 82.6469 35
4 -2 -6 4014.78 253.89 15
4 -2 -6 4395.25 316.871 35
4 -2 -6 3969.85 295.036 37
4 -2 -5 387.61 98.7148 35
4 -2 -5 227.924 81.7293 37
-4 2 5 240.535 76.592 22
4 -2 -5 303.554 73.8902 15
4 -2 -4 70.9317 64.8992 35
4 -2 -4 170.838 65.1284 29
4 -2 -4 135.941 50.4638 26
4 -2 -4 123.642 58.5862 15
4 -2 -4 101.694 44.574 3
4 -2 -4 33.043 34.6916 10
4 -2 -3 3076.98 212.043 3
4 -2 -3 3150.73 209.345 41
4 -2 -3 3495.33 298.521 40
4 -2 -3 3405.6 307.069 29
4 -2 -3 3839.86 231.839 26
4 -2 -3 2999.23 281.579 25
4 -2 -3 3333.35 225.789 15
4 -2 -2 557.127 91.7923 3
4 -2 -2 632.066 119.039 36
-4 2 2 709.304 142.887 34
4 -2 -2 522.102 88.1508 41
4 -2 -2 624.121 134.592 40
4 -2 -2 793.225 137.472 29
4 -2 -2 538.411 89.6502 26
4 -2 -2 783.575 141.913 25
4 -2 -2 731.129 99.8894 15
4 -2 -2 522.422 136.635 19
4 -2 -1 507.525 85.3561 3
4 -2 -1 406.525 97.4411 36
-4 2 1 481.182 116.459 34
4 -2 -1 515.995 85.6365 41
4 -2 -1 501.135 123.305 40
4 -2 -1 643.188 122.729 29
4 -2 -1 422.034 79.0487 26
4 -2 -1 515.498 120.776 25
4 -2 -1 432.425 125.311 19
4 -2 -1 356.076 68.9766 15
4 -2 0 370.816 74.5761 3
-4 2 0 268.535 94.1011 34
4 -2 0 225.324 65.4338 41
4 -2 0 354.854 101.705 40
4 -2 0 188.043 72.0781 29
4 -2 0 310.432 69.9486 26
4 -2 0 491.316 113.727 25
4 -2 0 452.195 128.13 19
4 -2 0 338.003 63.3569 15
-4 2 -1 2599.38 262.042 34
4 -2 1 2383.7 183.887 41
4 -2 1 2495.41 257.793 40
4 -2 1 2808.33 198.556 26
4 -2 1 2847.61 296.557 19
4 -2 1 2305.72 244.311 25
4 -2 2 146.962 83.1734 19
-4 2 -2 87.3483 66.2845 34
4 -2 3 5734.8 304.197 3
-4 2 -3 5712.03 294.019 32
-4 2 -3 5844.28 416.294 34
4 -2 3 6174.02 307.808 41
4 -2 3 5749.99 395.073 40
4 -2 3 6062.95 307.154 26
4 -2 3 5867.48 396.084 25
4 -2 3 6369.75 462.152 19
4 -2 4 2736.7 192.622 3
-4 2 -4 2396.53 187.649 32
-4 2 -4 2928.58 292.902 34
4 -2 4 2775.82 191.446 41
4 -2 4 2345.83 245.676 40
4 -2 4 2699.42 189.129 26
4 -2 4 2789.73 259.964 25
4 -2 4 2534.28 292.717 19
4 -2 5 7832.83 353.399 41
4 -2 5 7949.15 460.801 40
4 -2 5 7657.45 350.111 26
-4 2 -5 8003.42 522.779 34
-4 2 -5 8012.46 396.097 32
4 -2 5 7705.37 451.511 25
4 -2 5 7972.6 360.848 3
4 -2 6 472.006 79.462 41
4 -2 6 594.113 118.682 40
4 -2 6 620.9 86.4305 26
-4 2 -6 631.583 151.166 34
-4 2 -6 737.534 114.628 32
4 -2 6 706.562 122.148 25
4 -2 6 688.732 91.1355 3
4 -2 7 6113.64 279.329 26
4 -2 7 6190.26 284.755 41
4 -2 7 5995.59 368.038 40
-4 2 -7 5215.42 295.645 4
-4 2 -7 6720.31 368.861 32
-4 2 -7 7009.11 499.681 34
-4 2 -8 1302.23 211.6 34
-4 2 -8 1049.04 121.898 4
4 -2 8 1169.97 211.062 21
-4 2 -9 276.339 66.0859 4
4 -2 9 294.144 101.274 21
-4 2 -10 447.862 75.0077 4
-4 2 -10 653.082 111.039 32
-4 2 -11 200.286 47.9196 4
-4 2 -11 261.552 69.9534 32
4 -2 12 972.272 78.0872 11
-4 2 -12 1006.67 116.182 32
4 -2 12 1136.95 93.7412 42
4 -1 -10 208.889 41.9736 12
4 -1 -9 2142.76 137.9 15
-4 1 9 2168.83 166.996 28
4 -1 -8 163.366 55.024 37
4 -1 -8 142.725 47.011 15
-4 1 8 140.597 59.7707 28
4 -1 -7 1500.15 162.929 37
4 -1 -7 1173.99 130.421 15
4 -1 -6 113.177 62.7064 37
-4 1 6 201.019 72.7037 22
4 -1 -6 35.6423 39.533 15
4 -1 -6 266.053 87.8227 29
4 -1 -5 28080 1056.07 36
-4 1 5 27906.8 1163.02 22
4 -1 -5 29960.7 957.998 15
4 -1 -5 27805.8 1170.7 29
4 -1 -4 8654.73 360.554 26
4 -1 -4 8140.51 529.724 29
4 -1 -4 8094.24 457.618 36
4 -1 -4 8715.98 390.562 15
4 -1 -3 426.373 69.2087 41
4 -1 -3 518.742 111.453 40
4 -1 -3 398.694 94.0744 36
-4 1 3 464.954 119.587 34
4 -1 -3 387.034 68.412 3
4 -1 -3 360.112 104.287 29
4 -1 -3 240.681 57.7407 26
4 -1 -3 357.18 92.0507 25
4 -1 -3 288.178 63.3778 15
4 -1 -2 9214.86 387.596 41
4 -1 -2 9957.93 513.695 40
4 -1 -2 9170.04 391.952 26
4 -1 -2 8609.52 517.984 29
-4 1 2 9862.43 555.707 34
4 -1 -2 8823.67 491.612 25
4 -1 -2 8919.75 380.528 15
4 -1 -2 9614.63 592.206 19
4 -1 -1 280.523 84.6956 29
4 -1 -1 437.638 69.5209 41
4 -1 -1 525.963 104.567 40
4 -1 -1 245.785 99.6182 19
4 -1 -1 249.198 51.6965 15
-4 1 1 173.399 74.5526 34
4 -1 0 42.5067 34.4222 41
4 -1 0 100.676 61.545 40
4 -1 0 152.561 78.618 19
4 -1 0 109.209 35.4445 15
-4 1 0 82.3116 56.489 34
4 -1 1 529.121 79.0312 41
4 -1 1 544.194 114.276 40
4 -1 1 684.338 131.931 21
4 -1 1 473.476 63.3924 15
4 -1 1 593.041 127.872 19
-4 1 -1 804.084 139.134 34
-4 1 -2 55081.1 1768.08 34
-4 1 -2 54090.1 1589.23 32
4 -1 2 54533.4 1796.57 21
-4 1 -3 17118.6 610.383 32
-4 1 -3 17437.1 759.393 34
4 -1 3 16556.1 582.142 41
4 -1 3 15314.6 696.11 40
4 -1 3 16785.1 765.578 21
-4 1 -4 34.8794 56.3989 34
-4 1 -4 45.2135 40.0575 32
4 -1 4 54.9558 59.2392 21
4 -1 4 65.4406 34.3091 41
4 -1 4 93.2804 50.5375 40
-4 1 -5 7279.91 372.637 32
4 -1 5 7700.26 417.527 25
4 -1 5 7114.79 481.232 21
4 -1 5 7663.47 324.277 41
4 -1 5 7012.54 409.399 40
4 -1 5 7226.3 320.798 26
4 -1 6 2497.81 223.86 25
4 -1 6 2427.86 285.697 21
4 -1 6 2917.52 177.327 41
4 -1 6 2950.33 245.419 40
4 -1 6 2523.48 166.58 26
-4 1 -7 6257.99 319.546 4
4 -1 7 7287.43 288.967 26
4 -1 7 6770.96 364.801 25
4 -1 7 6581.67 487.181 21
4 -1 7 6758.24 285.226 41
4 -1 7 6577.64 367.736 40
-4 1 -8 21835.4 1001.99 34
4 -1 8 21304 1016.93 21
-4 1 -8 22902 1063.67 20
-4 1 -8 22242.9 781.087 4
-4 1 -9 45.901 69.4521 34
-4 1 -9 148.773 66.516 33
4 -1 9 74.6361 56.9318 21
-4 1 -9 50.9666 71.3935 20
-4 1 -9 202.969 63.3236 4
-4 1 -10 7125.3 347.872 4
4 -1 10 5919.24 480.382 21
-4 1 -11 864.826 130.577 32
-4 1 -11 702.951 96.2712 4
-4 1 -12 1838.51 172.395 32
-4 1 -13 68.1097 34.8582 32
-4 0 10 526.432 76.9562 28
-4 0 9 1084.87 128.254 28
4 0 -9 1364.69 151.871 35
4 0 -8 5741 357.855 35
4 0 -8 4981.66 284.729 37
4 0 -8 5364.44 269.061 15
-4 0 7 147.276 63.6668 22
4 0 -7 218.791 83.39 29
4 0 -7 76.0188 48.1307 37
4 0 -7 28.5215 48.9553 35
-4 0 6 2847.92 301.28 22
4 0 -6 2483.04 303.866 29
4 0 -6 3009.06 261.348 35
-4 0 5 1594.49 223.856 22
4 0 -5 1394 221.19 29
4 0 -5 1379.24 173.559 36
4 0 -4 7317.25 507.485 29
4 0 -4 7652.41 422.999 36
4 0 -4 7648.13 402.115 25
4 0 -4 7590.21 340.203 15
4 0 -3 913.075 93.7398 41
4 0 -3 860.028 126.799 40
-4 0 3 996.6 108.653 39
4 0 -3 979.987 177.95 29
4 0 -3 995.178 138.161 36
-4 0 3 695.372 143.788 34
4 0 -2 2170.97 238.514 29
-4 0 2 2070.74 231.356 34
4 0 -2 1975.04 188.566 40
4 0 -2 1877.51 136.601 41
4 0 -2 2221.22 257.593 19
4 0 -1 696.082 132.927 29
4 0 -1 796.347 117.826 40
4 0 -1 829.264 86.9636 41
4 0 -1 893.162 157.328 19
-4 0 1 926.044 150.858 34
4 0 0 101.755 61.3546 19
-4 0 0 105.462 62.1446 34
4 0 1 9490.54 528.078 19
4 0 1 9412.23 506.969 21
-4 0 -2 2443.05 175.993 32
4 0 2 2141.06 220.903 21
4 0 2 2287.91 237.492 19
4 0 3 16152.3 707.952 21
-4 0 -3 14989.7 525.054 27
-4 0 -3 17092.4 600.302 32
-4 0 -4 5474.96 258.239 27
-4 0 -4 5529.11 372.099 34
-4 0 -4 5993.92 311.13 32
4 0 4 5984.23 393.54 21
4 0 4 5277.2 319.516 40
4 0 4 5643 252.101 41
-4 0 -5 8122.43 353.945 27
4 0 5 8167.28 500.093 21
4 0 5 8680.9 419.554 40
4 0 5 7932.17 325.133 41
-4 0 -5 8785.61 502.244 34
-4 0 -5 8968.06 417.93 32
4 0 6 2349.09 146.94 41
4 0 6 2474.17 203.608 40
-4 0 -6 1993.12 197.99 39
-4 0 -6 2156.53 242.716 34
4 0 6 2136.4 262.424 21
-4 0 -6 2511.87 281.843 20
4 0 7 289.313 69.4889 40
4 0 7 152.342 39.7375 41
-4 0 -7 137.991 81.4149 34
-4 0 -7 236.499 50.1416 39
-4 0 -7 165.731 63.6899 33
-4 0 -7 163.564 55.0464 4
4 0 7 243.262 45.7566 26
4 0 7 193.909 85.475 21
4 0 7 305.975 69.1745 25
-4 0 -7 314.002 105.833 20
-4 0 -8 1023.81 176.792 34
-4 0 -8 736.798 123.353 33
4 0 8 865.973 172.137 21
-4 0 -8 811.174 169.456 20
-4 0 -8 829.487 114.257 4
-4 0 -9 942.39 123.691 4
-4 0 -9 1022.71 182.63 34
-4 0 -9 845.748 135.011 33
4 0 9 951.907 179.954 21
-4 0 -10 1609.37 160.378 4
-4 0 -10 1329.08 172.395 33
-4 0 -10 1239.52 195.795 34
4 0 10 1255.18 207.685 21
-4 0 -11 376.722 82.7655 4
-4 0 -11 520.768 107.873 33
-4 0 -12 4730.94 259.165 4
-4 0 -13 5403.48 256.452 27
-4 0 -13 6064.6 299.292 32
-4 -1 10 376.359 56.6815 24
-4 -1 10 472.564 78.3457 28
-4 -1 9 2193.05 187.741 28
4 1 -9 2401.54 207.369 35
-4 -1 8 1707.06 173.633 28
-4 -1 8 1355.96 114.137 30
4 1 -8 1660.61 185.839 35
-4 -1 7 20907.9 991.899 22
-4 -1 7 22732.6 745.056 30
4 1 -7 20033.3 1025.63 29
4 1 -7 24574.1 901.606 35
4 1 -7 22816.8 802.512 37
-4 -1 6 4884.08 402.884 22
4 1 -6 4182.46 409.984 29
4 1 -6 4771.86 340.29 35
-4 -1 5 -20.4496 66.1092 22
4 1 -5 36.8807 37.1759 36
-4 -1 4 8317.39 382.864 23
4 1 -4 9303.64 454.296 36
4 1 -4 8996.55 414.714 40
4 1 -3 616 102.78 36
-4 -1 3 595.772 68.2757 39
4 1 -2 17.4569 48.884 19
-4 -1 2 54.4323 34.0908 39
-4 -1 1 3823.52 191.907 31
-4 -1 1 4303.09 227.911 39
4 1 -1 4563.3 338.036 19
-4 -1 0 48126.6 1232.54 31
-4 -1 0 51695.9 1468.17 34
4 1 0 50101.5 1499.01 19
-4 -1 -1 60250.2 1433.15 34
4 1 1 60667.9 1451.08 21
4 1 1 59992.8 1496.39 19
-4 -1 -2 202.339 51.1353 27
-4 -1 -2 271.779 62.9446 32
-4 -1 -2 213.669 73.5155 34
4 1 2 376.071 92.7723 21
4 1 2 228.522 85.0535 19
-4 -1 -3 37002 1037.9 27
-4 -1 -3 41577.9 1113.02 32
-4 -1 -3 40273.5 1213.29 34
4 1 3 39001.1 1214.23 21
-4 -1 -4 2663.52 177.712 27
4 1 4 3147.48 265.453 21
-4 -1 -4 3231.64 224.097 39
-4 -1 -4 3081.27 211.534 32
-4 -1 -4 2854.19 244.072 34
4 1 5 8149.98 495.154 21
-4 -1 -5 8765.81 495.112 34
-4 -1 -5 9277.97 438.785 32
-4 -1 -6 33069.6 1252.26 34
-4 -1 -6 32842.3 1151.3 32
4 1 6 31439.2 1259.88 21
-4 -1 -6 32211.3 1300.49 20
-4 -1 -7 2393.91 140.283 39
4 1 7 2025.03 170.914 40
4 1 7 2013.05 126.817 41
-4 -1 -7 2272.16 209.301 33
-4 -1 -7 2136.98 239.347 34
-4 -1 -7 2239.91 177.942 23
4 1 7 2073.42 246.973 21
-4 -1 -7 2365.8 270.114 20
-4 -1 -7 1861.83 161.053 4
-4 -1 -8 17998 725.663 33
-4 -1 -8 15531.6 774.279 34
4 1 8 16277 806.888 21
-4 -1 -8 16782.3 845.413 20
-4 -1 -8 17012.4 637.809 4
-4 -1 -9 279.257 94.1815 34
-4 -1 -9 354.529 88.9687 33
-4 -1 -9 172.376 53.3005 38
4 1 9 111.224 72.1481 21
-4 -1 -9 265.141 106.858 20
-4 -1 -9 340.18 82.6695 4
-4 -1 -10 10854.2 554.037 33
-4 -1 -10 10497.5 447.438 38
-4 -1 -10 10891 618.375 34
4 1 10 10321.1 643.632 21
-4 -1 -10 11947.7 714.022 20
-4 -1 -10 12158.8 508.349 4
-4 -1 -11 1077.4 136.702 4
-4 -1 -11 1150.88 162.556 33
-4 -1 -11 871.746 138.389 32
-4 -1 -12 8737.59 390.984 4
-4 -1 -12 7671.75 412.855 32
-4 -1 -13 2219.12 171.73 32
-4 -1 -13 2185.69 162.289 27
-4 -2 10 547.064 70.2824 24
-4 -2 10 470.474 60.2145 17
-4 -2 10 517.859 78.2283 28
4 2 -9 38.8846 38.4969 35
-4 -2 9 18.3805 42.0233 28
4 2 -8 -11.9262 47.2201 35
-4 -2 8 10.615 43.7447 28
-4 -2 8 -6.62066 32.1049 30
-4 -2 7 3278.75 334.01 22
4 2 -7 3561.63 272.983 35
-4 -2 7 3348.33 212.535 30
4 2 -7 3126.85 350.173 29
-4 -2 6 10510.1 422.301 30
4 2 -6 10079.1 643.036 29
4 2 -5 148.706 58.2551 36
-4 -2 5 77.069 44.0856 18
4 2 -5 -23.2073 65.0013 29
4 2 -4 17793.3 666.252 36
4 2 -4 17133.1 831.083 29
-4 -2 4 16962.2 633.703 23
-4 -2 4 16780.7 606.762 18
4 2 -3 405.474 81.295 36
-4 -2 3 337.017 53.0849 39
4 2 -3 374.453 108.457 29
-4 -2 3 370.929 61.1544 2
-4 -2 3 406.078 75.2076 23
-4 -2 3 392.57 68.6912 18
-4 -2 2 6755.37 268.795 39
-4 -2 2 5652.72 272.163 2
4 2 -2 6616.67 437.626 29
-4 -2 2 6545.04 332.845 23
4 2 -2 6617.38 410.874 19
-4 -2 2 6438.61 298.469 18
-4 -2 1 6975.13 277.408 39
-4 -2 1 6002.86 276.394 31
-4 -2 1 6418.75 392.078 34
-4 -2 1 5972.48 320.146 23
4 2 -1 7107.95 413.007 19
-4 -2 0 2218.42 159.824 27
-4 -2 0 2241.15 147.977 31
-4 -2 0 2669.05 228.952 34
-4 -2 0 2444.11 150.969 39
4 2 0 2420.61 220.512 19
-4 -2 -1 3290.5 198.543 27
-4 -2 -1 3551.78 192.718 31
-4 -2 -1 3766.17 265.123 34
-4 -2 -1 3742.32 193.388 39
4 2 1 3588.38 269.81 19
-4 -2 -2 18164.9 627.536 27
-4 -2 -2 18374.1 659.698 32
-4 -2 -2 18658.5 711.244 34
4 2 2 18371.4 711.837 21
4 2 2 18444.5 742.313 19
-4 -2 -3 4948.23 303.251 34
4 2 3 4649.28 305.063 21
-4 -2 -3 5374.19 247.59 39
-4 -2 -3 4822.16 252.23 27
-4 -2 -4 752.575 114.38 34
-4 -2 -4 829.623 100.822 27
-4 -2 -4 972.035 128.966 23
4 2 4 734.467 120.455 21
-4 -2 -5 1319.4 109.382 38
-4 -2 -5 1225.38 151.431 34
-4 -2 -5 1379.98 124.096 2
-4 -2 -5 1368.56 135.737 27
-4 -2 -5 1697.71 165.254 23
4 2 5 1295.61 166.875 21
-4 -2 -5 1611.37 121.689 39
-4 -2 -6 2784.8 160.953 39
-4 -2 -6 2438.21 164.914 38
-4 -2 -6 2586.08 233.287 34
-4 -2 -6 2352.82 201.941 32
-4 -2 -6 2663.62 209.165 23
4 2 6 2336.67 237.032 21
-4 -2 -6 2662.32 268.343 20
-4 -2 -6 2382.24 175.675 4
-4 -2 -7 295.403 48.5286 39
-4 -2 -7 91.0322 52.2789 34
-4 -2 -7 204.224 71.6564 33
-4 -2 -7 187.357 72.2592 32
-4 -2 -7 181.244 47.5578 38
4 2 7 142.859 76.5429 21
-4 -2 -7 270.789 65.1232 23
-4 -2 -7 260.795 88.9541 20
-4 -2 -7 182.378 59.7811 4
-4 -2 -8 4144.78 308.883 33
[truncated: 468,741 more chars]
